# Supplementary material for: Neddylation is required for perinatal cardiac development through stimulation of metabolic maturation
Source: Cell Rep. Author manuscript; Available in PMC 2023 Mar 21. (PMC10029150; doi:10.1016/j.celrep.2023.112018)
Supplement: 2 [file NIHMS1870551-supplement-2.xlsx]

## Sheet: Sheet1
ensembl_gene_id	entrezgene	external_gene_name	gene_biotype	external_gene_source	transcript_count	description	baseMean	log2FoldChange	lfcSE	stat	pvalue	padj	KO1	KO2	KO3	KO4	WT1	WT2	WT3	WT4
ENSMUSG00000020250	50493	Txnrd1	protein_coding	MGI Symbol	1	thioredoxin reductase 1 [Source:MGI Symbol;Acc:MGI:1354175]	4382.24	-2.71265	0.103828	-26.1264	1.82918e-150	2.41744e-146	113.758	128.528	161.298	146.319	20.8048	20.4713	16.7302	21.0717
ENSMUSG00000027022	241431	Xirp2	protein_coding	MGI Symbol	2	xin actin-binding repeat containing 2 [Source:MGI Symbol;Acc:MGI:2685198]	1626.09	-2.78542	0.107205	-25.9822	7.8673e-149	5.19871e-145	12.1758	15.5919	16.1991	14.6372	2.40785	1.88112	1.73646	1.982
ENSMUSG00000038112	244810	AW551984	protein_coding	MGI Symbol	7	expressed sequence AW551984 [Source:MGI Symbol;Acc:MGI:2143322]	656.385	-3.863	0.154371	-25.0241	3.34345e-138	1.4729e-134	10.5415	11.3938	15.69	12.2935	1.04598	0.793188	0.695812	0.700668
ENSMUSG00000032802	76650	Srxn1	protein_coding	MGI Symbol	3	sulfiredoxin 1 homolog (S. cerevisiae) [Source:MGI Symbol;Acc:MGI:104971]	3852.76	-5.30666	0.219392	-24.188	2.97692e-129	9.83574e-126	112.704	153.688	225.115	167.45	3.94237	3.60147	3.43377	4.67085
ENSMUSG00000062077	58522	Trim54	protein_coding	MGI Symbol	2	tripartite motif-containing 54 [Source:MGI Symbol;Acc:MGI:1889623]	575.951	-3.35512	0.144128	-23.2787	7.28312e-120	1.92507e-116	39.4452	38.5051	52.9795	49.5921	5.16132	3.93409	3.59637	3.9311
ENSMUSG00000003849	18104	Nqo1	protein_coding	MGI Symbol	1	NAD(P)H dehydrogenase, quinone 1 [Source:MGI Symbol;Acc:MGI:103187]	872.139	-2.9195	0.136722	-21.3536	3.60845e-101	7.94822e-98	52.6339	50.8478	70.7443	70.8359	8.82908	8.01113	6.05043	7.66187
ENSMUSG00000035783	11475	Acta2	protein_coding	MGI Symbol	1	actin, alpha 2, smooth muscle, aorta [Source:MGI Symbol;Acc:MGI:87909]	55171	-1.50187	0.0703586	-21.346	4.25158e-101	8.02697e-98	3081.18	2893.29	2810.85	2526.38	1027.62	1009.41	823.277	907.375
ENSMUSG00000028124	14630	Gclm	protein_coding	MGI Symbol	7	glutamate-cysteine ligase, modifier subunit [Source:MGI Symbol;Acc:MGI:104995]	1348.38	-2.3331	0.110642	-21.0869	1.04943e-98	1.73366e-95	20.5638	24.0712	29.1492	26.5244	5.31505	4.93562	4.19263	4.32326
ENSMUSG00000031555	11502	Adam9	protein_coding	MGI Symbol	5	a disintegrin and metallopeptidase domain 9 (meltrin gamma) [Source:MGI Symbol;Acc:MGI:105376]	2731.59	-1.47663	0.0708767	-20.8338	2.13824e-96	3.13989e-93	57.2785	61.0715	68.9119	60.3539	23.1287	21.2536	18.4907	20.9591
ENSMUSG00000072235	22142	Tuba1a	protein_coding	MGI Symbol	3	tubulin, alpha 1A [Source:MGI Symbol;Acc:MGI:98869]	2902.1	-1.55953	0.0760083	-20.5179	1.48875e-93	1.96753e-90	146.475	167.186	180.922	155.615	53.1761	50.9888	50.9976	52.185
ENSMUSG00000032338	330953	Hcn4	protein_coding	MGI Symbol	1	hyperpolarization-activated, cyclic nucleotide-gated K+ 4 [Source:MGI Symbol;Acc:MGI:1298209]	1060.13	-2.95396	0.148425	-19.9021	3.90413e-88	4.69063e-85	30.0827	30.0828	36.1403	25.9473	2.84588	4.34538	2.98393	4.66297
ENSMUSG00000031584	14782	Gsr	protein_coding	MGI Symbol	3	glutathione reductase [Source:MGI Symbol;Acc:MGI:95804]	1290.71	-1.86238	0.094378	-19.7332	1.11962e-86	1.23307e-83	39.379	44.5135	52.0788	45.7308	11.5723	12.9303	10.1575	12.3991
ENSMUSG00000021730	15165	Hcn1	protein_coding	MGI Symbol	2	hyperpolarization-activated, cyclic nucleotide-gated K+ 1 [Source:MGI Symbol;Acc:MGI:1096392]	164.067	-4.75057	0.249485	-19.0415	7.72487e-81	7.85322e-78	5.62568	6.25866	5.22969	5.07673	0.21026	0.144059	0.142438	0.266906
ENSMUSG00000006273	11966	Atp6v1b2	protein_coding	MGI Symbol	6	ATPase, H+ transporting, lysosomal V1 subunit B2 [Source:MGI Symbol;Acc:MGI:109618]	2745.02	-0.908199	0.0478487	-18.9806	2.46681e-80	2.32867e-77	42.2738	41.3563	42.9905	40.168	21.7483	22.0161	18.9155	21.0421
ENSMUSG00000039899	14190	Fgl2	protein_coding	MGI Symbol	1	fibrinogen-like protein 2 [Source:MGI Symbol;Acc:MGI:103266]	3082.25	-1.31334	0.0696691	-18.8512	2.87508e-79	2.53314e-76	74.5965	65.9871	78.2421	67.8222	27.0502	28.973	25.2599	27.3212
ENSMUSG00000021702	21828	Thbs4	protein_coding	MGI Symbol	2	thrombospondin 4 [Source:MGI Symbol;Acc:MGI:1101779]	1358.57	-1.8878	0.10406	-18.1414	1.50185e-73	1.24053e-70	39.6401	42.1219	44.2148	34.8262	10.1406	12.371	7.98185	10.5168
ENSMUSG00000038156	233744	Spon1	protein_coding	MGI Symbol	2	spondin 1, (f-spondin) extracellular matrix protein [Source:MGI Symbol;Acc:MGI:2385287]	2525.33	-2.02599	0.11237	-18.0297	1.14006e-72	8.86295e-70	28.1029	30.3783	34.8777	29.2077	7.74219	8.88057	5.46488	6.38242
ENSMUSG00000017740	57138	Slc12a5	protein_coding	MGI Symbol	10	solute carrier family 12, member 5 [Source:MGI Symbol;Acc:MGI:1862037]	174.162	-3.95155	0.224131	-17.6306	1.43558e-69	1.05404e-66	3.0551	2.20674	2.62424	3.36445	0.154904	0.176887	0.149911	0.200493
ENSMUSG00000045136	73710	Tubb2b	protein_coding	MGI Symbol	1	tubulin, beta 2B class IIB [Source:MGI Symbol;Acc:MGI:1920960]	2083.49	-1.35731	0.0781083	-17.3773	1.22493e-67	8.52036e-65	94.9	96.7147	102.773	90.9085	42.0007	34.2479	31.908	33.5748
ENSMUSG00000028613	16975	Lrp8	protein_coding	MGI Symbol	12	low density lipoprotein receptor-related protein 8, apolipoprotein e receptor [Source:MGI Symbol;Acc:MGI:1340044]	229.682	-3.8762	0.22346	-17.3463	2.10426e-67	1.39049e-64	1.89122	2.27274	2.74672	3.18845	0.10574	0.211305	0.156908	0.173706
ENSMUSG00000050541	11548	Adra1b	protein_coding	MGI Symbol	4	adrenergic receptor, alpha 1b [Source:MGI Symbol;Acc:MGI:104774]	984.054	1.46733	0.0862045	17.0215	5.69028e-65	3.58108e-62	9.45478	9.94104	8.94405	9.83981	22.609	26.3326	23.075	27.2955
ENSMUSG00000032085	21345	Tagln	protein_coding	MGI Symbol	3	transgelin [Source:MGI Symbol;Acc:MGI:106012]	2588.6	-2.20178	0.129903	-16.9494	1.94329e-64	1.16739e-61	133.269	195.27	192.739	141.854	30.0641	38.822	32.7433	33.8134
ENSMUSG00000022636	11658	Alcam	protein_coding	MGI Symbol	7	activated leukocyte cell adhesion molecule [Source:MGI Symbol;Acc:MGI:1313266]	401.235	-2.21797	0.131065	-16.9227	3.06307e-64	1.76007e-61	5.41865	5.45489	6.51601	5.53389	1.25765	1.50645	0.93676	0.955943
ENSMUSG00000029223	22223	Uchl1	protein_coding	MGI Symbol	4	ubiquitin carboxy-terminal hydrolase L1 [Source:MGI Symbol;Acc:MGI:103149]	1372.94	-2.11276	0.124909	-16.9143	3.52895e-64	1.94328e-61	71.3336	89.2716	105.246	75.3938	20.2185	21.5252	16.4228	16.2332
ENSMUSG00000007279	56788	Scube2	protein_coding	MGI Symbol	5	signal peptide, CUB domain, EGF-like 2 [Source:MGI Symbol;Acc:MGI:1928765]	566.98	-1.38336	0.0818281	-16.9057	4.08147e-64	2.15763e-61	11.4263	11.8689	12.9731	12.4992	4.66984	4.64644	3.97239	4.31769
ENSMUSG00000078853	16145	Igtp	protein_coding	MGI Symbol	3	interferon gamma induced GTPase [Source:MGI Symbol;Acc:MGI:107729]	273.064	-2.19943	0.133546	-16.4694	6.08321e-61	3.09214e-58	11.9602	14.8685	14.0284	14.003	3.14623	3.4218	2.05747	2.62759
ENSMUSG00000061086	17896	Myl4	protein_coding	MGI Symbol	8	myosin, light polypeptide 4 [Source:MGI Symbol;Acc:MGI:97267]	9294.3	-1.73238	0.105465	-16.4261	1.24327e-60	6.08558e-58	167.587	231.045	195.381	167.799	52.1203	62.7778	46.483	54.735
ENSMUSG00000054808	60595	Actn4	protein_coding	MGI Symbol	11	actinin alpha 4 [Source:MGI Symbol;Acc:MGI:1890773]	6262.09	-0.794015	0.0483847	-16.4104	1.6101e-60	7.59965e-58	93.8708	100.517	97.8738	98.1477	54.0832	53.0187	49.1361	55.663
ENSMUSG00000025911	76187	Adhfe1	protein_coding	MGI Symbol	5	alcohol dehydrogenase, iron containing, 1 [Source:MGI Symbol;Acc:MGI:1923437]	831.45	1.48396	0.090507	16.3961	2.03915e-60	9.29291e-58	7.62046	7.18897	6.05459	7.7337	20.1794	19.2443	17.9129	18.0087
ENSMUSG00000041324	16323	Inhba	protein_coding	MGI Symbol	2	inhibin beta-A [Source:MGI Symbol;Acc:MGI:96570]	456.674	-2.88638	0.176523	-16.3513	4.25923e-60	1.87633e-57	18.1038	24.3896	33.3503	24.6072	3.11938	3.9432	3.00676	2.73923
ENSMUSG00000021367	13614	Edn1	protein_coding	MGI Symbol	1	endothelin 1 [Source:MGI Symbol;Acc:MGI:95283]	252.703	-2.24276	0.137922	-16.2611	1.86435e-59	7.94816e-57	9.65234	10.0995	12.4665	11.7918	2.21338	2.43721	1.77483	2.31386
ENSMUSG00000020053	16000	Igf1	protein_coding	MGI Symbol	8	insulin-like growth factor 1 [Source:MGI Symbol;Acc:MGI:96432]	1511.95	-1.05091	0.0648019	-16.2173	3.8068e-59	1.57221e-56	12.2904	12.8828	12.1995	13.4713	6.04292	5.81307	5.57656	5.67183
ENSMUSG00000070047	14107	Fat1	protein_coding	MGI Symbol	6	FAT atypical cadherin 1 [Source:MGI Symbol;Acc:MGI:109168]	4479.94	-0.983867	0.061418	-16.0192	9.38313e-58	3.7578e-55	22.0813	24.3378	24.8931	23.0068	11.3058	11.4237	11.1692	10.9331
ENSMUSG00000058672	22151	Tubb2a	protein_coding	MGI Symbol	1	tubulin, beta 2A class IIA [Source:MGI Symbol;Acc:MGI:107861]	1406.33	-1.58377	0.100805	-15.7113	1.26579e-55	4.92021e-53	74.4371	83.1112	84.7811	86.4735	22.4985	25.0057	27.3054	28.0911
ENSMUSG00000061751	545156	Kalrn	protein_coding	MGI Symbol	19	kalirin, RhoGEF kinase [Source:MGI Symbol;Acc:MGI:2685385]	1311.17	-1.20307	0.0776799	-15.4875	4.21092e-54	1.59004e-51	6.46566	5.76857	6.29151	5.67535	2.44275	2.84383	2.22179	2.40238
ENSMUSG00000027254	17754	Map1a	protein_coding	MGI Symbol	4	microtubule-associated protein 1 A [Source:MGI Symbol;Acc:MGI:1306776]	2250.1	-1.30062	0.0856301	-15.1888	4.1933e-52	1.53941e-49	14.078	16.3982	18.7554	15.7975	6.55917	6.28707	5.5479	6.45964
ENSMUSG00000049382	16691	Krt8	protein_coding	MGI Symbol	1	keratin 8 [Source:MGI Symbol;Acc:MGI:96705]	147.77	-3.4919	0.23067	-15.1381	9.08243e-52	3.24415e-49	6.99679	8.92834	11.8573	9.33719	0.650145	0.808834	0.993458	0.674549
ENSMUSG00000053192	56772	Mllt11	protein_coding	MGI Symbol	5	myeloid/lymphoid or mixed-lineage leukemia; translocated to, 11 [Source:MGI Symbol;Acc:MGI:1929671]	381.806	-2.01363	0.134266	-14.9973	7.64677e-51	2.65947e-48	16.2929	18.7549	24.1292	19.4725	4.40023	5.18238	4.32678	4.4321
ENSMUSG00000039361	233489	Picalm	protein_coding	MGI Symbol	15	phosphatidylinositol binding clathrin assembly protein [Source:MGI Symbol;Acc:MGI:2385902]	5634.44	-1.21186	0.081033	-14.9551	1.44163e-50	4.88527e-48	100.71	120.635	131.019	113.63	47.7212	48.1316	46.6556	46.5396
ENSMUSG00000028367	22166	Txn1	protein_coding	MGI Symbol	1	thioredoxin 1 [Source:MGI Symbol;Acc:MGI:98874]	1963.83	-1.07181	0.0717589	-14.9363	1.91386e-50	6.32339e-48	160.15	156.244	149.878	159.25	80.6867	73.9244	59.9891	66.2439
ENSMUSG00000031808	26457	Slc27a1	protein_coding	MGI Symbol	9	solute carrier family 27 (fatty acid transporter), member 1 [Source:MGI Symbol;Acc:MGI:1347098]	1953.48	1.16417	0.0783156	14.8651	5.55651e-50	1.79109e-47	26.861	23.7594	28.1588	27.7815	57.4768	61.0459	47.2196	59.5415
ENSMUSG00000032350	14629	Gclc	protein_coding	MGI Symbol	3	glutamate-cysteine ligase, catalytic subunit [Source:MGI Symbol;Acc:MGI:104990]	607.641	-1.9134	0.129469	-14.7789	2.00464e-49	6.30793e-47	14.1614	16.8678	21.442	16.8836	3.93354	4.5989	4.00233	4.76961
ENSMUSG00000038776	13849	Ephx1	protein_coding	MGI Symbol	4	epoxide hydrolase 1, microsomal [Source:MGI Symbol;Acc:MGI:95405]	556.468	-2.4737	0.167552	-14.7638	2.50739e-49	7.70644e-47	24.2573	27.162	38.7984	26.1038	6.13017	5.7619	4.00673	3.892
ENSMUSG00000039239	21808	Tgfb2	protein_coding	MGI Symbol	6	transforming growth factor, beta 2 [Source:MGI Symbol;Acc:MGI:98726]	825.096	-1.46731	0.0994789	-14.75	3.07746e-49	9.24356e-47	14.0125	17.2418	17.744	14.3844	5.9607	5.44079	5.19171	4.98971
ENSMUSG00000025809	16412	Itgb1	protein_coding	MGI Symbol	4	integrin beta 1 (fibronectin receptor beta) [Source:MGI Symbol;Acc:MGI:96610]	13397.9	-0.606491	0.0411409	-14.7418	3.47273e-49	1.0199e-46	236.035	251.562	253.872	237.635	156.702	157.547	140.292	150.91
ENSMUSG00000001494	74499	Sost	protein_coding	MGI Symbol	1	sclerostin [Source:MGI Symbol;Acc:MGI:1921749]	446.621	-2.51475	0.171014	-14.705	5.98943e-49	1.72079e-46	18.8849	20.6038	20.5806	30.7023	3.07922	4.33209	3.81899	3.72351
ENSMUSG00000028464	22004	Tpm2	protein_coding	MGI Symbol	6	tropomyosin 2, beta [Source:MGI Symbol;Acc:MGI:98810]	2338.4	-0.937514	0.0639834	-14.6524	1.29952e-48	3.65413e-46	65.1029	65.8487	61.1148	68.8071	32.1027	33.3418	28.7256	34.1118
ENSMUSG00000020900	77579	Myh10	protein_coding	MGI Symbol	10	myosin, heavy polypeptide 10, non-muscle [Source:MGI Symbol;Acc:MGI:1930780]	6448.22	-0.814057	0.0556681	-14.6234	1.99212e-48	5.48497e-46	50.36	49.9546	47.7738	46.0611	25.9209	26.3603	25.473	26.0842
ENSMUSG00000037820	21817	Tgm2	protein_coding	MGI Symbol	4	transglutaminase 2, C polypeptide [Source:MGI Symbol;Acc:MGI:98731]	8610.39	-1.1625	0.0797262	-14.5812	3.70117e-48	9.98259e-46	138.109	169.741	177.251	153.361	67.152	71.3415	59.2749	70.873
ENSMUSG00000005087	12505	Cd44	protein_coding	MGI Symbol	9	CD44 antigen [Source:MGI Symbol;Acc:MGI:88338]	856.853	-1.82162	0.12523	-14.5461	6.18174e-48	1.63396e-45	10.5722	10.6205	13.9567	13.5216	2.87125	3.31619	3.48264	3.25887
ENSMUSG00000067653	78321	Ankrd23	protein_coding	MGI Symbol	4	ankyrin repeat domain 23 [Source:MGI Symbol;Acc:MGI:1925571]	1036.91	-2.27608	0.158142	-14.3926	5.75703e-47	1.49186e-44	41.9149	48.4328	63.9372	63.011	11.4108	8.05631	10.5352	12.094
ENSMUSG00000023067	12575	Cdkn1a	protein_coding	MGI Symbol	3	cyclin-dependent kinase inhibitor 1A (P21) [Source:MGI Symbol;Acc:MGI:104556]	1033.05	-1.51023	0.106476	-14.1838	1.15368e-45	2.93213e-43	37.4472	41.2722	51.2966	39.9751	14.2254	15.7333	13.4872	12.7467
ENSMUSG00000025855	19085	Prkar1b	protein_coding	MGI Symbol	11	protein kinase, cAMP dependent regulatory, type I beta [Source:MGI Symbol;Acc:MGI:97759]	247.25	-2.12039	0.149736	-14.1608	1.60075e-45	3.91769e-43	5.88192	6.33016	7.71462	6.14468	1.16719	1.83264	1.31783	1.33638
ENSMUSG00000032420	23959	Nt5e	protein_coding	MGI Symbol	4	5' nucleotidase, ecto [Source:MGI Symbol;Acc:MGI:99782]	567.36	-1.71499	0.1211	-14.1618	1.57977e-45	3.91769e-43	5.62906	5.56307	7.15196	7.19896	2.07813	1.67538	1.67998	1.88844
ENSMUSG00000023905	27279	Tnfrsf12a	protein_coding	MGI Symbol	2	tumor necrosis factor receptor superfamily, member 12a [Source:MGI Symbol;Acc:MGI:1351484]	1651.64	-1.9349	0.137235	-14.0991	3.84537e-45	9.24008e-43	141.245	158.462	189.829	182.203	55.1577	34.4734	37.3907	38.5624
ENSMUSG00000008540	56615	Mgst1	protein_coding	MGI Symbol	8	microsomal glutathione S-transferase 1 [Source:MGI Symbol;Acc:MGI:1913850]	808.16	-2.48731	0.176573	-14.0866	4.5929e-45	1.08392e-42	41.4072	36.4953	51.3177	39.2132	9.51156	8.8923	4.56092	5.55361
ENSMUSG00000024598	14119	Fbn2	protein_coding	MGI Symbol	1	fibrillin 2 [Source:MGI Symbol;Acc:MGI:95490]	5131.93	-1.00318	0.0713496	-14.06	6.68695e-45	1.5237e-42	37.424	40.6444	45.5006	37.9002	18.6883	20.6539	17.5829	18.9003
ENSMUSG00000073680	320587	Tmem88b	protein_coding	MGI Symbol	1	transmembrane protein 88B [Source:MGI Symbol;Acc:MGI:2444329]	440.857	-2.1635	0.153863	-14.0612	6.57596e-45	1.5237e-42	12.9283	10.7268	13.8285	13.7721	2.09972	2.37737	2.97574	3.26864
ENSMUSG00000030747	67800	Dgat2	protein_coding	MGI Symbol	6	diacylglycerol O-acyltransferase 2 [Source:MGI Symbol;Acc:MGI:1915050]	1784.48	1.44697	0.103292	14.0086	1.38132e-44	3.09417e-42	28.4105	25.3786	24.6954	26.5999	77.4585	79.4083	53.1505	61.1952
ENSMUSG00000015143	109711	Actn1	protein_coding	MGI Symbol	2	actinin, alpha 1 [Source:MGI Symbol;Acc:MGI:2137706]	2699.57	-1.20295	0.0869568	-13.8339	1.59253e-43	3.50782e-41	54.8429	66.8607	64.9629	57.823	22.6927	27.3255	22.9792	26.9082
ENSMUSG00000027956	70652	Tmem144	protein_coding	MGI Symbol	5	transmembrane protein 144 [Source:MGI Symbol;Acc:MGI:1917902]	380.579	-1.66863	0.121939	-13.6842	1.26173e-42	2.7336e-40	12.5252	13.1533	15.465	16.5571	4.65719	4.24879	3.6153	4.55246
ENSMUSG00000031825	78892	Crispld2	protein_coding	MGI Symbol	5	cysteine-rich secretory protein LCCL domain containing 2 [Source:MGI Symbol;Acc:MGI:1926142]	493.089	-2.49884	0.182935	-13.6597	1.76624e-42	3.76493e-40	8.92125	10.9118	15.2331	8.32626	1.74547	2.2855	1.65167	1.55245
ENSMUSG00000004665	12798	Cnn2	protein_coding	MGI Symbol	2	calponin 2 [Source:MGI Symbol;Acc:MGI:105093]	2801.55	-1.2172	0.0892045	-13.6451	2.16054e-42	4.53233e-40	90.5519	103.439	108.88	90.6832	38.9162	37.1566	41.0247	41.7102
ENSMUSG00000038204	117590	Asb10	protein_coding	MGI Symbol	3	ankyrin repeat and SOCS box-containing 10 [Source:MGI Symbol;Acc:MGI:2152836]	478.987	1.58541	0.116819	13.5716	5.90588e-42	1.21956e-39	6.35855	4.63423	4.49507	5.56946	15.1878	14.6813	13.8547	15.7984
ENSMUSG00000035049	107094	Rrp12	protein_coding	MGI Symbol	1	ribosomal RNA processing 12 homolog (S. cerevisiae) [Source:MGI Symbol;Acc:MGI:2147437]	646.291	-1.35951	0.100748	-13.4942	1.6921e-41	3.44044e-39	12.4305	12.352	13.1484	15.2541	4.79066	4.79119	4.50062	5.40751
ENSMUSG00000002346	73095	Slc25a42	protein_coding	MGI Symbol	5	solute carrier family 25, member 42 [Source:MGI Symbol;Acc:MGI:1920345]	1240.55	1.24584	0.092365	13.4882	1.83526e-41	3.67497e-39	7.19717	7.34029	8.46199	7.32855	15.1834	17.7957	15.6231	19.0325
ENSMUSG00000032348	14860	Gsta4	protein_coding	MGI Symbol	2	glutathione S-transferase, alpha 4 [Source:MGI Symbol;Acc:MGI:1309515]	2126.34	-1.91615	0.142141	-13.4806	2.03345e-41	4.01105e-39	178.295	192.554	293.417	204.286	61.4411	61.5524	44.1458	50.1968
ENSMUSG00000042942	381157	Greb1l	protein_coding	MGI Symbol	6	growth regulation by estrogen in breast cancer-like [Source:MGI Symbol;Acc:MGI:3576497]	236.154	-1.8833	0.139826	-13.4689	2.38498e-41	4.63529e-39	1.9659	1.9505	2.18821	2.40081	0.686391	0.564335	0.425131	0.49716
ENSMUSG00000031379	69656	Pir	protein_coding	MGI Symbol	5	pirin [Source:MGI Symbol;Acc:MGI:1916906]	116.884	-2.53152	0.188654	-13.4188	4.69027e-41	8.98356e-39	2.15817	2.20163	2.50781	2.00865	0.511639	0.320066	0.284172	0.328893
ENSMUSG00000022037	12759	Clu	protein_coding	MGI Symbol	9	clusterin [Source:MGI Symbol;Acc:MGI:88423]	5674.86	-1.81228	0.135404	-13.3842	7.48266e-41	1.41273e-38	126.506	142.387	204.919	161.272	36.8104	44.182	41.4343	47.3431
ENSMUSG00000019907	17931	Ppp1r12a	protein_coding	MGI Symbol	1	protein phosphatase 1, regulatory (inhibitor) subunit 12A [Source:MGI Symbol;Acc:MGI:1309528]	2155.7	-0.899381	0.0672844	-13.3669	9.44333e-41	1.75779e-38	48.4035	54.1178	54.0543	47.2746	28.2955	26.3379	22.49	25.8585
ENSMUSG00000019923	52696	Zwint	protein_coding	MGI Symbol	6	ZW10 interactor [Source:MGI Symbol;Acc:MGI:1289227]	2108.15	-0.794969	0.0595903	-13.3406	1.34414e-40	2.46725e-38	34.4216	38.3885	38.8983	37.3327	21.3401	21.6167	18.3282	19.6461
ENSMUSG00000050315	118449	Synpo2	protein_coding	MGI Symbol	7	synaptopodin 2 [Source:MGI Symbol;Acc:MGI:2153070]	3239.74	-1.13613	0.085178	-13.3383	1.38599e-40	2.50921e-38	27.525	32.5638	30.5912	26.3771	11.7511	12.8059	11.5643	13.9551
ENSMUSG00000055723	66922	Rras2	protein_coding	MGI Symbol	2	related RAS viral (r-ras) oncogene 2 [Source:MGI Symbol;Acc:MGI:1914172]	1344	-0.999762	0.0750511	-13.3211	1.74566e-40	3.11766e-38	45.8173	46.4724	52.7274	49.8757	24.7925	22.211	20.3312	24.4077
ENSMUSG00000037185	74127	Krt80	protein_coding	MGI Symbol	1	keratin 80 [Source:MGI Symbol;Acc:MGI:1921377]	167.041	-2.14541	0.161472	-13.2866	2.76839e-40	4.87827e-38	8.42169	9.71087	9.7803	9.98401	1.63636	2.64781	2.1025	1.71584
ENSMUSG00000006373	53328	Pgrmc1	protein_coding	MGI Symbol	1	progesterone receptor membrane component 1 [Source:MGI Symbol;Acc:MGI:1858305]	1012.63	-1.23642	0.093395	-13.2386	5.24848e-40	9.12684e-38	44.4226	46.5039	52.6782	45.5767	20.2553	22.2183	16.7249	16.5703
ENSMUSG00000029832	18025	Nfe2l3	protein_coding	MGI Symbol	3	nuclear factor, erythroid derived 2, like 3 [Source:MGI Symbol;Acc:MGI:1339958]	150.188	-2.48428	0.187821	-13.2269	6.14046e-40	1.05393e-37	4.33835	5.47675	5.91273	5.48337	1.05952	1.19564	0.554906	0.763233
ENSMUSG00000034845	84094	Plvap	protein_coding	MGI Symbol	1	plasmalemma vesicle associated protein [Source:MGI Symbol;Acc:MGI:1890497]	1927.7	-1.19153	0.090365	-13.1857	1.06074e-39	1.79728e-37	82.6522	78.1858	84.8592	83.0325	36.1081	41.2987	27.7299	30.8991
ENSMUSG00000023959	224796	Clic5	protein_coding	MGI Symbol	1	chloride intracellular channel 5 [Source:MGI Symbol;Acc:MGI:1917912]	3255.29	-1.05967	0.080389	-13.1818	1.11699e-39	1.86863e-37	41.3451	43.1221	50.8408	49.8535	22.7169	21.7245	18.4512	20.8458
ENSMUSG00000074063	71839	Osgin1	protein_coding	MGI Symbol	7	oxidative stress induced growth inhibitor 1 [Source:MGI Symbol;Acc:MGI:1919089]	108.499	-4.16443	0.317591	-13.1126	2.7898e-39	4.60875e-37	3.31612	3.57451	6.38178	5.7298	0.300273	0.26112	0.160945	0.26906
ENSMUSG00000024087	13078	Cyp1b1	protein_coding	MGI Symbol	1	cytochrome P450, family 1, subfamily b, polypeptide 1 [Source:MGI Symbol;Acc:MGI:88590]	277.88	-2.07287	0.158186	-13.104	3.12265e-39	5.09493e-37	5.25046	4.61648	6.78913	4.99561	1.54169	1.28734	0.937159	1.09004
ENSMUSG00000031207	17698	Msn	protein_coding	MGI Symbol	3	moesin [Source:MGI Symbol;Acc:MGI:97167]	7221.49	-0.658883	0.0502936	-13.1007	3.26165e-39	5.25682e-37	80.115	89.3338	89.7728	86.0734	53.4076	54.3363	46.9455	51.2937
ENSMUSG00000020747	71947	Tmem94	protein_coding	MGI Symbol	7	transmembrane protein 94 [Source:MGI Symbol;Acc:MGI:1919197]	3548.2	0.643086	0.0493147	13.0405	7.20218e-39	1.1468e-36	30.1932	29.1092	28.6716	27.5994	42.9634	44.7119	39.2079	43.1064
ENSMUSG00000022951	54720	Rcan1	protein_coding	MGI Symbol	2	regulator of calcineurin 1 [Source:MGI Symbol;Acc:MGI:1890564]	2545.6	-1.31561	0.101059	-13.0181	9.64876e-39	1.51807e-36	77.8669	87.7475	94.8791	97.4803	30.9805	32.0166	34.1179	37.8528
ENSMUSG00000032418	17436	Me1	protein_coding	MGI Symbol	4	malic enzyme 1, NADP(+)-dependent, cytosolic [Source:MGI Symbol;Acc:MGI:97043]	1070.9	-1.1547	0.0887253	-13.0143	1.01431e-38	1.57707e-36	21.2284	22.1101	27.0386	24.5271	10.8664	10.1119	9.0778	10.0821
ENSMUSG00000021493	67399	Pdlim7	protein_coding	MGI Symbol	11	PDZ and LIM domain 7 [Source:MGI Symbol;Acc:MGI:1914649]	2466.23	-1.31249	0.101025	-12.9918	1.36116e-38	2.09175e-36	39.3888	46.2425	51.2941	42.3023	14.9283	17.4366	16.9963	18.3642
ENSMUSG00000028961	110208	Pgd	protein_coding	MGI Symbol	5	phosphogluconate dehydrogenase [Source:MGI Symbol;Acc:MGI:97553]	1908.24	-1.25654	0.0968139	-12.979	1.61068e-38	2.44675e-36	22.1817	25.4798	30.9401	24.5543	10.0592	10.8698	9.11198	10.6017
ENSMUSG00000038967	18604	Pdk2	protein_coding	MGI Symbol	5	pyruvate dehydrogenase kinase, isoenzyme 2 [Source:MGI Symbol;Acc:MGI:1343087]	5323.25	1.02752	0.0797566	12.8831	5.60113e-38	8.41188e-36	73.8581	71.2605	65.9689	62.5647	146.179	146.117	109.53	125.193
ENSMUSG00000028378	67103	Ptgr1	protein_coding	MGI Symbol	1	prostaglandin reductase 1 [Source:MGI Symbol;Acc:MGI:1914353]	271.914	-2.3334	0.181337	-12.8677	6.83743e-38	1.01532e-35	11.0245	11.9081	14.5666	11.371	3.33567	2.51581	1.68697	1.6391
ENSMUSG00000038583	18821	Pln	protein_coding	MGI Symbol	2	phospholamban [Source:MGI Symbol;Acc:MGI:97622]	45957.8	0.809026	0.0629421	12.8535	8.22018e-38	1.20709e-35	903.178	807.53	798.104	816.931	1443.98	1329.54	1318.2	1389.71
ENSMUSG00000055044	54132	Pdlim1	protein_coding	MGI Symbol	5	PDZ and LIM domain 1 (elfin) [Source:MGI Symbol;Acc:MGI:1860611]	1537.89	-0.808623	0.0629386	-12.8478	8.84765e-38	1.28495e-35	21.7008	22.2602	24.2941	23.7221	13.0455	12.7797	10.9501	12.6785
ENSMUSG00000061048	12560	Cdh3	protein_coding	MGI Symbol	1	cadherin 3 [Source:MGI Symbol;Acc:MGI:88356]	659.362	-2.12485	0.165637	-12.8284	1.13725e-37	1.61612e-35	16.029	19.2044	19.8384	11.7389	3.52891	4.68121	2.69001	3.56607
ENSMUSG00000050556	16500	Kcnb1	protein_coding	MGI Symbol	4	potassium voltage gated channel, Shab-related subfamily, member 1 [Source:MGI Symbol;Acc:MGI:96666]	310.257	1.79687	0.140115	12.8242	1.19961e-37	1.6866e-35	2.22378	2.57325	1.79935	1.8265	6.03946	6.95733	7.13743	7.37461
ENSMUSG00000031530	319520	Dusp4	protein_coding	MGI Symbol	1	dual specificity phosphatase 4 [Source:MGI Symbol;Acc:MGI:2442191]	390.57	-2.49911	0.195932	-12.755	2.92515e-37	4.06934e-35	10.6306	12.392	20.7255	16.1043	2.75007	2.73363	2.51309	1.97944
ENSMUSG00000009681	110279	Bcr	protein_coding	MGI Symbol	1	breakpoint cluster region [Source:MGI Symbol;Acc:MGI:88141]	812.75	-1.11481	0.0876522	-12.7186	4.66245e-37	6.41864e-35	9.84887	9.64016	12.0223	10.519	4.8092	4.84541	4.14763	4.47863
ENSMUSG00000068699	68794	Flnc	protein_coding	MGI Symbol	3	filamin C, gamma [Source:MGI Symbol;Acc:MGI:95557]	17180.3	-0.881806	0.0695443	-12.6798	7.65461e-37	1.04292e-34	135.021	143.491	161.076	137.176	81.2061	72.3158	65.0833	76.3085
ENSMUSG00000026701	11758	Prdx6	protein_coding	MGI Symbol	9	peroxiredoxin 6 [Source:MGI Symbol;Acc:MGI:894320]	2648.94	-1.02006	0.080481	-12.6745	8.18655e-37	1.09286e-34	54.5025	56.8277	68.2982	59.1991	30.4529	29.395	25.0294	26.1115
ENSMUSG00000029432	14467	Gbas	protein_coding	MGI Symbol	6	glioblastoma amplified sequence [Source:MGI Symbol;Acc:MGI:1278343]	7987.88	0.739538	0.058347	12.6748	8.15505e-37	1.09286e-34	141.916	133.229	127.574	134.673	214.534	209.909	195.464	224.756
ENSMUSG00000005968	22156	Tuft1	protein_coding	MGI Symbol	6	tuftelin 1 [Source:MGI Symbol;Acc:MGI:109572]	166.625	-2.37241	0.18739	-12.6603	9.81712e-37	1.29743e-34	4.74137	4.61756	6.44522	6.31145	1.18891	0.773848	1.08155	0.976548
ENSMUSG00000056091	20454	St3gal5	protein_coding	MGI Symbol	4	ST3 beta-galactoside alpha-2,3-sialyltransferase 5 [Source:MGI Symbol;Acc:MGI:1339963]	770.968	-0.933374	0.074233	-12.5736	2.95095e-36	3.86136e-34	22.2314	24.453	25.4846	23.3392	11.5129	12.3412	10.9865	12.2187
ENSMUSG00000020325	83554	Fstl3	protein_coding	MGI Symbol	3	follistatin-like 3 [Source:MGI Symbol;Acc:MGI:1890391]	215.772	-1.99526	0.158726	-12.5705	3.06962e-36	3.97726e-34	7.40728	9.13686	10.5043	7.8456	2.3493	2.49231	1.70151	1.72029
ENSMUSG00000025934	14859	Gsta3	protein_coding	MGI Symbol	4	glutathione S-transferase, alpha 3 [Source:MGI Symbol;Acc:MGI:95856]	83.963	-4.57835	0.364339	-12.5662	3.23934e-36	4.15642e-34	1.68251	1.88052	3.08752	2.51126	0.0426545	0.116899	0.115583	0.0891818
ENSMUSG00000026421	13007	Csrp1	protein_coding	MGI Symbol	2	cysteine and glycine-rich protein 1 [Source:MGI Symbol;Acc:MGI:88549]	7379.32	-1.01248	0.0806877	-12.5481	4.07209e-36	5.17469e-34	281.345	330.899	349.967	284.685	139.063	152.264	138.358	151.318
ENSMUSG00000021360	14538	Gcnt2	protein_coding	MGI Symbol	3	glucosaminyl (N-acetyl) transferase 2, I-branching enzyme [Source:MGI Symbol;Acc:MGI:1100870]	390.741	-1.592	0.127319	-12.504	7.09549e-36	8.93086e-34	4.93277	4.64278	6.3739	4.66741	1.80781	1.74067	1.32489	1.57271
ENSMUSG00000026399	13136	Cd55	protein_coding	MGI Symbol	5	CD55 molecule, decay accelerating factor for complement [Source:MGI Symbol;Acc:MGI:104850]	207.309	-1.63036	0.130758	-12.4686	1.10809e-35	1.38156e-33	3.7651	4.22538	4.42191	3.56123	1.3236	1.38645	0.975484	1.17461
ENSMUSG00000025790	108116	Slco3a1	protein_coding	MGI Symbol	8	solute carrier organic anion transporter family, member 3a1 [Source:MGI Symbol;Acc:MGI:1351867]	873.174	-1.05617	0.0847955	-12.4555	1.30462e-35	1.61139e-33	7.9908	8.44651	9.48975	8.45448	3.57871	4.16481	3.67357	4.13412
ENSMUSG00000037016	242022	Frem2	protein_coding	MGI Symbol	4	Fras1 related extracellular matrix protein 2 [Source:MGI Symbol;Acc:MGI:2444465]	1322.77	-0.909479	0.0733424	-12.4005	2.59856e-35	3.17987e-33	7.94345	9.33463	8.34349	8.91468	4.24198	4.44696	4.14785	4.45995
ENSMUSG00000021061	20741	Sptb	protein_coding	MGI Symbol	3	spectrin beta, erythrocytic [Source:MGI Symbol;Acc:MGI:98387]	3202.11	0.68081	0.0551448	12.3459	5.12833e-35	6.21798e-33	12.9409	12.8737	11.7135	12.4923	19.6117	19.0109	17.52	19.3591
ENSMUSG00000030096	21366	Slc6a6	protein_coding	MGI Symbol	11	solute carrier family 6 (neurotransmitter transporter, taurine), member 6 [Source:MGI Symbol;Acc:MGI:98488]	10447.7	-1.36159	0.110377	-12.3359	5.80434e-35	6.97365e-33	129.706	136.14	186.364	150.369	54.2148	60.8932	45.8806	60.2061
ENSMUSG00000000555	16402	Itga5	protein_coding	MGI Symbol	2	integrin alpha 5 (fibronectin receptor alpha) [Source:MGI Symbol;Acc:MGI:96604]	4270.06	-0.902543	0.0732334	-12.3242	6.71041e-35	7.9267e-33	71.1928	78.6804	89.383	74.7215	40.7621	41.5007	37.3298	38.4587
ENSMUSG00000032135	84004	Mcam	protein_coding	MGI Symbol	6	melanoma cell adhesion molecule [Source:MGI Symbol;Acc:MGI:1933966]	4481.64	-0.990971	0.0804091	-12.3241	6.71754e-35	7.9267e-33	101.354	110.031	123.312	105.174	49.6323	51.7281	48.9461	57.7226
ENSMUSG00000026479	16782	Lamc2	protein_coding	MGI Symbol	6	laminin, gamma 2 [Source:MGI Symbol;Acc:MGI:99913]	724.303	-1.25563	0.102217	-12.2839	1.10488e-34	1.29222e-32	7.91512	8.79987	7.49001	7.18903	3.76468	3.1505	2.52506	2.96718
ENSMUSG00000021996	13885	Esd	protein_coding	MGI Symbol	11	esterase D/formylglutathione hydrolase [Source:MGI Symbol;Acc:MGI:95421]	1397.8	-1.10614	0.0914625	-12.094	1.13666e-33	1.31772e-31	30.3193	34.8682	40.2022	34.7942	17.0649	15.5955	13.0414	15.6692
ENSMUSG00000051855	17294	Mest	protein_coding	MGI Symbol	11	mesoderm specific transcript [Source:MGI Symbol;Acc:MGI:96968]	8916.1	-0.730583	0.0605163	-12.0725	1.47595e-33	1.69619e-31	186.107	175.484	168.13	168.657	109.338	104.788	88.461	94.3585
ENSMUSG00000041548	80888	Hspb8	protein_coding	MGI Symbol	2	heat shock protein 8 [Source:MGI Symbol;Acc:MGI:2135756]	1279.64	-1.2493	0.104003	-12.0121	3.06918e-33	3.49675e-31	49.2215	57.0246	69.4244	52.7059	24.1987	24.5766	20.3044	21.4279
ENSMUSG00000025810	18186	Nrp1	protein_coding	MGI Symbol	4	neuropilin 1 [Source:MGI Symbol;Acc:MGI:106206]	4201.12	-0.656632	0.0548547	-11.9704	5.07948e-33	5.73764e-31	52.5949	52.683	56.2036	53.5046	32.4451	31.5606	30.357	33.9164
ENSMUSG00000029685	78910	Asb15	protein_coding	MGI Symbol	2	ankyrin repeat and SOCS box-containing 15 [Source:MGI Symbol;Acc:MGI:1926160]	139.249	1.87999	0.157129	11.9646	5.44421e-33	6.09752e-31	0.75288	1.06274	0.698027	0.74955	3.02158	2.78069	2.75937	2.75672
ENSMUSG00000008658	268859	Rbfox1	protein_coding	MGI Symbol	2	RNA binding protein, fox-1 homolog (C. elegans) 1 [Source:MGI Symbol;Acc:MGI:1926224]	341.276	1.46233	0.122541	11.9333	7.93234e-33	8.80956e-31	2.91298	2.61055	2.52986	2.74613	6.3088	6.54485	7.41295	7.66625
ENSMUSG00000054690	59308	Emcn	protein_coding	MGI Symbol	4	endomucin [Source:MGI Symbol;Acc:MGI:1891716]	1119.65	-0.846044	0.0709597	-11.9229	8.99518e-33	9.9067e-31	15.8174	16.0272	16.1227	17.7094	8.42701	9.08307	8.288	8.59469
ENSMUSG00000021270	15519	Hsp90aa1	protein_coding	MGI Symbol	8	heat shock protein 90, alpha (cytosolic), class A member 1 [Source:MGI Symbol;Acc:MGI:96250]	706.182	-0.930245	0.0780432	-11.9196	9.35393e-33	1.02167e-30	14.1086	14.8576	15.3028	13.9534	8.24879	7.00802	6.51406	7.01123
ENSMUSG00000027546	11981	Atp9a	protein_coding	MGI Symbol	11	ATPase, class II, type 9A [Source:MGI Symbol;Acc:MGI:1330826]	1755.37	-0.739542	0.0621936	-11.891	1.31872e-32	1.41692e-30	23.1786	22.2116	24.6542	21.6267	13.3507	13.9675	11.8071	12.6083
ENSMUSG00000038181	100910	Chpf2	protein_coding	MGI Symbol	6	chondroitin polymerizing factor 2 [Source:MGI Symbol;Acc:MGI:1917522]	500.915	-1.32131	0.111666	-11.8327	2.6451e-32	2.81916e-30	7.97464	8.52554	9.22352	7.22286	3.42685	3.66366	2.41719	2.93669
ENSMUSG00000022995	13800	Enah	protein_coding	MGI Symbol	16	enabled homolog (Drosophila) [Source:MGI Symbol;Acc:MGI:108360]	3880.65	-0.695604	0.0588922	-11.8115	3.40493e-32	3.59996e-30	65.2269	70.8339	72.7617	66.9157	40.6779	44.6693	35.5802	39.5385
ENSMUSG00000033044	68460	Dhrs7c	protein_coding	MGI Symbol	5	dehydrogenase/reductase (SDR family) member 7C [Source:MGI Symbol;Acc:MGI:1915710]	1165.01	1.68961	0.143214	11.7978	4.0079e-32	4.20385e-30	22.9258	17.3512	12.7504	19.3311	56.9015	54.1233	49.4844	59.5828
ENSMUSG00000054072	60440	Iigp1	protein_coding	MGI Symbol	2	interferon inducible GTPase 1 [Source:MGI Symbol;Acc:MGI:1926259]	436.817	-2.49468	0.211979	-11.7685	5.67326e-32	5.90376e-30	11.9674	13.6035	21.7065	11.566	2.33519	3.43718	1.63174	2.46484
ENSMUSG00000032369	22038	Plscr1	protein_coding	MGI Symbol	3	phospholipid scramblase 1 [Source:MGI Symbol;Acc:MGI:893575]	204.077	-1.55111	0.132026	-11.7485	7.18625e-32	7.4198e-30	7.26882	6.81661	8.85539	7.59228	2.50868	2.42353	2.33071	2.54014
ENSMUSG00000031400	14381	G6pdx	protein_coding	MGI Symbol	4	glucose-6-phosphate dehydrogenase X-linked [Source:MGI Symbol;Acc:MGI:105979]	434.29	-1.51419	0.128968	-11.7409	7.86757e-32	8.0603e-30	11.0972	13.4598	15.1763	11.899	4.1109	5.33775	3.77269	3.82734
ENSMUSG00000037826	243382	Ppm1k	protein_coding	MGI Symbol	3	protein phosphatase 1K (PP2C domain containing) [Source:MGI Symbol;Acc:MGI:2442111]	494.073	1.34371	0.114729	11.712	1.10579e-31	1.12416e-29	3.296	3.74806	2.54571	2.81077	7.96486	7.36366	6.87605	7.45547
ENSMUSG00000049871	268857	Nlrc3	protein_coding	MGI Symbol	4	NLR family, CARD domain containing 3 [Source:MGI Symbol;Acc:MGI:2444070]	132.362	-1.82183	0.156384	-11.6497	2.30164e-31	2.32202e-29	1.70318	1.70613	1.89759	1.89026	0.524311	0.431076	0.537856	0.43066
ENSMUSG00000022449	223838	Adamts20	protein_coding	MGI Symbol	4	a disintegrin-like and metallopeptidase (reprolysin type) with thrombospondin type 1 motif, 20 [Source:MGI Symbol;Acc:MGI:2660628]	66.9712	-3.12926	0.268789	-11.6421	2.51867e-31	2.52173e-29	0.728736	0.994439	0.818322	0.756112	0.0617844	0.0776075	0.111614	0.104573
ENSMUSG00000038508	23886	Gdf15	protein_coding	MGI Symbol	2	growth differentiation factor 15 [Source:MGI Symbol;Acc:MGI:1346047]	665.414	-5.08992	0.438418	-11.6097	3.67716e-31	3.65394e-29	20.0224	34.687	75.132	42.92	1.66749	1.0625	0.890786	1.16544
ENSMUSG00000001604	21401	Tcea3	protein_coding	MGI Symbol	3	transcription elongation factor A (SII), 3 [Source:MGI Symbol;Acc:MGI:1196908]	1008.79	0.843636	0.0727298	11.5996	4.14018e-31	4.08333e-29	34.2409	31.5565	32.4502	29.1546	58.4991	56.5842	46.4693	54.1182
ENSMUSG00000062991	211323	Nrg1	protein_coding	MGI Symbol	18	neuregulin 1 [Source:MGI Symbol;Acc:MGI:96083]	107.378	-2.54805	0.220023	-11.5809	5.15243e-31	5.00695e-29	4.36983	4.4922	6.2691	6.38213	0.998559	0.784771	0.955004	0.736863
ENSMUSG00000057604	30937	Lmcd1	protein_coding	MGI Symbol	1	LIM and cysteine-rich domains 1 [Source:MGI Symbol;Acc:MGI:1353635]	591.951	-1.17187	0.101379	-11.5592	6.62956e-31	6.39535e-29	32.6797	28.7171	26.2273	29.3322	11.9243	11.5944	12.4798	12.8282
ENSMUSG00000021196	56421	Pfkp	protein_coding	MGI Symbol	13	phosphofructokinase, platelet [Source:MGI Symbol;Acc:MGI:1891833]	2619.68	-0.745781	0.0646098	-11.5428	8.02358e-31	7.68403e-29	19.8491	21.9505	22.3797	22.1203	11.6033	12.9654	11.3756	12.4825
ENSMUSG00000020773	217333	Trim47	protein_coding	MGI Symbol	7	tripartite motif-containing 47 [Source:MGI Symbol;Acc:MGI:1917374]	1312.22	-1.16315	0.10151	-11.4585	2.13204e-30	2.02712e-28	35.1922	39.8853	49.6026	39.2588	17.1403	17.3833	16.7583	17.5238
ENSMUSG00000050195	329065	Scd4	protein_coding	MGI Symbol	2	stearoyl-coenzyme A desaturase 4 [Source:MGI Symbol;Acc:MGI:2670997]	3072.11	-1.56197	0.136774	-11.4201	3.31952e-30	3.13363e-28	63.7536	61.3672	78.4908	97.0198	26.702	21.5798	23.1287	24.4111
ENSMUSG00000027087	16410	Itgav	protein_coding	MGI Symbol	9	integrin alpha V [Source:MGI Symbol;Acc:MGI:96608]	938.543	-0.990619	0.0867835	-11.4148	3.5254e-30	3.30438e-28	6.63263	6.70848	7.39975	7.95165	3.4722	3.3085	3.38476	3.41519
ENSMUSG00000051510	17134	Mafg	protein_coding	MGI Symbol	5	v-maf musculoaponeurotic fibrosarcoma oncogene family, protein G (avian) [Source:MGI Symbol;Acc:MGI:96911]	1130.2	-1.27805	0.112282	-11.3825	5.10956e-30	4.75549e-28	15.0414	15.8308	21.4241	18.1794	7.30646	7.33937	5.68658	7.06955
ENSMUSG00000022816	14314	Fstl1	protein_coding	MGI Symbol	6	follistatin-like 1 [Source:MGI Symbol;Acc:MGI:102793]	10560.1	-0.604093	0.0530814	-11.3805	5.23026e-30	4.80021e-28	149.959	165.074	160.569	164.751	104.687	99.6833	94.9946	97.026
ENSMUSG00000031994	30806	Adamts8	protein_coding	MGI Symbol	2	a disintegrin-like and metallopeptidase (reprolysin type) with thrombospondin type 1 motif, 8 [Source:MGI Symbol;Acc:MGI:1353468]	535.923	-1.68806	0.148324	-11.3809	5.2068e-30	4.80021e-28	10.4267	11.9021	10.269	11.1465	2.55731	3.26117	4.07384	2.83137
ENSMUSG00000035561	72535	Aldh1b1	protein_coding	MGI Symbol	2	aldehyde dehydrogenase 1 family, member B1 [Source:MGI Symbol;Acc:MGI:1919785]	3141.53	0.761393	0.0669285	11.3762	5.49326e-30	5.00683e-28	64.4053	68.1703	61.2456	56.7521	100.01	103.252	96.9478	99.32
ENSMUSG00000020435	74309	Osbp2	protein_coding	MGI Symbol	6	oxysterol binding protein 2 [Source:MGI Symbol;Acc:MGI:1921559]	152.394	2.20697	0.195108	11.3115	1.15089e-29	1.0418e-27	0.616745	0.681427	0.448618	0.356482	2.71873	2.66437	1.78163	2.05331
ENSMUSG00000028607	12896	Cpt2	protein_coding	MGI Symbol	6	carnitine palmitoyltransferase 2 [Source:MGI Symbol;Acc:MGI:109176]	2283.82	0.633516	0.0561733	11.2779	1.68759e-29	1.51722e-27	45.3351	45.6237	45.8782	48.0855	69.3325	66.6351	64.3779	69.5326
ENSMUSG00000037060	109042	Prkcdbp	protein_coding	MGI Symbol	1	protein kinase C, delta binding protein [Source:MGI Symbol;Acc:MGI:1923422]	813.098	-1.10427	0.0980126	-11.2666	1.91875e-29	1.71339e-27	64.4376	69.1016	70.9693	60.2201	27.5102	29.3768	31.8789	26.95
ENSMUSG00000046699	245446	Slitrk4	protein_coding	MGI Symbol	3	SLIT and NTRK-like family, member 4 [Source:MGI Symbol;Acc:MGI:2442509]	448.924	-2.011	0.179374	-11.2113	3.59051e-29	3.18471e-27	4.0999	4.97681	6.3712	4.89278	1.70251	1.19067	1.00909	0.867217
ENSMUSG00000023043	16668	Krt18	protein_coding	MGI Symbol	1	keratin 18 [Source:MGI Symbol;Acc:MGI:96692]	476.347	-3.38892	0.303105	-11.1807	5.06885e-29	4.46599e-27	21.7652	35.2877	52.222	44.2572	3.08819	2.99244	3.84255	3.79499
ENSMUSG00000021701	20620	Plk2	protein_coding	MGI Symbol	1	polo-like kinase 2 [Source:MGI Symbol;Acc:MGI:1099790]	1182.95	-0.856184	0.0770664	-11.1097	1.12542e-28	9.85002e-27	30.112	33.1008	36.7656	34.405	18.582	17.1263	16.3064	17.8356
ENSMUSG00000026278	51800	Bok	protein_coding	MGI Symbol	5	BCL2-related ovarian killer [Source:MGI Symbol;Acc:MGI:1858494]	310.192	-1.24438	0.112493	-11.0619	1.92065e-28	1.66996e-26	14.3209	14.9338	14.3406	17.1255	6.54174	5.57873	5.45534	6.51652
ENSMUSG00000030352	109246	Tspan9	protein_coding	MGI Symbol	11	tetraspanin 9 [Source:MGI Symbol;Acc:MGI:1924558]	5008.91	-0.685808	0.0620237	-11.0572	2.02351e-28	1.74789e-26	76.9095	85.6703	81.0266	78.9257	47.106	46.0777	44.322	51.0514
ENSMUSG00000022893	11504	Adamts1	protein_coding	MGI Symbol	3	a disintegrin-like and metallopeptidase (reprolysin type) with thrombospondin type 1 motif, 1 [Source:MGI Symbol;Acc:MGI:109249]	1943.48	-1.26197	0.114177	-11.0527	2.12691e-28	1.82527e-26	29.0499	29.1482	39.0535	30.6083	12.1268	15.432	11.1204	11.5969
ENSMUSG00000025041	76952	Nt5c2	protein_coding	MGI Symbol	4	5'-nucleotidase, cytosolic II [Source:MGI Symbol;Acc:MGI:2178563]	1197.23	-0.70577	0.0639358	-11.0387	2.48531e-28	2.11909e-26	19.7432	19.956	21.184	21.0221	12.2699	11.6597	11.4925	11.8355
ENSMUSG00000050708	14325	Ftl1	protein_coding	MGI Symbol	6	ferritin light polypeptide 1 [Source:MGI Symbol;Acc:MGI:95589]	1093.59	-0.920212	0.0833927	-11.0347	2.59962e-28	2.20235e-26	61.4014	63.6166	75.3877	63.3898	34.1084	34.8644	31.6351	30.6455
ENSMUSG00000001508	20391	Sgca	protein_coding	MGI Symbol	5	sarcoglycan, alpha (dystrophin-associated glycoprotein) [Source:MGI Symbol;Acc:MGI:894698]	867.564	0.964632	0.0875661	11.016	3.19793e-28	2.69197e-26	22.9523	20.5629	20.0003	20.1696	37.0227	38.3782	34.8509	43.4775
ENSMUSG00000060716	211945	Plekhh1	protein_coding	MGI Symbol	1	pleckstrin homology domain containing, family H (with MyTH4 domain) member 1 [Source:MGI Symbol;Acc:MGI:2144989]	306.164	2.36288	0.214638	11.0086	3.47169e-28	2.90391e-26	1.21152	1.0195	0.656626	0.933772	3.86984	3.48367	4.85098	6.2124
ENSMUSG00000002781	70209	Tmem143	protein_coding	MGI Symbol	10	transmembrane protein 143 [Source:MGI Symbol;Acc:MGI:1917459]	607.672	1.03496	0.0944772	10.9547	6.31193e-28	5.24644e-26	4.31952	4.4173	4.28353	4.4366	7.8465	8.0077	8.66688	9.06356
ENSMUSG00000084128	77411	Esrp2	protein_coding	MGI Symbol	9	epithelial splicing regulatory protein 2 [Source:MGI Symbol;Acc:MGI:1924661]	53.9733	-3.32752	0.303897	-10.9495	6.6823e-28	5.51958e-26	1.30019	1.28044	1.44656	1.53921	0.11385	0.0877547	0.214852	0.114768
ENSMUSG00000022887	17174	Masp1	protein_coding	MGI Symbol	1	mannan-binding lectin serine peptidase 1 [Source:MGI Symbol;Acc:MGI:88492]	356.132	-1.7487	0.160393	-10.9026	1.11961e-27	9.19054e-26	11.2482	12.6004	14.766	10.7117	3.97245	4.59001	2.63245	2.69479
ENSMUSG00000033065	18642	Pfkm	protein_coding	MGI Symbol	2	phosphofructokinase, muscle [Source:MGI Symbol;Acc:MGI:97548]	7814.41	0.700284	0.0644588	10.864	1.71002e-27	1.39504e-25	125.148	122.587	117.891	131.608	193.229	183.752	179.719	203.388
ENSMUSG00000048376	14062	F2r	protein_coding	MGI Symbol	1	coagulation factor II (thrombin) receptor [Source:MGI Symbol;Acc:MGI:101802]	3190.06	-0.784447	0.0722971	-10.8503	1.98698e-27	1.61104e-25	68.9032	76.2571	83.0469	73.443	43.2552	46.1626	35.6795	40.0643
ENSMUSG00000042010	100705	Acacb	protein_coding	MGI Symbol	5	acetyl-Coenzyme A carboxylase beta [Source:MGI Symbol;Acc:MGI:2140940]	6149.18	0.863299	0.0796898	10.8332	2.39539e-27	1.93033e-25	26.4801	26.7471	27.8611	30.7511	44.662	48.0353	47.2053	51.2584
ENSMUSG00000046997	211949	Spsb4	protein_coding	MGI Symbol	4	splA/ryanodine receptor domain and SOCS box containing 4 [Source:MGI Symbol;Acc:MGI:2183445]	720.677	-1.09919	0.102159	-10.7596	5.3376e-27	4.27526e-25	12.9919	12.5791	14.0137	14.5288	5.23422	5.84647	5.90265	6.73899
ENSMUSG00000042712	22381	Wbp5	protein_coding	MGI Symbol	2	WW domain binding protein 5 [Source:MGI Symbol;Acc:MGI:109567]	1485.33	-0.790289	0.0735982	-10.7379	6.75756e-27	5.38e-25	111.214	121.217	103.469	112.348	66.2308	64.6389	57.0639	56.3577
ENSMUSG00000022214	28199	Dcaf11	protein_coding	MGI Symbol	18	DDB1 and CUL4 associated factor 11 [Source:MGI Symbol;Acc:MGI:90168]	983.69	0.795484	0.0741048	10.7346	7.00404e-27	5.54284e-25	5.27424	5.81191	5.72146	5.19449	8.77092	9.05338	9.01262	9.06621
ENSMUSG00000046841	216197	Ckap4	protein_coding	MGI Symbol	2	cytoskeleton-associated protein 4 [Source:MGI Symbol;Acc:MGI:2444926]	2446.39	-0.951851	0.0886977	-10.7314	7.24826e-27	5.70197e-25	62.6375	67.7427	67.7575	71.4726	29.941	32.0603	34.8197	33.9294
ENSMUSG00000025701	11689	Alox5	protein_coding	MGI Symbol	8	arachidonate 5-lipoxygenase [Source:MGI Symbol;Acc:MGI:87999]	327.293	-1.25871	0.117503	-10.7122	8.92472e-27	6.97923e-25	6.49188	7.14603	6.75538	7.41819	2.61736	2.78267	2.18362	3.32925
ENSMUSG00000031453	19414	Rasa3	protein_coding	MGI Symbol	6	RAS p21 protein activator 3 [Source:MGI Symbol;Acc:MGI:1197013]	975.374	-0.783915	0.0732515	-10.7017	9.99328e-27	7.73552e-25	14.4351	14.2065	16.1369	15.0778	8.76796	7.86438	7.64738	8.43249
ENSMUSG00000035944	239570	Ttc38	protein_coding	MGI Symbol	3	tetratricopeptide repeat domain 38 [Source:MGI Symbol;Acc:MGI:2146198]	271.793	1.3781	0.128775	10.7016	1.00089e-26	7.73552e-25	2.6437	2.96515	2.07971	2.0099	5.96418	6.12951	5.52613	6.1509
ENSMUSG00000015027	50917	Galns	protein_coding	MGI Symbol	3	galactosamine (N-acetyl)-6-sulfate sulfatase [Source:MGI Symbol;Acc:MGI:1355303]	284.704	-1.27616	0.119533	-10.6762	1.31495e-26	1.01037e-24	8.60692	10.3403	9.64835	9.95748	4.1813	4.44454	2.94125	3.44694
ENSMUSG00000040740	384071	Slc25a34	protein_coding	MGI Symbol	1	solute carrier family 25, member 34 [Source:MGI Symbol;Acc:MGI:2686215]	1427.72	1.4298	0.134241	10.651	1.7255e-26	1.31058e-24	14.0895	14.9647	19.516	22.9306	45.5942	47.1196	42.956	45.5808
ENSMUSG00000024127	213760	Prepl	protein_coding	MGI Symbol	2	prolyl endopeptidase-like [Source:MGI Symbol;Acc:MGI:2441932]	1528.1	-0.71358	0.0673374	-10.5971	3.07441e-26	2.32179e-24	29.4384	31.1083	32.7538	29.2028	19.8031	17.6838	15.4505	17.4557
ENSMUSG00000019997	14219	Ctgf	protein_coding	MGI Symbol	3	connective tissue growth factor [Source:MGI Symbol;Acc:MGI:95537]	6382.66	-3.55342	0.335628	-10.5874	3.41048e-26	2.56096e-24	145.614	210.126	406.016	255.297	25.6036	22.9188	16.0955	17.2937
ENSMUSG00000036745	70892	Ttll7	protein_coding	MGI Symbol	6	tubulin tyrosine ligase-like family, member 7 [Source:MGI Symbol;Acc:MGI:1918142]	191.798	-1.97984	0.187294	-10.5708	4.07034e-26	3.03919e-24	1.83005	2.32432	2.83077	2.32894	0.464848	0.626536	0.690284	0.443842
ENSMUSG00000025784	21922	Clec3b	protein_coding	MGI Symbol	1	C-type lectin domain family 3, member b [Source:MGI Symbol;Acc:MGI:104540]	143.149	1.61936	0.15331	10.5626	4.43974e-26	3.29638e-24	4.39701	3.81701	5.41907	3.90001	12.1656	12.2464	12.3169	13.9198
ENSMUSG00000023495	59092	Pcbp4	protein_coding	MGI Symbol	23	poly(rC) binding protein 4 [Source:MGI Symbol;Acc:MGI:1890471]	1786.19	-0.767215	0.0728579	-10.5303	6.26369e-26	4.62464e-24	32.9517	31.8467	35.7885	30.4985	18.535	20.5601	15.6746	17.8608
ENSMUSG00000003934	13643	Efnb3	protein_coding	MGI Symbol	1	ephrin B3 [Source:MGI Symbol;Acc:MGI:109196]	4324.61	1.01057	0.0963127	10.4925	9.34798e-26	6.86349e-24	58.0298	57.6313	60.48	46.595	96.0511	105.414	103.727	116.112
ENSMUSG00000009378	240638	Slc16a12	protein_coding	MGI Symbol	1	solute carrier family 16 (monocarboxylic acid transporters), member 12 [Source:MGI Symbol;Acc:MGI:2147716]	408	-1.53706	0.146614	-10.4837	1.02603e-25	7.49174e-24	8.71588	7.86036	10.6792	9.75794	2.36322	3.13384	2.76216	3.71599
ENSMUSG00000021136	64075	Smoc1	protein_coding	MGI Symbol	3	SPARC related modular calcium binding 1 [Source:MGI Symbol;Acc:MGI:1929878]	471.428	-1.41333	0.135097	-10.4616	1.2962e-25	9.41237e-24	12.7282	11.0634	11.9828	12.6744	5.68877	4.66628	3.13911	3.72018
ENSMUSG00000022665	67896	Ccdc80	protein_coding	MGI Symbol	6	coiled-coil domain containing 80 [Source:MGI Symbol;Acc:MGI:1915146]	2454.53	-0.647532	0.061929	-10.456	1.37469e-25	9.92779e-24	45.5503	45.5711	45.6586	42.0267	28.2562	30.0821	23.7533	25.5597
ENSMUSG00000031934	55991	Panx1	protein_coding	MGI Symbol	4	pannexin 1 [Source:MGI Symbol;Acc:MGI:1860055]	235.635	-1.67733	0.160582	-10.4453	1.53939e-25	1.10568e-23	6.40161	6.56397	9.4265	7.17763	2.26694	2.28742	2.36938	1.79124
ENSMUSG00000001313	11858	Rnd2	protein_coding	MGI Symbol	3	Rho family GTPase 2 [Source:MGI Symbol;Acc:MGI:1338755]	228.648	-1.30895	0.125338	-10.4434	1.57045e-25	1.12189e-23	9.50599	9.57835	11.9596	9.42386	3.78652	4.14667	3.46023	3.97696
ENSMUSG00000058498	433809	Rnf207	protein_coding	MGI Symbol	12	ring finger protein 207 [Source:MGI Symbol;Acc:MGI:2684989]	1387.27	0.670127	0.0642088	10.4367	1.68602e-25	1.19798e-23	10.9248	10.4717	10.7277	9.66093	16.8677	16.6435	13.6522	15.5427
ENSMUSG00000018171	75909	Vmp1	protein_coding	MGI Symbol	8	vacuole membrane protein 1 [Source:MGI Symbol;Acc:MGI:1923159]	696.874	-1.00716	0.0968591	-10.3982	2.52766e-25	1.78639e-23	12.9274	15.0367	17.2904	14.2979	6.90884	7.47839	6.57472	6.92154
ENSMUSG00000031659	11513	Adcy7	protein_coding	MGI Symbol	6	adenylate cyclase 7 [Source:MGI Symbol;Acc:MGI:102891]	223.536	-1.32245	0.127258	-10.3918	2.70088e-25	1.89866e-23	2.97148	3.32725	2.94833	3.22405	1.06355	1.13314	1.06515	1.41638
ENSMUSG00000021870	83997	Slmap	protein_coding	MGI Symbol	16	sarcolemma associated protein [Source:MGI Symbol;Acc:MGI:1933549]	3659.68	-0.634592	0.0611333	-10.3805	3.04261e-25	2.12757e-23	32.8626	32.9743	34.723	35.9543	22.9448	20.846	19.1565	19.8932
ENSMUSG00000022533	224088	Atp13a3	protein_coding	MGI Symbol	5	ATPase type 13A3 [Source:MGI Symbol;Acc:MGI:2685387]	1809.35	-0.776242	0.0747861	-10.3795	3.07395e-25	2.13817e-23	13.3411	14.0105	15.9834	15.7142	8.65817	8.47983	7.24105	8.10557
ENSMUSG00000033389	216831	Arhgap44	protein_coding	MGI Symbol	4	Rho GTPase activating protein 44 [Source:MGI Symbol;Acc:MGI:2144423]	922.374	-0.891424	0.0858958	-10.378	3.12354e-25	2.16129e-23	13.1052	11.5554	12.5151	13.6916	6.73999	7.37407	5.63319	6.12499
ENSMUSG00000038168	210530	P3h2	protein_coding	MGI Symbol	4	prolyl 3-hydroxylase 2 [Source:MGI Symbol;Acc:MGI:2146663]	263.36	-1.39052	0.134159	-10.3647	3.58801e-25	2.46975e-23	5.73375	6.1082	6.84081	6.60458	2.30722	2.78059	2.25534	1.76993
ENSMUSG00000059325	74318	Hopx	protein_coding	MGI Symbol	3	HOP homeobox [Source:MGI Symbol;Acc:MGI:1916782]	2903.21	0.636834	0.0615019	10.3547	3.98436e-25	2.72836e-23	98.0176	95.4901	89.4498	87.2799	137.502	134.237	127.794	142.192
ENSMUSG00000023088	17250	Abcc1	protein_coding	MGI Symbol	11	ATP-binding cassette, sub-family C (CFTR/MRP), member 1 [Source:MGI Symbol;Acc:MGI:102676]	440.773	-1.46929	0.14196	-10.35	4.18405e-25	2.85033e-23	2.69011	3.3704	3.83073	3.0529	0.919015	1.03689	1.11948	1.30684
ENSMUSG00000040430	71795	Pitpnc1	protein_coding	MGI Symbol	4	phosphatidylinositol transfer protein, cytoplasmic 1 [Source:MGI Symbol;Acc:MGI:1919045]	1379.91	0.836233	0.0810586	10.3164	5.94091e-25	4.02641e-23	10.5174	8.72397	8.55407	9.19474	15.5811	15.7442	14.7534	16.0959
ENSMUSG00000025037	17161	Maoa	protein_coding	MGI Symbol	1	monoamine oxidase A [Source:MGI Symbol;Acc:MGI:96915]	206.122	-1.73656	0.168693	-10.2942	7.48244e-25	5.0453e-23	3.83037	4.22752	6.2045	4.5446	1.49703	1.3862	1.23935	1.19533
ENSMUSG00000021094	66375	Dhrs7	protein_coding	MGI Symbol	1	dehydrogenase/reductase (SDR family) member 7 [Source:MGI Symbol;Acc:MGI:1913625]	1016.77	1.23056	0.119737	10.2772	8.92403e-25	5.9868e-23	30.6503	34.8121	24.5665	25.3434	60.5295	61.9146	58.7163	73.508
ENSMUSG00000029860	22793	Zyx	protein_coding	MGI Symbol	11	zyxin [Source:MGI Symbol;Acc:MGI:103072]	4767.64	-0.77129	0.0750867	-10.272	9.42403e-25	6.25869e-23	89.6598	99.178	114.375	94.199	56.1144	57.7208	50.7599	54.5592
ENSMUSG00000021069	110095	Pygl	protein_coding	MGI Symbol	5	liver glycogen phosphorylase [Source:MGI Symbol;Acc:MGI:97829]	1789.78	-1.19277	0.116186	-10.266	1.00236e-24	6.62359e-23	39.5759	42.9559	42.6856	35.59	19.5392	19.8652	12.2544	14.9492
ENSMUSG00000086784	664994	Isoc2a	protein_coding	MGI Symbol	1	isochorismatase domain containing 2a [Source:MGI Symbol;Acc:MGI:3609243]	302.8	0.991496	0.0966929	10.2541	1.13457e-24	7.45996e-23	11.5089	11.8497	10.4914	12.1671	22.6505	21.7032	19.8438	21.9238
ENSMUSG00000023092	14199	Fhl1	protein_coding	MGI Symbol	10	four and a half LIM domains 1 [Source:MGI Symbol;Acc:MGI:1298387]	4348.08	-0.886354	0.0869666	-10.1919	2.15537e-24	1.41017e-22	84.8805	107.641	95.4601	87.523	44.7014	48.47	47.0266	50.5752
ENSMUSG00000072902	NA	Gm10435	antisense	MGI Symbol	2	predicted gene 10435 [Source:MGI Symbol;Acc:MGI:3642820]	189.62	1.45633	0.143256	10.166	2.81339e-24	1.83162e-22	2.35095	2.14612	1.85303	2.19926	5.10828	5.2065	5.17243	6.56331
ENSMUSG00000024132	13177	Eci1	protein_coding	MGI Symbol	1	enoyl-Coenzyme A delta isomerase 1 [Source:MGI Symbol;Acc:MGI:94871]	2528.45	0.816491	0.0805794	10.1327	3.9538e-24	2.56144e-22	109.059	99.0196	100.074	106.338	166.156	161.919	169.293	188.453
ENSMUSG00000028737	212647	Aldh4a1	protein_coding	MGI Symbol	3	aldehyde dehydrogenase 4 family, member A1 [Source:MGI Symbol;Acc:MGI:2443883]	312.93	1.20949	0.119376	10.1319	3.99026e-24	2.57245e-22	2.47514	2.88785	2.08194	2.06077	5.68927	5.12257	4.70681	5.21067
ENSMUSG00000038526	23831	Car14	protein_coding	MGI Symbol	4	carbonic anhydrase 14 [Source:MGI Symbol;Acc:MGI:1344341]	1090.77	0.656474	0.064891	10.1166	4.66544e-24	2.99313e-22	20.8583	20.7163	20.356	20.3403	31.5498	29.9283	27.7546	32.8188
ENSMUSG00000017009	20971	Sdc4	protein_coding	MGI Symbol	2	syndecan 4 [Source:MGI Symbol;Acc:MGI:1349164]	579.205	-0.855943	0.0848136	-10.092	5.99086e-24	3.82489e-22	16.1836	18.1746	19.6294	18.4074	10.1363	9.4703	8.58929	9.4521
ENSMUSG00000024664	60527	Fads3	protein_coding	MGI Symbol	1	fatty acid desaturase 3 [Source:MGI Symbol;Acc:MGI:1928740]	1193.47	-0.756727	0.0749939	-10.0905	6.08521e-24	3.86645e-22	27.1748	29.2221	27.6724	29.2463	18.2514	15.1068	14.2621	15.5585
ENSMUSG00000020034	216198	Tcp11l2	protein_coding	MGI Symbol	3	t-complex 11 (mouse) like 2 [Source:MGI Symbol;Acc:MGI:2444679]	899.11	0.977916	0.0971218	10.069	7.57777e-24	4.79176e-22	11.4736	11.5086	11.8363	8.69911	22.3305	20.7709	17.8589	19.8645
ENSMUSG00000025241	17281	Fyco1	protein_coding	MGI Symbol	5	FYVE and coiled-coil domain containing 1 [Source:MGI Symbol;Acc:MGI:107277]	5939.91	0.664962	0.0660538	10.067	7.73214e-24	4.86609e-22	31.5815	33.3119	32.9525	33.3166	49.2654	46.0316	47.1912	52.9644
ENSMUSG00000038642	13040	Ctss	protein_coding	MGI Symbol	2	cathepsin S [Source:MGI Symbol;Acc:MGI:107341]	244.402	-1.26947	0.126318	-10.0498	9.20212e-24	5.76375e-22	15.1172	14.7317	18.6602	14.3963	6.95866	6.54391	5.17622	5.9093
ENSMUSG00000034993	26949	Vat1	protein_coding	MGI Symbol	1	vesicle amine transport 1 [Source:MGI Symbol;Acc:MGI:1349450]	1916.3	-0.953976	0.095299	-10.0104	1.37265e-23	8.55706e-22	49.8166	51.4928	67.8647	56.6551	28.4703	28.9382	24.8428	27.5318
ENSMUSG00000032826	109676	Ank2	protein_coding	MGI Symbol	27	ankyrin 2, brain [Source:MGI Symbol;Acc:MGI:88025]	2879.87	0.749557	0.0750322	9.98981	1.68905e-23	1.04801e-21	4.0087	3.70811	3.40806	3.9363	6.23285	5.75858	5.442	6.41313
ENSMUSG00000022351	20775	Sqle	protein_coding	MGI Symbol	4	squalene epoxidase [Source:MGI Symbol;Acc:MGI:109296]	423.442	-1.02164	0.102333	-9.98345	1.8009e-23	1.11218e-21	6.22104	6.02205	6.71994	6.28772	2.51688	3.18181	3.00051	3.00369
ENSMUSG00000049807	58996	Arhgap23	protein_coding	MGI Symbol	5	Rho GTPase activating protein 23 [Source:MGI Symbol;Acc:MGI:3697726]	1666.66	-0.655432	0.065696	-9.97675	1.92683e-23	1.18442e-21	18.2349	18.2698	20.4748	18.9112	11.9861	10.9698	10.6127	11.7658
ENSMUSG00000055775	17885	Myh8	protein_coding	MGI Symbol	4	myosin, heavy polypeptide 8, skeletal muscle, perinatal [Source:MGI Symbol;Acc:MGI:1339712]	71.3808	-2.34463	0.235031	-9.97582	1.94481e-23	1.18994e-21	0.620864	0.67505	0.586634	0.629935	0.162647	0.097058	0.0548376	0.14574
ENSMUSG00000020911	16669	Krt19	protein_coding	MGI Symbol	3	keratin 19 [Source:MGI Symbol;Acc:MGI:96693]	160.832	-2.06746	0.207649	-9.95652	2.36183e-23	1.43843e-21	7.06893	10.9045	9.56861	7.10322	2.59708	2.32688	1.43069	1.46191
ENSMUSG00000027247	228359	Arhgap1	protein_coding	MGI Symbol	9	Rho GTPase activating protein 1 [Source:MGI Symbol;Acc:MGI:2445003]	1860.5	-0.790746	0.07948	-9.94899	2.54758e-23	1.54444e-21	32.2196	32.7968	39.2236	32.0407	19.7355	19.4956	17.5166	17.4252
ENSMUSG00000021072	72736	Tmx1	protein_coding	MGI Symbol	3	thioredoxin-related transmembrane protein 1 [Source:MGI Symbol;Acc:MGI:1919986]	1350.56	-0.775692	0.0783404	-9.90157	4.09808e-23	2.47307e-21	34.0627	33.5381	29.047	31.0238	19.4334	18.8561	15.1978	16.8765
ENSMUSG00000038239	15464	Hrc	protein_coding	MGI Symbol	2	histidine rich calcium binding protein [Source:MGI Symbol;Acc:MGI:96226]	3867.46	1.19348	0.120611	9.89528	4.3637e-23	2.6214e-21	62.5941	57.6234	56.8364	64.0323	110.585	117.944	126.491	162.495
ENSMUSG00000021238	104776	Aldh6a1	protein_coding	MGI Symbol	1	aldehyde dehydrogenase family 6, subfamily A1 [Source:MGI Symbol;Acc:MGI:1915077]	1161.29	0.900699	0.0910922	9.88777	4.70412e-23	2.81311e-21	15.881	15.5899	14.012	14.4407	29.6059	30.0655	21.3035	24.7887
ENSMUSG00000030554	233335	Synm	protein_coding	MGI Symbol	5	synemin, intermediate filament protein [Source:MGI Symbol;Acc:MGI:2661187]	280.707	-1.90288	0.192537	-9.88318	4.92452e-23	2.93164e-21	2.95147	3.93506	4.60736	2.43866	1.09928	0.798896	0.820682	0.788011
ENSMUSG00000064080	14115	Fbln2	protein_coding	MGI Symbol	9	fibulin 2 [Source:MGI Symbol;Acc:MGI:95488]	5932.39	-0.676086	0.068489	-9.87146	5.53512e-23	3.28037e-21	67.0394	80.217	79.5683	79.9971	45.6081	46.4943	42.5532	46.0193
ENSMUSG00000001349	12797	Cnn1	protein_coding	MGI Symbol	5	calponin 1 [Source:MGI Symbol;Acc:MGI:104979]	1068.49	-2.53115	0.256621	-9.86339	5.99907e-23	3.53945e-21	36.1074	64.8409	55.8681	33.6193	9.28543	9.22116	6.05808	6.56739
ENSMUSG00000021313	20191	Ryr2	protein_coding	MGI Symbol	2	ryanodine receptor 2, cardiac [Source:MGI Symbol;Acc:MGI:99685]	28952	1.0192	0.103861	9.81307	9.89144e-23	5.75882e-21	65.2493	75.0998	70.4938	69.67	119.554	120.28	143.259	149.151
ENSMUSG00000021614	13003	Vcan	protein_coding	MGI Symbol	9	versican [Source:MGI Symbol;Acc:MGI:102889]	4179.48	-0.771554	0.0787301	-9.79999	1.12601e-22	6.52688e-21	23.8346	22.4483	22.1592	21.5658	11.7617	12.0219	12.9995	12.6936
ENSMUSG00000039476	20204	Prrx2	protein_coding	MGI Symbol	4	paired related homeobox 2 [Source:MGI Symbol;Acc:MGI:98218]	126.852	-2.08568	0.2129	-9.79652	1.16534e-22	6.72536e-21	5.28917	7.33959	7.94543	5.37541	1.76378	1.74793	0.804696	1.43933
ENSMUSG00000030871	67417	Ears2	protein_coding	MGI Symbol	3	glutamyl-tRNA synthetase 2, mitochondrial [Source:MGI Symbol;Acc:MGI:1914667]	762.881	-0.841038	0.0859097	-9.78979	1.24551e-22	7.15682e-21	11.2761	12.6416	12.3407	10.7298	6.98919	6.6285	5.13732	5.98339
ENSMUSG00000028645	20525	Slc2a1	protein_coding	MGI Symbol	5	solute carrier family 2 (facilitated glucose transporter), member 1 [Source:MGI Symbol;Acc:MGI:95755]	842.343	-1.11029	0.113519	-9.78069	1.36279e-22	7.76321e-21	19.9481	25.8475	29.7269	24.2308	11.7336	10.5014	10.333	10.8825
ENSMUSG00000040659	27984	Efhd2	protein_coding	MGI Symbol	1	EF hand domain containing 2 [Source:MGI Symbol;Acc:MGI:106504]	2046.25	-0.885916	0.0908398	-9.75252	1.79952e-22	1.02071e-20	62.0699	71.5354	76.4172	65.6616	40.1815	38.9493	28.679	33.076
ENSMUSG00000039763	246738	Dnajc28	protein_coding	MGI Symbol	4	DnaJ heat shock protein family (Hsp40) member C28 [Source:MGI Symbol;Acc:MGI:2181053]	236.763	1.41794	0.145497	9.74551	1.92809e-22	1.08896e-20	2.67047	2.51178	2.00285	1.73775	6.46768	5.59557	5.41683	5.03407
ENSMUSG00000004677	17925	Myo9b	protein_coding	MGI Symbol	6	myosin IXb [Source:MGI Symbol;Acc:MGI:106624]	1548.66	-0.731087	0.0752118	-9.72038	2.46853e-22	1.38238e-20	15.1789	15.5206	18.3491	16.4028	9.36995	9.43831	8.48307	9.81427
ENSMUSG00000019848	78977	Popdc3	protein_coding	MGI Symbol	3	popeye domain containing 3 [Source:MGI Symbol;Acc:MGI:1930153]	752.257	-0.873167	0.089926	-9.70984	2.73761e-22	1.52659e-20	27.8897	28.9995	32.4684	26.1561	16.6937	15.9071	12.3621	14.5068
ENSMUSG00000011305	66968	Plin5	protein_coding	MGI Symbol	2	perilipin 5 [Source:MGI Symbol;Acc:MGI:1914218]	762.804	1.63082	0.168549	9.67562	3.82779e-22	2.12555e-20	9.47618	9.47932	9.84492	15.2407	27.2566	29.32	34.1969	36.993
ENSMUSG00000025221	80906	Kcnip2	protein_coding	MGI Symbol	10	Kv channel-interacting protein 2 [Source:MGI Symbol;Acc:MGI:2135916]	779.911	1.64795	0.170419	9.66998	4.04445e-22	2.23646e-20	6.0142	5.99517	5.76314	9.00952	19.1546	16.4168	23.8335	19.0264
ENSMUSG00000027966	12814	Col11a1	protein_coding	MGI Symbol	7	collagen, type XI, alpha 1 [Source:MGI Symbol;Acc:MGI:88446]	542.971	-0.972089	0.100594	-9.6635	4.30881e-22	2.37272e-20	4.00124	4.94887	5.21265	4.24565	2.36643	2.2677	2.05743	2.14337
ENSMUSG00000043668	244579	Tox3	protein_coding	MGI Symbol	3	TOX high mobility group box family member 3 [Source:MGI Symbol;Acc:MGI:3039593]	834.063	-1.25251	0.129819	-9.64809	5.00778e-22	2.74618e-20	20.3692	23.2816	23.9619	18.9555	10.5823	10.0623	6.49738	7.23953
ENSMUSG00000028125	11304	Abca4	protein_coding	MGI Symbol	10	ATP-binding cassette, sub-family A (ABC1), member 4 [Source:MGI Symbol;Acc:MGI:109424]	295.881	1.21084	0.125578	9.64212	5.30801e-22	2.89879e-20	0.849575	0.972461	1.10972	0.792691	1.89536	2.06059	2.12836	2.0165
ENSMUSG00000057933	14858	Gsta2	protein_coding	MGI Symbol	4	glutathione S-transferase, alpha 2 (Yc2) [Source:MGI Symbol;Acc:MGI:95863]	105.301	-10.0473	1.04286	-9.63437	5.72434e-22	3.11329e-20	8.58399	8.40414	14.4016	12.8091	0	0	0	0
ENSMUSG00000013698	18611	Pea15a	protein_coding	MGI Symbol	5	phosphoprotein enriched in astrocytes 15A [Source:MGI Symbol;Acc:MGI:104799]	2737.25	-0.597169	0.0619932	-9.63282	5.81148e-22	3.14773e-20	50.7765	53.0956	52.9342	53.9843	31.6737	33.2258	32.7149	33.3696
ENSMUSG00000066842	545370	Hmcn1	protein_coding	MGI Symbol	6	hemicentin 1 [Source:MGI Symbol;Acc:MGI:2685047]	3688.48	-0.604656	0.0627748	-9.63215	5.8491e-22	3.15517e-20	13.4157	12.2099	12.9412	13.2833	8.27753	8.00376	7.97124	7.81931
ENSMUSG00000020902	18208	Ntn1	protein_coding	MGI Symbol	3	netrin 1 [Source:MGI Symbol;Acc:MGI:105088]	5913.5	0.699367	0.0727374	9.61495	6.91425e-22	3.71458e-20	45.5307	43.8585	47.217	40.8019	62.5805	70.8782	65.2142	72.1134
ENSMUSG00000040010	20539	Slc7a5	protein_coding	MGI Symbol	3	solute carrier family 7 (cationic amino acid transporter, y+ system), member 5 [Source:MGI Symbol;Acc:MGI:1298205]	929.858	-0.780811	0.0812591	-9.60891	7.33238e-22	3.92327e-20	18.9283	20.5619	19.871	18.9907	11.893	12.2398	8.95628	9.95529
ENSMUSG00000038991	105245	Txndc5	protein_coding	MGI Symbol	4	thioredoxin domain containing 5 [Source:MGI Symbol;Acc:MGI:2145316]	2741.47	-0.734028	0.0765169	-9.59301	8.55486e-22	4.55891e-20	44.4385	50.9683	48.2692	53.0584	28.1084	28.4741	28.1036	26.5129
ENSMUSG00000033684	104009	Qsox1	protein_coding	MGI Symbol	8	quiescin Q6 sulfhydryl oxidase 1 [Source:MGI Symbol;Acc:MGI:1330818]	1542.43	-0.925222	0.096586	-9.57925	9.77515e-22	5.18829e-20	17.8701	21.7268	22.9349	18.5778	11.4322	10.9349	8.64132	9.28235
ENSMUSG00000037032	11785	Apbb1	protein_coding	MGI Symbol	21	amyloid beta (A4) precursor protein-binding, family B, member 1 [Source:MGI Symbol;Acc:MGI:107765]	1143.61	0.787571	0.0824066	9.55714	1.21061e-21	6.37427e-20	11.1534	11.3313	12.4929	12.093	17.6288	19.8759	17.7039	21.2
ENSMUSG00000021071	94090	Trim9	protein_coding	MGI Symbol	3	tripartite motif-containing 9 [Source:MGI Symbol;Acc:MGI:2137354]	99.4926	-2.24993	0.235495	-9.55405	1.24721e-21	6.54092e-20	1.63598	1.57941	1.21465	1.04014	0.174709	0.273603	0.280186	0.350371
ENSMUSG00000093661	66892	Eif4e3	protein_coding	MGI Symbol	1	eukaryotic translation initiation factor 4E member 3 [Source:MGI Symbol;Acc:MGI:1914142]	378.346	0.898491	0.0942096	9.53715	1.46806e-21	7.63854e-20	6.34639	6.62877	6.67178	6.28698	11.837	12.8719	10.6094	10.2765
ENSMUSG00000028780	20348	Sema3c	protein_coding	MGI Symbol	5	sema domain, immunoglobulin domain (Ig), short basic domain, secreted, (semaphorin) 3C [Source:MGI Symbol;Acc:MGI:107557]	363.767	-1.439	0.151331	-9.50895	1.92594e-21	9.98164e-20	3.80856	4.65428	5.43554	4.48915	1.26296	1.51133	1.75803	1.82154
ENSMUSG00000036377	320827	C530008M17Rik	protein_coding	MGI Symbol	12	RIKEN cDNA C530008M17 gene [Source:MGI Symbol;Acc:MGI:2444817]	728.117	-1.21539	0.127865	-9.50526	1.99544e-21	1.03015e-19	4.99198	5.58648	5.48237	4.39286	2.42437	2.55348	1.56221	1.79457
ENSMUSG00000031078	13043	Cttn	protein_coding	MGI Symbol	7	cortactin [Source:MGI Symbol;Acc:MGI:99695]	2636.8	-0.683126	0.0719347	-9.49647	2.17117e-21	1.11651e-19	46.2672	47.8824	53.3155	44.1077	30.8966	29.936	24.913	26.7345
ENSMUSG00000001986	53623	Gria3	protein_coding	MGI Symbol	9	glutamate receptor, ionotropic, AMPA3 (alpha 3) [Source:MGI Symbol;Acc:MGI:95810]	214.796	-1.43997	0.151772	-9.48773	2.36109e-21	1.20946e-19	1.76612	2.19264	2.24032	1.6846	0.801883	0.779043	0.472897	0.684849
ENSMUSG00000035107	73379	Dcbld2	protein_coding	MGI Symbol	7	discoidin, CUB and LCCL domain containing 2 [Source:MGI Symbol;Acc:MGI:1920629]	1498.27	-0.647208	0.0682691	-9.48026	2.53662e-21	1.29436e-19	12.6405	13.1238	14.2938	13.7147	8.18273	7.85043	7.73542	8.51796
ENSMUSG00000054477	140492	Kcnn2	protein_coding	MGI Symbol	8	potassium intermediate/small conductance calcium-activated channel, subfamily N, member 2 [Source:MGI Symbol;Acc:MGI:2153182]	388.515	0.973783	0.102852	9.46777	2.85894e-21	1.45322e-19	2.51786	2.18611	1.89438	2.23512	4.11702	4.19647	3.9484	4.08217
ENSMUSG00000032523	74770	Hhatl	protein_coding	MGI Symbol	6	hedgehog acyltransferase-like [Source:MGI Symbol;Acc:MGI:1922020]	630.705	1.40494	0.148411	9.4666	2.8911e-21	1.46394e-19	13.6111	10.3814	9.13888	11.5132	28.4417	22.2215	27.9254	32.4358
ENSMUSG00000037852	12876	Cpe	protein_coding	MGI Symbol	4	carboxypeptidase E [Source:MGI Symbol;Acc:MGI:101932]	4171	-0.691224	0.0732004	-9.44289	3.62636e-21	1.82228e-19	152.546	151.696	162.961	142.717	100.03	98.1185	75.5426	82.9227
ENSMUSG00000028195	16007	Cyr61	protein_coding	MGI Symbol	1	cysteine rich protein 61 [Source:MGI Symbol;Acc:MGI:88613]	1393.57	-2.5164	0.266594	-9.43908	3.76061e-21	1.88258e-19	45.1554	68.8612	107.477	67.9041	10.2026	13.2398	11.8131	12.1985
ENSMUSG00000090150	102632	Acad11	protein_coding	MGI Symbol	8	acyl-Coenzyme A dehydrogenase family, member 11 [Source:MGI Symbol;Acc:MGI:2143169]	441.578	0.999881	0.106048	9.42859	4.15636e-21	2.07284e-19	1.91954	2.15724	1.66624	2.02517	3.7913	3.47553	3.75859	3.58068
ENSMUSG00000022215	68680	Fitm1	protein_coding	MGI Symbol	1	fat storage-inducing transmembrane protein 1 [Source:MGI Symbol;Acc:MGI:1915930]	1199.57	0.935218	0.0993191	9.4163	4.67276e-21	2.32162e-19	54.185	56.8329	48.6506	50.281	86.3673	88.8925	94.5265	107.089
ENSMUSG00000029840	14489	Mtpn	protein_coding	MGI Symbol	2	myotrophin [Source:MGI Symbol;Acc:MGI:99445]	1545.11	-0.723991	0.0772996	-9.36603	7.5309e-21	3.72765e-19	28.2549	29.1328	32.2406	30.4108	17.3906	16.0293	17.3342	17.5255
ENSMUSG00000032911	121021	Cspg4	protein_coding	MGI Symbol	4	chondroitin sulfate proteoglycan 4 [Source:MGI Symbol;Acc:MGI:2153093]	2726.82	-0.723679	0.077329	-9.35844	8.09251e-21	3.99069e-19	24.6743	25.1969	29.9404	24.4611	14.7773	16.4801	13.4634	14.7537
ENSMUSG00000039005	21898	Tlr4	protein_coding	MGI Symbol	4	toll-like receptor 4 [Source:MGI Symbol;Acc:MGI:96824]	229.846	-1.51783	0.162406	-9.3459	9.11131e-21	4.4764e-19	3.1823	3.07062	4.69447	4.21368	1.32287	1.37097	1.00698	1.28498
ENSMUSG00000027257	80708	Pacsin3	protein_coding	MGI Symbol	15	protein kinase C and casein kinase substrate in neurons 3 [Source:MGI Symbol;Acc:MGI:1891410]	1197.81	-0.687182	0.0735423	-9.34404	9.27271e-21	4.53882e-19	20.257	21.1651	22.5285	20.4664	14.1456	12.748	10.4434	12.0996
ENSMUSG00000039891	378431	Txlnb	protein_coding	MGI Symbol	2	taxilin beta [Source:MGI Symbol;Acc:MGI:2671945]	3402.8	0.635489	0.0680159	9.34324	9.34277e-21	4.55624e-19	31.2449	27.5736	29.8535	30.8991	48.7243	43.582	40.7508	41.9401
ENSMUSG00000004951	15507	Hspb1	protein_coding	MGI Symbol	2	heat shock protein 1 [Source:MGI Symbol;Acc:MGI:96240]	1580.97	-0.774806	0.083089	-9.325	1.10979e-20	5.37253e-19	112.174	122.3	134.629	109.257	73.8649	69.5711	59.2744	60.819
ENSMUSG00000062908	11364	Acadm	protein_coding	MGI Symbol	10	acyl-Coenzyme A dehydrogenase, medium chain [Source:MGI Symbol;Acc:MGI:87867]	5408.3	0.600852	0.0645168	9.31311	1.24143e-20	5.98787e-19	93.2957	85.4985	87.7121	95.4614	133.85	124.938	122.27	135.509
ENSMUSG00000015653	74051	Steap2	protein_coding	MGI Symbol	9	six transmembrane epithelial antigen of prostate 2 [Source:MGI Symbol;Acc:MGI:1921301]	149.36	-1.71201	0.184139	-9.29737	1.43967e-20	6.89371e-19	1.01357	1.0847	1.26443	1.28205	0.371336	0.35549	0.395796	0.218786
ENSMUSG00000041736	12257	Tspo	protein_coding	MGI Symbol	2	translocator protein [Source:MGI Symbol;Acc:MGI:88222]	843.772	-0.809713	0.087457	-9.25841	2.07507e-20	9.86481e-19	70.4804	77.6956	86.4786	76.2845	48.2394	41.6979	37.5436	39.6608
ENSMUSG00000037818	269423	Abhd18	protein_coding	MGI Symbol	11	abhydrolase domain containing 18 [Source:MGI Symbol;Acc:MGI:1915468]	429.835	0.871876	0.0943256	9.24326	2.39106e-20	1.13263e-18	3.30381	3.74362	3.54016	3.23745	6.68454	6.4726	4.93763	5.77579
ENSMUSG00000027961	109245	Lrrc39	protein_coding	MGI Symbol	2	leucine rich repeat containing 39 [Source:MGI Symbol;Acc:MGI:1924557]	1943.16	0.700522	0.0758348	9.23747	2.52385e-20	1.19126e-18	18.3214	16.937	15.9216	18.7139	26.8785	26.3977	24.9195	28.7089
ENSMUSG00000022244	17117	Amacr	protein_coding	MGI Symbol	1	alpha-methylacyl-CoA racemase [Source:MGI Symbol;Acc:MGI:1098273]	292.658	0.949729	0.102857	9.23345	2.62041e-20	1.23243e-18	4.36191	5.2442	4.4772	5.06948	8.56298	9.17011	8.30091	8.76902
ENSMUSG00000031878	234664	Nae1	protein_coding	MGI Symbol	13	NEDD8 activating enzyme E1 subunit 1 [Source:MGI Symbol;Acc:MGI:2384561]	294.554	0.966494	0.104688	9.23214	2.65279e-20	1.23885e-18	1.68976	1.7473	1.48689	1.39215	2.87734	3.01413	2.71556	3.02572
ENSMUSG00000048279	50720	Sacs	protein_coding	MGI Symbol	5	sacsin [Source:MGI Symbol;Acc:MGI:1354724]	1126.13	-0.889113	0.0963057	-9.2322	2.65136e-20	1.23885e-18	3.99624	4.25209	4.61305	4.83046	2.60198	2.05844	2.20306	2.12547
ENSMUSG00000043008	239743	Klhl6	protein_coding	MGI Symbol	4	kelch-like 6 [Source:MGI Symbol;Acc:MGI:2686922]	308.865	-1.02905	0.111674	-9.21475	3.12e-20	1.4519e-18	8.68192	9.29741	11.3008	10.0183	4.69272	4.74973	4.29375	4.39606
ENSMUSG00000015889	16993	Lta4h	protein_coding	MGI Symbol	8	leukotriene A4 hydrolase [Source:MGI Symbol;Acc:MGI:96836]	1903.23	-0.821443	0.0892889	-9.19983	3.58525e-20	1.65674e-18	62.4294	73.4584	85.1678	69.7698	40.2391	41.3239	35.1	38.3066
ENSMUSG00000023921	17850	Mut	protein_coding	MGI Symbol	1	methylmalonyl-Coenzyme A mutase [Source:MGI Symbol;Acc:MGI:97239]	648.003	0.86035	0.0935999	9.19178	3.86393e-20	1.77929e-18	8.48162	8.39239	6.61583	7.43769	13.7813	14.4051	11.7692	13.0114
ENSMUSG00000021036	20773	Sptlc2	protein_coding	MGI Symbol	5	serine palmitoyltransferase, long chain base subunit 2 [Source:MGI Symbol;Acc:MGI:108074]	1090.61	-0.808999	0.0883002	-9.16191	5.09846e-20	2.33963e-18	9.36416	10.1213	12.1461	10.6637	5.78441	5.96822	4.9763	6.00153
ENSMUSG00000026532	20739	Spta1	protein_coding	MGI Symbol	2	spectrin alpha, erythrocytic 1 [Source:MGI Symbol;Acc:MGI:98385]	304.967	-1.33084	0.145499	-9.14671	5.8693e-20	2.68404e-18	2.71174	2.48869	2.57362	3.3454	1.35752	0.975948	0.895578	0.942287
ENSMUSG00000021453	23882	Gadd45g	protein_coding	MGI Symbol	2	growth arrest and DNA-damage-inducible 45 gamma [Source:MGI Symbol;Acc:MGI:1346325]	438.113	-1.74219	0.190895	-9.12641	7.08065e-20	3.22682e-18	23.2283	32.0257	51.4778	35.4758	10.3729	10.1193	9.60037	9.86089
ENSMUSG00000031626	234214	Sorbs2	protein_coding	MGI Symbol	36	sorbin and SH3 domain containing 2 [Source:MGI Symbol;Acc:MGI:1924574]	14508.5	-0.687386	0.0753325	-9.12469	7.19431e-20	3.26736e-18	52.4691	58.0449	65.3675	51.8117	35.9229	34.2499	29.9726	33.0262
ENSMUSG00000019789	15214	Hey2	protein_coding	MGI Symbol	2	hairy/enhancer-of-split related with YRPW motif 2 [Source:MGI Symbol;Acc:MGI:1341884]	1108.04	1.51156	0.165959	9.10802	8.39021e-20	3.78447e-18	18.1667	16.8893	9.91507	10.7431	40.2555	39.2306	33.6417	36.7004
ENSMUSG00000041930	433940	Fam222a	protein_coding	MGI Symbol	2	family with sequence similarity 222, member A [Source:MGI Symbol;Acc:MGI:3605543]	123.268	1.77752	0.195156	9.10817	8.37795e-20	3.78447e-18	1.47143	1.22076	0.817668	0.85851	3.40183	3.41529	3.12852	4.1935
ENSMUSG00000056666	67442	Retsat	protein_coding	MGI Symbol	6	retinol saturase (all trans retinol 13,14 reductase) [Source:MGI Symbol;Acc:MGI:1914692]	1216.18	0.719554	0.0790346	9.10429	8.68324e-20	3.89009e-18	15.0573	14.5016	16.9913	17.639	26.4901	26.1477	22.6722	24.2529
ENSMUSG00000049907	68939	Rasl11b	protein_coding	MGI Symbol	3	RAS-like, family 11, member B [Source:MGI Symbol;Acc:MGI:1916189]	1431.59	-1.52136	0.16723	-9.09742	9.25004e-20	4.13002e-18	46.681	57.7471	93.0931	72.8737	24.3109	21.9435	21.7659	20.5293
ENSMUSG00000057561	13664	Eif1a	protein_coding	MGI Symbol	2	eukaryotic translation initiation factor 1A [Source:MGI Symbol;Acc:MGI:95298]	435.786	-0.862135	0.0950986	-9.06569	1.23813e-19	5.50945e-18	11.7227	11.2725	12.0728	13.1768	6.58613	5.88679	5.75515	6.72813
ENSMUSG00000046034	432940	Otulin	protein_coding	MGI Symbol	1	OTU deubiquitinase with linear linkage specificity [Source:MGI Symbol;Acc:MGI:3577015]	536.219	-0.936403	0.103358	-9.05978	1.30712e-19	5.79696e-18	26.4201	28.5869	31.8477	29.9236	17.274	15.241	11.8824	13.1771
ENSMUSG00000001525	22154	Tubb5	protein_coding	MGI Symbol	4	tubulin, beta 5 class I [Source:MGI Symbol;Acc:MGI:107812]	17852.8	-0.797087	0.0880227	-9.05548	1.35968e-19	6.00989e-18	440.284	446.424	350.57	444.53	255.78	231.696	205.654	219.678
ENSMUSG00000007122	12372	Casq1	protein_coding	MGI Symbol	3	calsequestrin 1 [Source:MGI Symbol;Acc:MGI:1309468]	1324.73	-1.43199	0.158283	-9.04705	1.46878e-19	6.44898e-18	59.7462	78.8422	60.3788	46.0822	23.6165	27.3945	15.6249	19.3462
ENSMUSG00000063428	70503	Ddo	protein_coding	MGI Symbol	7	D-aspartate oxidase [Source:MGI Symbol;Acc:MGI:1925528]	419.137	0.805527	0.0892761	9.02287	1.83224e-19	8.01817e-18	6.82514	6.09431	6.37317	5.80173	10.5204	10.1561	9.94623	10.6813
ENSMUSG00000031782	67914	Coq9	protein_coding	MGI Symbol	9	coenzyme Q9 [Source:MGI Symbol;Acc:MGI:1915164]	3505.8	0.738612	0.0819076	9.01762	1.92218e-19	8.38402e-18	56.9253	53.0064	47.2092	55.2075	80.3839	82.7161	78.466	91.7926
ENSMUSG00000025068	14873	Gsto1	protein_coding	MGI Symbol	3	glutathione S-transferase omega 1 [Source:MGI Symbol;Acc:MGI:1342273]	847.879	-0.764564	0.0847924	-9.01689	1.93501e-19	8.41221e-18	31.5948	33.546	34.6557	34.2242	21.5294	20.191	15.9638	16.7606
ENSMUSG00000023913	27226	Pla2g7	protein_coding	MGI Symbol	6	phospholipase A2, group VII (platelet-activating factor acetylhydrolase, plasma) [Source:MGI Symbol;Acc:MGI:1351327]	124.453	-2.13822	0.237229	-9.01332	1.99905e-19	8.66212e-18	3.73691	3.74938	6.44406	3.35438	0.999276	1.17993	0.66666	0.857303
ENSMUSG00000010175	19130	Prox1	protein_coding	MGI Symbol	3	prospero homeobox 1 [Source:MGI Symbol;Acc:MGI:97772]	2186.68	0.629623	0.0698804	9.01001	2.06039e-19	8.89872e-18	13.1588	13.0615	11.345	13.1652	18.6193	18.71	17.7946	18.7305
ENSMUSG00000027452	68738	Acss1	protein_coding	MGI Symbol	5	acyl-CoA synthetase short-chain family member 1 [Source:MGI Symbol;Acc:MGI:1915988]	872.663	1.2376	0.137663	8.99008	2.4706e-19	1.06357e-17	9.42555	6.70408	6.3599	8.58122	16.4284	16.4841	15.534	20.5528
ENSMUSG00000041959	20194	S100a10	protein_coding	MGI Symbol	3	S100 calcium binding protein A10 (calpactin) [Source:MGI Symbol;Acc:MGI:1339468]	590.308	-1.13435	0.126286	-8.98246	2.64782e-19	1.13616e-17	37.7342	38.7898	46.525	42.172	14.8804	16.6022	19.8257	19.2242
ENSMUSG00000029761	109624	Cald1	protein_coding	MGI Symbol	18	caldesmon 1 [Source:MGI Symbol;Acc:MGI:88250]	2103	-0.724748	0.0807443	-8.97584	2.81196e-19	1.20268e-17	18.7224	21.0805	22.8976	21.5023	11.53	11.9982	12.1397	12.189
ENSMUSG00000035969	100213	Rusc2	protein_coding	MGI Symbol	18	RUN and SH3 domain containing 2 [Source:MGI Symbol;Acc:MGI:2140371]	1068.51	-0.652058	0.0728414	-8.95175	3.49901e-19	1.49171e-17	10.1202	10.065	11.0285	9.49881	5.88561	6.6977	5.78492	6.02822
ENSMUSG00000030220	11857	Arhgdib	protein_coding	MGI Symbol	5	Rho, GDP dissociation inhibitor (GDI) beta [Source:MGI Symbol;Acc:MGI:101940]	686.678	-0.868588	0.0971887	-8.93712	3.9943e-19	1.69194e-17	30.0706	26.9244	33.9212	28.3601	15.9531	17.4999	12.5982	15.5588
ENSMUSG00000029467	11938	Atp2a2	protein_coding	MGI Symbol	5	ATPase, Ca++ transporting, cardiac muscle, slow twitch 2 [Source:MGI Symbol;Acc:MGI:88110]	107627	0.80221	0.0898176	8.93155	4.20073e-19	1.7737e-17	961.434	965.95	783.897	948.455	1423.15	1480.45	1412.46	1686.87
ENSMUSG00000041734	170643	Kirrel	protein_coding	MGI Symbol	3	kin of IRRE like (Drosophila) [Source:MGI Symbol;Acc:MGI:1891396]	924.916	-0.606938	0.0680584	-8.91789	4.7526e-19	2.00033e-17	8.52602	9.33013	9.68937	9.41091	5.84286	5.90276	5.43027	5.66563
ENSMUSG00000020032	77976	Nuak1	protein_coding	MGI Symbol	2	NUAK family, SNF1-like kinase, 1 [Source:MGI Symbol;Acc:MGI:1925226]	1335.61	-1.22904	0.13794	-8.90993	5.10637e-19	2.14241e-17	15.8883	18.0298	26.0254	22.3026	9.13555	8.46345	8.04625	7.36932
ENSMUSG00000037621	71093	Atoh8	protein_coding	MGI Symbol	3	atonal bHLH transcription factor 8 [Source:MGI Symbol;Acc:MGI:1918343]	303.942	-1.05689	0.118648	-8.90778	5.20633e-19	2.17743e-17	10.4744	10.6659	12.1659	9.78493	5.74364	5.44464	4.11178	4.25359
ENSMUSG00000033174	23945	Mgll	protein_coding	MGI Symbol	10	monoglyceride lipase [Source:MGI Symbol;Acc:MGI:1346042]	2179.12	0.729516	0.0819535	8.90158	5.50582e-19	2.28821e-17	18.7675	19.8746	20.9276	23.618	31.364	34.085	30.5299	33.7997
ENSMUSG00000038143	71069	Stox2	protein_coding	MGI Symbol	9	storkhead box 2 [Source:MGI Symbol;Acc:MGI:1918319]	1217.83	-0.69482	0.0780862	-8.89811	5.68062e-19	2.35345e-17	8.23547	8.21853	9.38846	8.45869	4.69539	5.40532	4.94331	4.89152
ENSMUSG00000028633	51797	Ctps	protein_coding	MGI Symbol	3	cytidine 5'-triphosphate synthase [Source:MGI Symbol;Acc:MGI:1858304]	1500.41	-0.84029	0.0944522	-8.89646	5.76572e-19	2.38124e-17	34.5364	33.1818	35.1458	40.5123	20.1906	16.9409	17.4993	20.7122
ENSMUSG00000035458	21954	Tnni3	protein_coding	MGI Symbol	8	troponin I, cardiac 3 [Source:MGI Symbol;Acc:MGI:98783]	28242.3	0.647515	0.0729803	8.87246	7.15482e-19	2.94574e-17	756.336	711.185	637.219	713.943	995.525	1052.65	1011.26	1091.86
ENSMUSG00000036880	52538	Acaa2	protein_coding	MGI Symbol	1	acetyl-Coenzyme A acyltransferase 2 (mitochondrial 3-oxoacyl-Coenzyme A thiolase) [Source:MGI Symbol;Acc:MGI:1098623]	11878.1	0.944723	0.106581	8.86392	7.72477e-19	3.17051e-17	309.323	305.623	343.456	365.531	571.04	524.064	592.996	703.833
ENSMUSG00000028019	54635	Pdgfc	protein_coding	MGI Symbol	3	platelet-derived growth factor, C polypeptide [Source:MGI Symbol;Acc:MGI:1859631]	87.295	-1.70286	0.192513	-8.84539	9.12069e-19	3.73186e-17	1.45732	1.72534	1.58132	1.71008	0.424785	0.623658	0.465123	0.369755
ENSMUSG00000054966	74071	Lmntd1	protein_coding	MGI Symbol	6	lamin tail domain containing 1 [Source:MGI Symbol;Acc:MGI:1921321]	83.9895	1.85033	0.20927	8.84186	9.41397e-19	3.83997e-17	0.27741	0.394427	0.198861	0.292629	0.964436	1.18777	0.814561	0.992744
ENSMUSG00000028684	22275	Urod	protein_coding	MGI Symbol	10	uroporphyrinogen decarboxylase [Source:MGI Symbol;Acc:MGI:98916]	1153.28	0.588711	0.0667419	8.8207	1.13742e-18	4.61108e-17	21.5297	22.5416	23.6575	20.1054	33.4683	31.4807	28.6246	30.8438
ENSMUSG00000002578	22781	Ikzf4	protein_coding	MGI Symbol	8	IKAROS family zinc finger 4 [Source:MGI Symbol;Acc:MGI:1343139]	139.866	-1.67741	0.190309	-8.81415	1.20599e-18	4.87413e-17	2.22316	2.21543	2.60852	1.75833	0.690271	0.857639	0.382866	0.664678
ENSMUSG00000000056	67608	Narf	protein_coding	MGI Symbol	3	nuclear prelamin A recognition factor [Source:MGI Symbol;Acc:MGI:1914858]	1593.49	0.686928	0.0779745	8.80965	1.25535e-18	5.05813e-17	16.3259	15.3786	17.0531	14.0272	26.898	24.0379	20.596	23.7911
ENSMUSG00000024816	67457	Frmd8	protein_coding	MGI Symbol	4	FERM domain containing 8 [Source:MGI Symbol;Acc:MGI:1914707]	701.488	-0.842081	0.0956139	-8.80709	1.28436e-18	5.15931e-17	10.6912	10.8474	12.2861	9.97313	6.62362	6.28264	4.95403	5.19459
ENSMUSG00000021948	18753	Prkcd	protein_coding	MGI Symbol	13	protein kinase C, delta [Source:MGI Symbol;Acc:MGI:97598]	573.086	-0.999654	0.113657	-8.79534	1.42614e-18	5.71147e-17	9.38288	8.79905	10.7206	9.00287	5.25544	5.15909	3.46907	4.03166
ENSMUSG00000018822	54612	Sfrp5	protein_coding	MGI Symbol	1	secreted frizzled-related sequence protein 5 [Source:MGI Symbol;Acc:MGI:1860298]	36.3945	2.71006	0.308404	8.78739	1.5307e-18	6.11171e-17	0.339419	0.380224	0.180231	0.354813	1.7879	2.13814	1.73656	2.06811
ENSMUSG00000030681	78388	Mvp	protein_coding	MGI Symbol	3	major vault protein [Source:MGI Symbol;Acc:MGI:1925638]	616.693	-0.969971	0.110466	-8.78071	1.62443e-18	6.46642e-17	15.1483	17.579	20.8665	15.9656	8.06632	8.35555	7.76102	9.19216
ENSMUSG00000039116	215798	Adgrg6	protein_coding	MGI Symbol	4	adhesion G protein-coupled receptor G6 [Source:MGI Symbol;Acc:MGI:1916151]	397.246	-1.20977	0.138117	-8.75906	1.96894e-18	7.81426e-17	5.50218	5.27094	5.57133	4.71068	2.62057	2.40047	2.03991	1.53992
ENSMUSG00000003810	17776	Mast2	protein_coding	MGI Symbol	15	microtubule associated serine/threonine kinase 2 [Source:MGI Symbol;Acc:MGI:894676]	2947.47	-0.615211	0.0702824	-8.75342	2.06989e-18	8.17431e-17	26.8952	27.7965	31.7206	28.8513	17.0305	19.3375	16.1563	18.3224
ENSMUSG00000038305	67198	Spats2l	protein_coding	MGI Symbol	15	spermatogenesis associated, serine-rich 2-like [Source:MGI Symbol;Acc:MGI:1914448]	618.799	-0.689773	0.0788015	-8.7533	2.07203e-18	8.17431e-17	6.21557	5.99182	5.57175	5.68577	3.71766	3.67862	3.06856	3.25551
ENSMUSG00000033377	114301	Palmd	protein_coding	MGI Symbol	4	palmdelphin [Source:MGI Symbol;Acc:MGI:2148896]	855.571	-0.990404	0.113256	-8.7448	2.23409e-18	8.78743e-17	16.0011	19.724	22.1286	15.9967	9.02477	9.74119	7.2819	8.98681
ENSMUSG00000020658	668212	Efr3b	protein_coding	MGI Symbol	1	EFR3 homolog B [Source:MGI Symbol;Acc:MGI:2444851]	468.25	-0.739811	0.0848565	-8.71838	2.82215e-18	1.10348e-16	5.07287	5.8907	5.76224	5.39189	3.3113	3.20918	2.74991	3.19534
ENSMUSG00000039648	70266	Kyat1	protein_coding	MGI Symbol	8	kynurenine aminotransferase 1 [Source:MGI Symbol;Acc:MGI:1917516]	904.777	0.670638	0.0774612	8.65772	4.81286e-18	1.8653e-16	15.9955	14.696	14.3122	13.9848	21.0669	23.9745	20.122	23.2886
ENSMUSG00000028194	69219	Ddah1	protein_coding	MGI Symbol	3	dimethylarginine dimethylaminohydrolase 1 [Source:MGI Symbol;Acc:MGI:1916469]	318.45	-1.29563	0.149948	-8.64049	5.59727e-18	2.15039e-16	5.43754	7.82713	6.99265	7.78576	2.46559	2.43832	3.06144	2.7512
ENSMUSG00000020256	216188	Aldh1l2	protein_coding	MGI Symbol	7	aldehyde dehydrogenase 1 family, member L2 [Source:MGI Symbol;Acc:MGI:2444680]	493.379	0.805538	0.093431	8.62174	6.59422e-18	2.52606e-16	3.24468	3.10334	2.86773	2.60565	5.2931	5.31292	4.18722	4.7134
ENSMUSG00000033676	14402	Gabrb3	protein_coding	MGI Symbol	6	gamma-aminobutyric acid (GABA) A receptor, subunit beta 3 [Source:MGI Symbol;Acc:MGI:95621]	35.2895	-2.905	0.33758	-8.60537	7.60733e-18	2.89736e-16	0.683555	0.58157	0.57891	0.631508	0.109387	0.102199	0.0577424	0.0445529
ENSMUSG00000047419	76469	Cmya5	protein_coding	MGI Symbol	1	cardiomyopathy associated 5 [Source:MGI Symbol;Acc:MGI:1923719]	3061.42	0.892473	0.103709	8.60554	7.59605e-18	2.89736e-16	12.1043	11.405	9.99383	11.1608	18.1434	17.5697	19.775	22.3103
ENSMUSG00000039470	70546	Zdhhc2	protein_coding	MGI Symbol	6	zinc finger, DHHC domain containing 2 [Source:MGI Symbol;Acc:MGI:1923452]	265.316	-1.31448	0.152945	-8.59446	8.36574e-18	3.17706e-16	3.38313	3.74965	4.44981	5.3215	1.58655	1.79129	1.49216	1.53176
ENSMUSG00000019528	27357	Gyg	protein_coding	MGI Symbol	4	glycogenin [Source:MGI Symbol;Acc:MGI:1351614]	8132.79	-0.934584	0.10884	-8.58678	8.94391e-18	3.37722e-16	281.66	289.876	309.544	244.882	165.424	160.721	110.529	120.604
ENSMUSG00000030616	83671	Sytl2	protein_coding	MGI Symbol	19	synaptotagmin-like 2 [Source:MGI Symbol;Acc:MGI:1933366]	166.146	-1.19683	0.13955	-8.57638	9.79045e-18	3.68634e-16	2.05977	2.3316	2.02176	1.87737	0.995322	0.884682	0.82266	0.715097
ENSMUSG00000042331	432572	Specc1	protein_coding	MGI Symbol	17	sperm antigen with calponin homology and coiled-coil domains 1 [Source:MGI Symbol;Acc:MGI:2442356]	470.599	-0.957003	0.111793	-8.56046	1.12418e-17	4.22079e-16	2.50976	2.63708	3.02648	3.38374	1.38638	1.48697	1.29127	1.4382
ENSMUSG00000030433	381836	Sbk2	protein_coding	MGI Symbol	5	SH3-binding domain kinase family, member 2 [Source:MGI Symbol;Acc:MGI:2685925]	107.376	2.12482	0.248445	8.55249	1.20462e-17	4.50997e-16	0.908241	1.4202	1.03513	0.707339	3.3606	5.96558	4.16884	3.26222
ENSMUSG00000025175	63828	Fn3k	protein_coding	MGI Symbol	3	fructosamine 3 kinase [Source:MGI Symbol;Acc:MGI:1926834]	177.244	1.34781	0.157652	8.54931	1.23831e-17	4.62303e-16	1.71034	1.59172	1.16767	1.12847	3.06081	3.66512	3.39153	3.32137
ENSMUSG00000037606	79196	Osbpl5	protein_coding	MGI Symbol	7	oxysterol binding protein-like 5 [Source:MGI Symbol;Acc:MGI:1930265]	1177.59	-0.783755	0.0917145	-8.54559	1.27878e-17	4.76067e-16	18.8723	18.6896	20.832	16.5216	11.7496	11.1712	8.75617	9.39097
ENSMUSG00000023019	14555	Gpd1	protein_coding	MGI Symbol	3	glycerol-3-phosphate dehydrogenase 1 (soluble) [Source:MGI Symbol;Acc:MGI:95679]	296.39	1.01504	0.118883	8.53814	1.364e-17	5.06367e-16	4.21073	4.16643	3.66224	4.34652	7.3424	7.95325	6.66163	9.19591
ENSMUSG00000097697	NA	4833412C05Rik	lincRNA	MGI Symbol	2	RIKEN cDNA 4833412C05 gene [Source:MGI Symbol;Acc:MGI:1921154]	113.316	-1.44862	0.169774	-8.53264	1.43051e-17	5.29571e-16	10.1365	11.66	12.4848	11.4911	3.65344	5.31327	3.20213	3.64428
ENSMUSG00000022947	109857	Cbr3	protein_coding	MGI Symbol	1	carbonyl reductase 3 [Source:MGI Symbol;Acc:MGI:1309992]	55.9011	-2.45866	0.288596	-8.51939	1.60396e-17	5.92121e-16	4.04208	4.03722	7.02439	4.87144	0.791843	0.705288	0.919585	0.993348
ENSMUSG00000040605	56175	Bace2	protein_coding	MGI Symbol	1	beta-site APP-cleaving enzyme 2 [Source:MGI Symbol;Acc:MGI:1860440]	401.317	-0.844985	0.0992081	-8.51729	1.63327e-17	6.01263e-16	8.57329	8.06199	8.44793	8.98948	5.12494	4.79128	4.0894	3.89598
ENSMUSG00000030785	12862	Cox6a2	protein_coding	MGI Symbol	1	cytochrome c oxidase subunit VIa polypeptide 2 [Source:MGI Symbol;Acc:MGI:104649]	14577.2	0.696502	0.0817787	8.51691	1.63863e-17	6.01559e-16	1152.42	998.93	909.008	1113.21	1664.24	1610.05	1439.89	1661.24
ENSMUSG00000026883	69601	Dab2ip	protein_coding	MGI Symbol	13	disabled 2 interacting protein [Source:MGI Symbol;Acc:MGI:1916851]	2592.57	-0.730575	0.0859041	-8.50455	1.82305e-17	6.67407e-16	22.1363	23.4945	28.0522	21.8962	14.2856	14.9395	12.269	12.7808
ENSMUSG00000002233	11853	Rhoc	protein_coding	MGI Symbol	6	ras homolog family member C [Source:MGI Symbol;Acc:MGI:106028]	2750.97	-0.801854	0.0943177	-8.50163	1.86951e-17	6.82525e-16	145.168	175.66	183.544	164.315	83.2759	87.4513	91.7137	97.4083
ENSMUSG00000041845	11854	Rhod	protein_coding	MGI Symbol	3	ras homolog family member D [Source:MGI Symbol;Acc:MGI:108446]	158.055	-1.10786	0.130791	-8.47048	2.44391e-17	8.87328e-16	7.21149	7.61916	8.09147	8.18814	3.60349	3.14787	3.306	3.51952
ENSMUSG00000031673	12552	Cdh11	protein_coding	MGI Symbol	3	cadherin 11 [Source:MGI Symbol;Acc:MGI:99217]	1166.34	-0.629989	0.0743923	-8.46848	2.48616e-17	9.00131e-16	21.9248	21.2346	20.9016	18.9411	13.639	13.5202	11.8412	11.5649
ENSMUSG00000039652	208922	Cpeb3	protein_coding	MGI Symbol	12	cytoplasmic polyadenylation element binding protein 3 [Source:MGI Symbol;Acc:MGI:2443075]	907.942	0.763344	0.0901428	8.46817	2.4928e-17	9.00131e-16	6.13233	5.27679	5.05761	5.95169	10.1551	8.69861	8.14603	8.86812
ENSMUSG00000035673	216161	Sbno2	protein_coding	MGI Symbol	1	strawberry notch homolog 2 (Drosophila) [Source:MGI Symbol;Acc:MGI:2448490]	697.706	-0.828343	0.0978553	-8.46497	2.56209e-17	9.22631e-16	11.9001	11.8189	14.9198	13.5563	7.04285	7.74866	5.90518	7.0047
ENSMUSG00000027220	80976	Syt13	protein_coding	MGI Symbol	1	synaptotagmin XIII [Source:MGI Symbol;Acc:MGI:1933945]	34.3988	-4.0253	0.475562	-8.46431	2.57684e-17	9.25423e-16	0.828767	1.06385	1.54785	0.831051	0.0164222	0.0675096	0.0381429	0.117721
ENSMUSG00000018893	17189	Mb	protein_coding	MGI Symbol	3	myoglobin [Source:MGI Symbol;Acc:MGI:96922]	28217	0.958489	0.113365	8.45492	2.79282e-17	9.97567e-16	967.729	885.722	846.753	1079.75	1582.52	1578.13	1903.42	1816.22
ENSMUSG00000030399	12715	Ckm	protein_coding	MGI Symbol	3	creatine kinase, muscle [Source:MGI Symbol;Acc:MGI:88413]	26806.2	0.787857	0.0932164	8.45192	2.86559e-17	1.0208e-15	973.534	874.059	718.759	864.37	1424.41	1340.17	1302.91	1507.85
ENSMUSG00000044948	414801	Cfap43	protein_coding	MGI Symbol	8	cilia and flagella associated protein 43 [Source:MGI Symbol;Acc:MGI:1289258]	592.35	-0.954688	0.113031	-8.44626	3.00771e-17	1.06855e-15	4.34033	4.34857	5.61846	5.09741	2.7485	2.24445	1.98143	2.45725
ENSMUSG00000032290	56294	Ptpn9	protein_coding	MGI Symbol	4	protein tyrosine phosphatase, non-receptor type 9 [Source:MGI Symbol;Acc:MGI:1928376]	753.408	-0.629284	0.0746009	-8.43534	3.30244e-17	1.17011e-15	13.8794	12.8442	14.8244	14.2104	8.50128	8.87786	7.87341	8.68243
ENSMUSG00000058135	14862	Gstm1	protein_coding	MGI Symbol	4	glutathione S-transferase, mu 1 [Source:MGI Symbol;Acc:MGI:95860]	2410.91	-1.94105	0.230585	-8.4179	3.8328e-17	1.35078e-15	133.582	147.1	235.99	161.832	46.6551	52.5475	32.828	35.1357
ENSMUSG00000047501	12740	Cldn4	protein_coding	MGI Symbol	1	claudin 4 [Source:MGI Symbol;Acc:MGI:1313314]	39.6919	-5.58648	0.663746	-8.4166	3.87579e-17	1.3623e-15	1.57451	2.97977	3.9437	2.13434	0.0341425	0.0701779	0.0793009	0.0305935
ENSMUSG00000031963	73230	Bmper	protein_coding	MGI Symbol	3	BMP-binding endothelial regulator [Source:MGI Symbol;Acc:MGI:1920480]	182.962	-1.18022	0.140301	-8.41205	4.02914e-17	1.41244e-15	3.93885	4.89343	4.06268	3.61931	1.67721	1.74044	1.83432	1.6196
ENSMUSG00000034449	192970	Dhrs11	protein_coding	MGI Symbol	2	dehydrogenase/reductase (SDR family) member 11 [Source:MGI Symbol;Acc:MGI:2652816]	1206.43	0.85862	0.1021	8.40959	4.11449e-17	1.43855e-15	34.5647	30.195	32.8269	34.5235	48.5865	57.2986	54.8584	64.3202
ENSMUSG00000096146	16514	Kcnj11	protein_coding	MGI Symbol	5	potassium inwardly rectifying channel, subfamily J, member 11 [Source:MGI Symbol;Acc:MGI:107501]	995.764	0.682952	0.0813719	8.39297	4.74027e-17	1.65297e-15	45.4487	37.7581	38.0488	39.6033	61.4479	60.662	57.6022	63.4117
ENSMUSG00000020029	71207	Nudt4	protein_coding	MGI Symbol	1	nudix (nucleoside diphosphate linked moiety X)-type motif 4 [Source:MGI Symbol;Acc:MGI:1918457]	2320	0.777643	0.0927985	8.37991	5.29673e-17	1.84215e-15	32.634	34.9147	32.9438	30.2162	44.9035	58.4858	50.3492	56.9195
ENSMUSG00000026604	19250	Ptpn14	protein_coding	MGI Symbol	6	protein tyrosine phosphatase, non-receptor type 14 [Source:MGI Symbol;Acc:MGI:102467]	1923.25	-0.795155	0.0950237	-8.36797	5.86209e-17	2.0281e-15	11.6603	12.3214	14.8884	13.2178	7.51434	7.80491	6.81763	6.1307
ENSMUSG00000034205	94352	Loxl2	protein_coding	MGI Symbol	2	lysyl oxidase-like 2 [Source:MGI Symbol;Acc:MGI:2137913]	2222.11	-0.8286	0.0990368	-8.36659	5.93107e-17	2.04661e-15	28.198	34.9878	32.8184	33.9255	16.6265	15.8308	18.4461	17.6834
ENSMUSG00000019945	73287	1700040L02Rik	protein_coding	MGI Symbol	2	RIKEN cDNA 1700040L02 gene [Source:MGI Symbol;Acc:MGI:1920537]	210.861	1.04905	0.125391	8.36623	5.94916e-17	2.0475e-15	7.15415	7.13355	6.91933	5.63325	14.3887	13.8319	12.7314	11.4897
ENSMUSG00000062380	22152	Tubb3	protein_coding	MGI Symbol	2	tubulin, beta 3 class III [Source:MGI Symbol;Acc:MGI:107813]	136.475	-3.83178	0.458287	-8.36109	6.2139e-17	2.13306e-15	6.35804	6.54479	12.8934	7.93961	0.495962	0.203884	0.883156	0.622172
ENSMUSG00000083307	NA	AA414768	processed_pseudogene	MGI Symbol	1	expressed sequence AA414768 [Source:MGI Symbol;Acc:MGI:3035137]	45.117	-2.58071	0.30892	-8.35399	6.59964e-17	2.25377e-15	3.07826	4.19989	4.72205	3.26663	0.737038	0.504979	0.285313	0.836539
ENSMUSG00000041801	27280	Phlda3	protein_coding	MGI Symbol	2	pleckstrin homology like domain, family A, member 3 [Source:MGI Symbol;Acc:MGI:1351485]	952.072	-0.77745	0.0932119	-8.34067	7.38705e-17	2.5097e-15	45.1234	45.0915	55.9383	44.4215	28.2869	27.8496	24.7067	23.8911
ENSMUSG00000027806	72033	Tsc22d2	protein_coding	MGI Symbol	4	TSC22 domain family, member 2 [Source:MGI Symbol;Acc:MGI:1919283]	1221.92	-0.637488	0.0765599	-8.32665	8.31654e-17	2.81103e-15	9.32514	10.3854	11.2802	10.6343	6.49188	6.93785	5.81685	5.96124
ENSMUSG00000039004	12161	Bmp6	protein_coding	MGI Symbol	1	bone morphogenetic protein 6 [Source:MGI Symbol;Acc:MGI:88182]	431.071	-0.894446	0.107485	-8.32158	8.67958e-17	2.92626e-15	13.9148	12.4286	15.1327	15.9445	6.84271	7.98058	7.02395	7.23372
ENSMUSG00000035158	17342	Mitf	protein_coding	MGI Symbol	8	microphthalmia-associated transcription factor [Source:MGI Symbol;Acc:MGI:104554]	1153.25	0.689055	0.0828092	8.321	8.7227e-17	2.93331e-15	9.55497	8.84311	7.8424	8.83543	13.5354	12.7871	12.6144	14.2745
ENSMUSG00000020458	68585	Rtn4	protein_coding	MGI Symbol	10	reticulon 4 [Source:MGI Symbol;Acc:MGI:1915835]	6279.38	-0.816009	0.098081	-8.31975	8.81524e-17	2.95691e-15	66.7096	68.9016	81.5075	66.0198	45.393	40.9856	31.1288	34.4602
ENSMUSG00000039646	246154	Vasn	protein_coding	MGI Symbol	2	vasorin [Source:MGI Symbol;Acc:MGI:2177651]	532.858	-0.734192	0.0882698	-8.31759	8.97713e-17	3.00359e-15	13.5113	13.4354	15.3739	12.3917	8.25708	7.85269	6.86982	7.98775
ENSMUSG00000092060	666938	Bend4	protein_coding	MGI Symbol	5	BEN domain containing 4 [Source:MGI Symbol;Acc:MGI:3648414]	703.912	-0.797429	0.0958983	-8.31536	9.14751e-17	3.05287e-15	6.35955	6.21193	7.45152	7.793	3.7284	3.96774	3.48921	3.87789
ENSMUSG00000024803	107765	Ankrd1	protein_coding	MGI Symbol	1	ankyrin repeat domain 1 (cardiac muscle) [Source:MGI Symbol;Acc:MGI:1097717]	24020.9	-3.03727	0.365328	-8.31381	9.26748e-17	3.08511e-15	1168.21	1355.97	1854.99	1616.35	301.925	148.422	125.859	117.303
ENSMUSG00000020621	105014	Rdh14	protein_coding	MGI Symbol	1	retinol dehydrogenase 14 (all-trans and 9-cis) [Source:MGI Symbol;Acc:MGI:1920402]	614.045	0.649403	0.0783692	8.28645	1.16677e-16	3.84538e-15	21.5768	19.6311	18.7659	20.276	31.3854	30.9618	25.8746	30.4165
ENSMUSG00000040435	17872	Ppp1r15a	protein_coding	MGI Symbol	3	protein phosphatase 1, regulatory (inhibitor) subunit 15A [Source:MGI Symbol;Acc:MGI:1927072]	464.804	-0.789942	0.095429	-8.2778	1.25467e-16	4.12482e-15	11.3814	13.0177	13.253	11.8732	6.37195	7.73727	6.47185	6.40683
ENSMUSG00000008475	67771	Arpc5	protein_coding	MGI Symbol	3	actin related protein 2/3 complex, subunit 5 [Source:MGI Symbol;Acc:MGI:1915021]	1444.38	-0.592954	0.0717086	-8.26893	1.35168e-16	4.4327e-15	45.3826	45.6827	50.9045	46.6107	32.9714	28.0566	26.6615	30.0305
ENSMUSG00000027858	70747	Tspan2	protein_coding	MGI Symbol	4	tetraspanin 2 [Source:MGI Symbol;Acc:MGI:1917997]	749.108	-0.782969	0.0947544	-8.26314	1.41891e-16	4.64167e-15	11.6156	12.1445	14.9	12.3908	6.81624	7.00519	6.89899	7.16993
ENSMUSG00000032355	69642	Mlip	protein_coding	MGI Symbol	15	muscular LMNA-interacting protein [Source:MGI Symbol;Acc:MGI:1916892]	1855.49	0.609414	0.0737662	8.26142	1.43944e-16	4.69718e-15	9.65607	9.95994	10.4148	10.6749	16.6879	15.0716	13.4107	13.3642
ENSMUSG00000051279	242316	Gdf6	protein_coding	MGI Symbol	1	growth differentiation factor 6 [Source:MGI Symbol;Acc:MGI:95689]	75.9214	-2.4241	0.293674	-8.25438	1.52692e-16	4.95817e-15	1.30854	2.40725	2.84396	2.37717	0.349738	0.305518	0.568622	0.344723
ENSMUSG00000006219	74202	Fblim1	protein_coding	MGI Symbol	15	filamin binding LIM protein 1 [Source:MGI Symbol;Acc:MGI:1921452]	2476.02	-0.800596	0.0971891	-8.23751	1.75836e-16	5.69572e-15	39.1755	41.482	48.1991	45.4866	21.9506	22.1176	24.4778	25.3312
ENSMUSG00000025503	21351	Taldo1	protein_coding	MGI Symbol	5	transaldolase 1 [Source:MGI Symbol;Acc:MGI:1274789]	2105.29	-1.06258	0.129021	-8.23572	1.78482e-16	5.76727e-15	68.508	83.4124	115.118	85.3034	44.0507	39.5533	35.0022	40.2751
ENSMUSG00000030284	171508	Creld1	protein_coding	MGI Symbol	6	cysteine-rich with EGF-like domains 1 [Source:MGI Symbol;Acc:MGI:2152539]	804.998	-0.706198	0.0858382	-8.22708	1.91839e-16	6.18376e-15	14.731	17.3442	17.7681	14.7915	9.09624	9.94722	8.85318	9.38348
ENSMUSG00000029019	18158	Nppb	protein_coding	MGI Symbol	1	natriuretic peptide type B [Source:MGI Symbol;Acc:MGI:97368]	4211.23	-3.40458	0.413976	-8.2241	1.96659e-16	6.32372e-15	512.022	577.841	716.521	628.475	99.9608	56.6488	34.0729	28.6285
ENSMUSG00000028756	68943	Pink1	protein_coding	MGI Symbol	3	PTEN induced putative kinase 1 [Source:MGI Symbol;Acc:MGI:1916193]	4953.92	0.634761	0.077253	8.21665	2.09265e-16	6.71274e-15	89.0461	86.4441	102.958	80.4077	138.824	134.48	114.206	137.603
ENSMUSG00000024270	106957	Slc39a6	protein_coding	MGI Symbol	4	solute carrier family 39 (metal ion transporter), member 6 [Source:MGI Symbol;Acc:MGI:2147279]	510.747	-1.17454	0.143075	-8.20928	2.2252e-16	7.10345e-15	8.4181	10.2601	14.2228	10.0814	4.80705	4.83121	3.8567	4.44326
ENSMUSG00000097415	NA	AU020206	lincRNA	MGI Symbol	2	expressed sequence AU020206 [Source:MGI Symbol;Acc:MGI:2142134]	233.873	-0.862783	0.105187	-8.20241	2.35624e-16	7.48929e-15	28.3452	27.6162	28.9716	28.7745	15.7234	16.0625	12.6835	14.4265
ENSMUSG00000035900	223752	Gramd4	protein_coding	MGI Symbol	5	GRAM domain containing 4 [Source:MGI Symbol;Acc:MGI:2676308]	1176.19	0.61664	0.0752728	8.19207	2.5677e-16	8.11834e-15	10.5224	9.94233	11.021	9.72076	14.6116	14.6062	13.8765	16.3337
ENSMUSG00000027805	18645	Pfn2	protein_coding	MGI Symbol	4	profilin 2 [Source:MGI Symbol;Acc:MGI:97550]	561.713	-0.653049	0.0800185	-8.16123	3.3164e-16	1.04356e-14	13.5912	13.6303	14.5095	14.5445	9.29425	8.85759	7.06102	8.49324
ENSMUSG00000038370	66425	Pcp4l1	protein_coding	MGI Symbol	1	Purkinje cell protein 4-like 1 [Source:MGI Symbol;Acc:MGI:1913675]	1744.41	0.88208	0.108097	8.16009	3.34774e-16	1.05092e-14	52.5826	53.5978	40.2444	45.741	78.0957	80.9851	78.3682	95.5968
ENSMUSG00000028603	20280	Scp2	protein_coding	MGI Symbol	9	sterol carrier protein 2, liver [Source:MGI Symbol;Acc:MGI:98254]	598.148	0.588781	0.0722178	8.15285	3.55447e-16	1.11317e-14	8.45212	8.45232	8.99256	8.03519	12.5374	12.1367	11.0953	12.2844
ENSMUSG00000028641	56401	P3h1	protein_coding	MGI Symbol	12	prolyl 3-hydroxylase 1 [Source:MGI Symbol;Acc:MGI:1888921]	996.645	-0.591513	0.0726809	-8.13849	4.00239e-16	1.25049e-14	17.8439	20.4455	20.0335	18.6439	12.3335	13.3521	11.0221	11.4256
ENSMUSG00000031700	108682	Gpt2	protein_coding	MGI Symbol	5	glutamic pyruvate transaminase (alanine aminotransferase) 2 [Source:MGI Symbol;Acc:MGI:1915391]	170.944	1.16111	0.142975	8.12111	4.61944e-16	1.43648e-14	1.15235	1.26052	1.25413	0.944865	2.23282	2.41845	2.63116	2.42245
ENSMUSG00000024646	109672	Cyb5a	protein_coding	MGI Symbol	5	cytochrome b5 type A (microsomal) [Source:MGI Symbol;Acc:MGI:1926952]	573.444	-0.720522	0.0887806	-8.11576	4.82747e-16	1.49765e-14	19.5856	21.1082	22.5576	19.0464	11.9031	13.5364	10.5433	11.1049
ENSMUSG00000011148	11565	Adssl1	protein_coding	MGI Symbol	2	adenylosuccinate synthetase like 1 [Source:MGI Symbol;Acc:MGI:87947]	2837.15	1.04514	0.129069	8.09749	5.61027e-16	1.73237e-14	59.7478	57.0643	57.4105	71.4618	103.316	104.747	123.298	143.876
ENSMUSG00000052981	76980	Ube2ql1	protein_coding	MGI Symbol	1	ubiquitin-conjugating enzyme E2Q family-like 1 [Source:MGI Symbol;Acc:MGI:1924230]	68.3948	-1.7956	0.222398	-8.07382	6.81328e-16	2.09405e-14	2.94885	2.13656	2.66299	2.05888	0.714699	0.758204	0.481933	0.702383
ENSMUSG00000074183	14857	Gsta1	protein_coding	MGI Symbol	2	glutathione S-transferase, alpha 1 (Ya) [Source:MGI Symbol;Acc:MGI:1095417]	66.7339	-8.66554	1.07355	-8.07183	6.92498e-16	2.12345e-14	4.66582	6.0454	14.328	9.42367	0	0	0	0.0578909
ENSMUSG00000068196	12837	Col8a1	protein_coding	MGI Symbol	1	collagen, type VIII, alpha 1 [Source:MGI Symbol;Acc:MGI:88463]	176.584	-1.74693	0.216596	-8.06536	7.30212e-16	2.22875e-14	1.93586	3.62279	3.96652	3.6474	0.834319	0.869873	0.870617	1.10514
ENSMUSG00000021898	142687	Asb14	protein_coding	MGI Symbol	5	ankyrin repeat and SOCS box-containing 14 [Source:MGI Symbol;Acc:MGI:2655107]	118.704	1.46127	0.181259	8.06178	7.51928e-16	2.2842e-14	1.62341	1.35167	1.25386	1.89941	4.04651	3.312	3.99581	4.47265
ENSMUSG00000033685	22228	Ucp2	protein_coding	MGI Symbol	11	uncoupling protein 2 (mitochondrial, proton carrier) [Source:MGI Symbol;Acc:MGI:109354]	5080.11	0.858969	0.106753	8.0463	8.53369e-16	2.58081e-14	26.044	32.608	39.5323	29.5512	55.7544	54.3755	51.8996	55.7079
ENSMUSG00000039063	67856	Echdc3	protein_coding	MGI Symbol	3	enoyl Coenzyme A hydratase domain containing 3 [Source:MGI Symbol;Acc:MGI:1915106]	217.219	0.974373	0.121283	8.03389	9.44326e-16	2.83641e-14	3.58275	3.22872	3.27347	3.37814	5.98085	7.35233	5.93055	5.68896
ENSMUSG00000074652	668940	Myh7b	protein_coding	MGI Symbol	3	myosin, heavy chain 7B, cardiac muscle, beta [Source:MGI Symbol;Acc:MGI:3710243]	1233.76	0.679943	0.0846878	8.02882	9.84172e-16	2.94939e-14	9.44563	9.24791	7.89768	8.72082	13.1087	14.6586	11.277	14.3156
ENSMUSG00000027737	26570	Slc7a11	protein_coding	MGI Symbol	5	solute carrier family 7 (cationic amino acid transporter, y+ system), member 11 [Source:MGI Symbol;Acc:MGI:1347355]	92.9389	-5.04213	0.62965	-8.00783	1.16747e-15	3.47506e-14	0.573495	0.726453	1.5074	1.16086	0.0549256	0.0395137	0	0.0196865
ENSMUSG00000040466	233016	Blvrb	protein_coding	MGI Symbol	6	biliverdin reductase B (flavin reductase (NADPH)) [Source:MGI Symbol;Acc:MGI:2385271]	528.718	-0.927804	0.116246	-7.98139	1.44692e-15	4.28756e-14	26.4906	29.7113	36.1652	28.8226	14.7202	14.1407	13.6455	17.3389
ENSMUSG00000058070	68519	Eml1	protein_coding	MGI Symbol	8	echinoderm microtubule associated protein like 1 [Source:MGI Symbol;Acc:MGI:1915769]	1423.27	0.590474	0.0742859	7.94868	1.88512e-15	5.54871e-14	8.83161	9.66293	9.18728	10.055	12.6418	13.8544	12.6363	14.3048
ENSMUSG00000024079	19106	Eif2ak2	protein_coding	MGI Symbol	4	eukaryotic translation initiation factor 2-alpha kinase 2 [Source:MGI Symbol;Acc:MGI:1353449]	320.256	-0.77807	0.0979446	-7.94398	1.95795e-15	5.73754e-14	5.16076	4.8474	4.83331	4.7226	2.83874	3.02917	2.18844	2.6952
ENSMUSG00000026489	67426	Coq8a	protein_coding	MGI Symbol	17	coenzyme Q8A [Source:MGI Symbol;Acc:MGI:1914676]	2534.77	0.965243	0.121506	7.94402	1.9573e-15	5.73754e-14	23.6165	22.1634	16.1526	18.1785	44.2253	36.6369	31.0734	35.8118
ENSMUSG00000022788	224014	Fgd4	protein_coding	MGI Symbol	12	FYVE, RhoGEF and PH domain containing 4 [Source:MGI Symbol;Acc:MGI:2183747]	436.146	0.690404	0.0870373	7.93228	2.15159e-15	6.29102e-14	1.10139	1.22772	1.28046	1.09508	1.77002	1.85532	1.71979	1.80087
ENSMUSG00000074218	12865	Cox7a1	protein_coding	MGI Symbol	2	cytochrome c oxidase subunit VIIa 1 [Source:MGI Symbol;Acc:MGI:1316714]	2185.11	0.808287	0.101926	7.93015	2.18882e-15	6.38576e-14	282.289	261.826	227.038	305.924	464.756	408.234	441.992	458.106
ENSMUSG00000037656	20516	Slc20a2	protein_coding	MGI Symbol	5	solute carrier family 20, member 2 [Source:MGI Symbol;Acc:MGI:97851]	2826.65	0.709974	0.0896648	7.91809	2.41194e-15	7.02119e-14	40.7367	36.8698	31.4849	36.0426	62.9317	60.136	48.0019	53.1445
ENSMUSG00000033595	213469	Lgi3	protein_coding	MGI Symbol	1	leucine-rich repeat LGI family, member 3 [Source:MGI Symbol;Acc:MGI:2182619]	95.5402	1.50349	0.190218	7.90404	2.69997e-15	7.84236e-14	1.18298	0.943662	0.987115	0.75162	2.19475	2.93426	2.25559	2.95862
ENSMUSG00000021223	170721	Papln	protein_coding	MGI Symbol	3	papilin, proteoglycan-like sulfated glycoprotein [Source:MGI Symbol;Acc:MGI:2386139]	259.52	0.848918	0.107449	7.90064	2.77469e-15	8.04174e-14	2.14584	2.10056	1.87374	2.00117	3.55128	3.26673	3.19497	3.75178
ENSMUSG00000022211	268747	Carmil3	protein_coding	MGI Symbol	1	capping protein regulator and myosin 1 linker 3 [Source:MGI Symbol;Acc:MGI:2448573]	85.1317	1.44694	0.183151	7.90024	2.7837e-15	8.05018e-14	0.704034	0.497472	0.7103	0.548629	1.45644	1.73242	1.50346	1.63131
ENSMUSG00000040648	227399	Ppip5k2	protein_coding	MGI Symbol	7	diphosphoinositol pentakisphosphate kinase 2 [Source:MGI Symbol;Acc:MGI:2142810]	2562.08	1.00006	0.126652	7.89613	2.87694e-15	8.30166e-14	7.69067	7.96027	7.80237	5.9023	17.2523	15.5148	11.1075	11.6683
ENSMUSG00000036887	12259	C1qa	protein_coding	MGI Symbol	1	complement component 1, q subcomponent, alpha polypeptide [Source:MGI Symbol;Acc:MGI:88223]	224.824	-1.10855	0.140404	-7.89547	2.89233e-15	8.32789e-14	17.8276	15.4424	22.0061	17.6786	8.96763	8.72794	7.3107	6.91796
ENSMUSG00000003541	15937	Ier3	protein_coding	MGI Symbol	1	immediate early response 3 [Source:MGI Symbol;Acc:MGI:104814]	700.731	-1.25242	0.15939	-7.8576	3.91553e-15	1.11525e-13	37.4431	50.8052	69.9412	57.6012	22.0624	25.0312	17.5672	20.7967
ENSMUSG00000027955	68659	Fam198b	protein_coding	MGI Symbol	5	family with sequence similarity 198, member B [Source:MGI Symbol;Acc:MGI:1915909]	3973.04	-0.788044	0.100302	-7.85669	3.9441e-15	1.12097e-13	40.7669	42.1315	43.1735	49.3368	22.9074	21.3648	24.5776	26.4568
ENSMUSG00000029455	11669	Aldh2	protein_coding	MGI Symbol	7	aldehyde dehydrogenase 2, mitochondrial [Source:MGI Symbol;Acc:MGI:99600]	2381.11	0.602124	0.0766495	7.85555	3.98029e-15	1.12883e-13	25.3854	24.277	27.2748	22.422	37.5126	39.6589	29.8103	35.3663
ENSMUSG00000041616	230899	Nppa	protein_coding	MGI Symbol	1	natriuretic peptide type A [Source:MGI Symbol;Acc:MGI:97367]	14372.6	-1.8608	0.236975	-7.85229	4.08525e-15	1.15612e-13	1184.11	1429.56	2299.36	1530.52	454.267	514.412	328.455	380.304
ENSMUSG00000018849	211652	Wwc1	protein_coding	MGI Symbol	3	WW, C2 and coiled-coil domain containing 1 [Source:MGI Symbol;Acc:MGI:2388637]	74.7343	-1.9999	0.254843	-7.84756	4.24225e-15	1.19798e-13	1.24602	1.54613	1.86408	1.30974	0.236595	0.563093	0.260302	0.345898
ENSMUSG00000026389	68428	Steap3	protein_coding	MGI Symbol	5	STEAP family member 3 [Source:MGI Symbol;Acc:MGI:1915678]	474.181	0.717809	0.0915775	7.83827	4.56785e-15	1.28171e-13	4.12816	3.55889	3.67505	4.12862	6.00887	5.88665	5.74825	6.32361
ENSMUSG00000031253	68792	Srpx2	protein_coding	MGI Symbol	2	sushi-repeat-containing protein, X-linked 2 [Source:MGI Symbol;Acc:MGI:1916042]	342.081	-0.868829	0.110854	-7.83759	4.59273e-15	1.28597e-13	8.60743	8.55819	10.7232	9.48023	5.17869	4.45331	4.68856	4.92449
ENSMUSG00000018796	14081	Acsl1	protein_coding	MGI Symbol	11	acyl-CoA synthetase long-chain family member 1 [Source:MGI Symbol;Acc:MGI:102797]	12868.5	0.716431	0.0914269	7.83611	4.64708e-15	1.29843e-13	59.389	58.5941	61.1503	75.2632	95.695	98.4686	93.4304	105.715
ENSMUSG00000046402	19659	Rbp1	protein_coding	MGI Symbol	1	retinol binding protein 1, cellular [Source:MGI Symbol;Acc:MGI:97876]	890.892	-0.706586	0.090221	-7.83172	4.81236e-15	1.34178e-13	22.1085	26.7588	28.1707	25.8824	15.045	16.4674	14.0642	13.815
ENSMUSG00000036905	12260	C1qb	protein_coding	MGI Symbol	1	complement component 1, q subcomponent, beta polypeptide [Source:MGI Symbol;Acc:MGI:88224]	381.491	-0.865689	0.11058	-7.82866	4.93104e-15	1.37197e-13	27.3646	24.9764	32.6807	26.7563	15.0436	13.9437	14.7015	14.0394
ENSMUSG00000024869	NA	Nudt8	protein_coding	MGI Symbol	1	nudix (nucleoside diphosphate linked moiety X)-type motif 8 [Source:MGI Symbol;Acc:MGI:1913637]	806.098	0.825275	0.105498	7.82265	5.17247e-15	1.43612e-13	8.66512	7.68015	8.07364	8.98328	12.4447	13.3361	14.3856	15.3747
ENSMUSG00000074064	56690	Mlycd	protein_coding	MGI Symbol	2	malonyl-CoA decarboxylase [Source:MGI Symbol;Acc:MGI:1928485]	1575.81	0.979595	0.125296	7.81825	5.35642e-15	1.48408e-13	18.3423	20.8392	20.8063	28.227	37.4994	42.1747	40.0205	43.8013
ENSMUSG00000042793	329252	Lgr6	protein_coding	MGI Symbol	3	leucine-rich repeat-containing G protein-coupled receptor 6 [Source:MGI Symbol;Acc:MGI:2441805]	266.08	1.1253	0.143981	7.81561	5.46977e-15	1.51231e-13	1.79634	1.26538	1.32457	1.64598	3.67824	3.29841	2.41849	3.04548
ENSMUSG00000047793	208777	Sned1	protein_coding	MGI Symbol	6	sushi, nidogen and EGF-like domains 1 [Source:MGI Symbol;Acc:MGI:3045960]	196.818	1.83456	0.23476	7.81461	5.51355e-15	1.52123e-13	0.662494	0.714328	0.481072	0.380979	1.32755	1.61181	2.31258	2.20418
ENSMUSG00000054702	252903	Ap1s3	protein_coding	MGI Symbol	3	adaptor-related protein complex AP-1, sigma 3 [Source:MGI Symbol;Acc:MGI:1891304]	75.3995	-1.96172	0.251664	-7.795	6.44062e-15	1.77332e-13	2.37149	2.39431	2.08224	3.42843	0.386292	0.771945	0.672914	0.653817
ENSMUSG00000022885	20440	St6gal1	protein_coding	MGI Symbol	6	beta galactoside alpha 2,6 sialyltransferase 1 [Source:MGI Symbol;Acc:MGI:108470]	506.38	-0.843339	0.108509	-7.77209	7.72028e-15	2.12123e-13	8.00216	7.6303	8.70726	8.34017	5.25168	4.60962	3.69143	3.64755
ENSMUSG00000043091	22146	Tuba1c	protein_coding	MGI Symbol	1	tubulin, alpha 1C [Source:MGI Symbol;Acc:MGI:1095409]	521.212	-0.833317	0.107255	-7.76949	7.88039e-15	2.16073e-13	20.9583	20.2384	18.3316	23.8076	12.2778	10.6275	10.848	10.3017
ENSMUSG00000031995	19143	St14	protein_coding	MGI Symbol	6	suppression of tumorigenicity 14 (colon carcinoma) [Source:MGI Symbol;Acc:MGI:1338881]	46.5856	-2.35779	0.303765	-7.76188	8.36799e-15	2.28968e-13	1.15068	0.849898	1.40906	0.803398	0.229404	0.138685	0.172385	0.229742
ENSMUSG00000026664	16922	Phyh	protein_coding	MGI Symbol	3	phytanoyl-CoA hydroxylase [Source:MGI Symbol;Acc:MGI:891978]	2509.04	0.618044	0.0796989	7.75473	8.85311e-15	2.41741e-13	72.1944	65.4349	56.4401	64.1025	95.9574	95.3312	89.1954	92.561
ENSMUSG00000038059	106878	Smim3	protein_coding	MGI Symbol	1	small integral membrane protein 3 [Source:MGI Symbol;Acc:MGI:1917088]	154.678	-1.21456	0.15671	-7.75034	9.16447e-15	2.49727e-13	7.20523	7.08645	6.78895	5.80733	2.86405	2.0796	2.96455	2.98476
ENSMUSG00000056515	106572	Rab31	protein_coding	MGI Symbol	1	RAB31, member RAS oncogene family [Source:MGI Symbol;Acc:MGI:1914603]	833.72	-0.590862	0.0763769	-7.73613	1.02487e-14	2.78696e-13	16.8676	17.8896	17.9134	18.5656	10.679	11.4315	10.1112	12.2597
ENSMUSG00000024112	58226	Cacna1h	protein_coding	MGI Symbol	10	calcium channel, voltage-dependent, T type, alpha 1H subunit [Source:MGI Symbol;Acc:MGI:1928842]	1213.65	0.787286	0.102186	7.70447	1.3139e-14	3.55101e-13	6.66605	5.79448	4.8053	5.25415	9.09091	9.39493	8.19178	9.9486
ENSMUSG00000050288	57265	Fzd2	protein_coding	MGI Symbol	1	frizzled class receptor 2 [Source:MGI Symbol;Acc:MGI:1888513]	1276.44	-0.769948	0.100018	-7.69811	1.38093e-14	3.72456e-13	25.2054	28.7945	31.1932	23.4068	16.9964	16.1852	13.2568	13.6131
ENSMUSG00000002831	57435	Plin4	protein_coding	MGI Symbol	2	perilipin 4 [Source:MGI Symbol;Acc:MGI:1929709]	1388.41	0.881473	0.11471	7.68437	1.53752e-14	4.11333e-13	8.91192	9.35005	10.9266	12.5712	18.5815	16.7013	18.413	18.5373
ENSMUSG00000091243	73569	Vgll3	protein_coding	MGI Symbol	1	vestigial like family member 3 [Source:MGI Symbol;Acc:MGI:1920819]	135.437	-1.49462	0.194805	-7.6724	1.68807e-14	4.49788e-13	2.68545	3.44602	4.86205	3.87418	1.26428	1.37576	1.23073	1.09954
ENSMUSG00000047139	12484	Cd24a	protein_coding	MGI Symbol	3	CD24a antigen [Source:MGI Symbol;Acc:MGI:88323]	794.788	-1.93271	0.251913	-7.67211	1.69189e-14	4.49899e-13	41.6769	39.3872	53.7678	36.9135	14.3763	13.1643	8.26866	6.83783
ENSMUSG00000060600	13808	Eno3	protein_coding	MGI Symbol	8	enolase 3, beta muscle [Source:MGI Symbol;Acc:MGI:95395]	11549.6	1.02095	0.133267	7.66097	1.84534e-14	4.88736e-13	296.736	279.358	206.435	299.663	497.2	443.966	508.899	612.568
ENSMUSG00000030161	57436	Gabarapl1	protein_coding	MGI Symbol	4	gamma-aminobutyric acid (GABA) A receptor-associated protein-like 1 [Source:MGI Symbol;Acc:MGI:1914980]	904.431	-0.686168	0.0896024	-7.65792	1.88974e-14	4.99496e-13	39.3392	39.6083	42.4249	34.7576	26.1403	23.6281	21.4167	20.2875
ENSMUSG00000042286	192187	Stab1	protein_coding	MGI Symbol	13	stabilin 1 [Source:MGI Symbol;Acc:MGI:2178742]	1921.24	-0.640784	0.0837102	-7.65479	1.93631e-14	5.10784e-13	13.2368	12.6342	15.7939	14.5471	8.13471	9.04507	7.82255	8.92987
ENSMUSG00000037736	77569	Limch1	protein_coding	MGI Symbol	18	LIM and calponin homology domains 1 [Source:MGI Symbol;Acc:MGI:1924819]	1184.14	-0.656517	0.0857737	-7.65406	1.94738e-14	5.12681e-13	11.1166	11.4427	13.1459	12.5946	6.99228	6.95486	6.91048	7.93824
ENSMUSG00000056220	18783	Pla2g4a	protein_coding	MGI Symbol	6	phospholipase A2, group IVA (cytosolic, calcium-dependent) [Source:MGI Symbol;Acc:MGI:1195256]	67.1666	-1.70833	0.223575	-7.64096	2.15603e-14	5.66484e-13	0.849299	1.19125	0.955536	0.97812	0.386567	0.23837	0.280581	0.24247
ENSMUSG00000030987	20866	Stim1	protein_coding	MGI Symbol	9	stromal interaction molecule 1 [Source:MGI Symbol;Acc:MGI:107476]	387.762	0.68897	0.0901767	7.64023	2.1684e-14	5.68603e-13	5.10968	4.86654	5.68035	4.73658	8.29355	8.13522	6.93945	7.6161
ENSMUSG00000004610	110826	Etfb	protein_coding	MGI Symbol	7	electron transferring flavoprotein, beta polypeptide [Source:MGI Symbol;Acc:MGI:106098]	4985	0.62292	0.0816594	7.62827	2.3792e-14	6.21414e-13	211.898	208.819	210.504	219.854	298.624	282.214	305.803	344.015
ENSMUSG00000001864	108897	Aif1l	protein_coding	MGI Symbol	10	allograft inflammatory factor 1-like [Source:MGI Symbol;Acc:MGI:1919598]	560.113	-0.951142	0.124788	-7.62208	2.49616e-14	6.49396e-13	11.3501	12.4044	12.1122	10.7967	7.28026	6.34597	4.52997	4.66975
ENSMUSG00000028007	76561	Snx7	protein_coding	MGI Symbol	5	sorting nexin 7 [Source:MGI Symbol;Acc:MGI:1923811]	326.881	-0.725631	0.0954083	-7.60553	2.83728e-14	7.33806e-13	11.1641	11.3907	12.3821	11.4047	6.94167	7.30952	6.11221	6.06715
ENSMUSG00000087651	69784	1500009L16Rik	protein_coding	MGI Symbol	1	RIKEN cDNA 1500009L16 gene [Source:MGI Symbol;Acc:MGI:1917034]	91.6406	-1.32395	0.174207	-7.59983	2.96521e-14	7.65394e-13	6.71203	7.17348	5.93217	7.29472	2.74391	2.97959	2.22458	2.27313
ENSMUSG00000039070	71791	Cpa4	protein_coding	MGI Symbol	1	carboxypeptidase A4 [Source:MGI Symbol;Acc:MGI:1919041]	48.8528	-3.167	0.417302	-7.58923	3.21805e-14	8.2904e-13	1.55004	2.35351	2.93805	1.11876	0.090199	0.393972	0.10475	0.24247
ENSMUSG00000036533	260409	Cdc42ep3	protein_coding	MGI Symbol	1	CDC42 effector protein (Rho GTPase binding) 3 [Source:MGI Symbol;Acc:MGI:2384718]	430.707	-0.850283	0.112182	-7.57951	3.46861e-14	8.90119e-13	14.6443	17.4031	19.4693	18.1022	10.3934	8.32577	8.3506	9.25677
ENSMUSG00000001131	21857	Timp1	protein_coding	MGI Symbol	2	tissue inhibitor of metalloproteinase 1 [Source:MGI Symbol;Acc:MGI:98752]	249.677	-1.05194	0.13895	-7.57059	3.7153e-14	9.51578e-13	24.7525	21.5902	20.824	26.64	11.6155	10.5793	7.91589	12.4648
ENSMUSG00000001056	52530	Nhp2	protein_coding	MGI Symbol	2	NHP2 ribonucleoprotein [Source:MGI Symbol;Acc:MGI:1098547]	433.451	-0.650112	0.0859121	-7.56718	3.81411e-14	9.74996e-13	28.7464	27.9796	26.9927	30.3221	17.6237	17.4476	16.5236	16.8542
ENSMUSG00000042354	30877	Gnl3	protein_coding	MGI Symbol	1	guanine nucleotide binding protein-like 3 (nucleolar) [Source:MGI Symbol;Acc:MGI:1353651]	324.595	-0.758881	0.100347	-7.56259	3.95132e-14	1.00618e-12	13.4425	13.1624	12.3967	14.4834	7.15056	7.65217	7.27561	7.67111
ENSMUSG00000045316	68636	Fahd1	protein_coding	MGI Symbol	1	fumarylacetoacetate hydrolase domain containing 1 [Source:MGI Symbol;Acc:MGI:1915886]	787.65	0.879905	0.116398	7.55944	4.04818e-14	1.02886e-12	23.6813	23.8952	23.4053	26.3525	38.5859	36.7231	43.3832	49.2468
ENSMUSG00000034295	225288	Fhod3	protein_coding	MGI Symbol	1	formin homology 2 domain containing 3 [Source:MGI Symbol;Acc:MGI:1925847]	8653.31	0.739608	0.0979809	7.5485	4.40301e-14	1.11689e-12	79.4989	78.9588	59.8593	77.616	110.713	118.501	110.602	125.076
ENSMUSG00000022091	20410	Sorbs3	protein_coding	MGI Symbol	1	sorbin and SH3 domain containing 3 [Source:MGI Symbol;Acc:MGI:700013]	1035.13	-0.646006	0.0856087	-7.54604	4.48701e-14	1.13602e-12	25.8932	29.5401	28.5562	23.1347	16.6597	17.6661	14.6212	15.5547
ENSMUSG00000000876	59038	Pxmp4	protein_coding	MGI Symbol	2	peroxisomal membrane protein 4 [Source:MGI Symbol;Acc:MGI:1891701]	526.548	0.690257	0.0915537	7.53937	4.72253e-14	1.19336e-12	8.61172	8.22682	8.37587	6.73082	12.7931	13.005	11.1945	11.6232
ENSMUSG00000037552	101497	Plekhg2	protein_coding	MGI Symbol	10	pleckstrin homology domain containing, family G (with RhoGef domain) member 2 [Source:MGI Symbol;Acc:MGI:2141874]	1070.05	-0.731885	0.0970869	-7.53845	4.75579e-14	1.19947e-12	11.1562	11.6833	14.5349	11.1806	7.06962	7.16287	6.81713	6.44875
ENSMUSG00000087141	433022	Plcxd2	protein_coding	MGI Symbol	1	phosphatidylinositol-specific phospholipase C, X domain containing 2 [Source:MGI Symbol;Acc:MGI:3647874]	49.0298	-2.11925	0.281168	-7.53731	4.79769e-14	1.20774e-12	0.511822	0.622647	0.815331	0.815429	0.198959	0.160023	0.090413	0.147273
ENSMUSG00000051890	271005	Klhdc1	protein_coding	MGI Symbol	4	kelch domain containing 1 [Source:MGI Symbol;Acc:MGI:2672853]	180.221	0.904606	0.120035	7.53619	4.83918e-14	1.21587e-12	2.32987	2.71036	2.34697	2.50067	4.80407	4.59325	3.86419	4.18121
ENSMUSG00000032314	110842	Etfa	protein_coding	MGI Symbol	4	electron transferring flavoprotein, alpha polypeptide [Source:MGI Symbol;Acc:MGI:106092]	2898.92	0.589673	0.078338	7.52729	5.18055e-14	1.29917e-12	81.388	74.1656	72.1579	83.6962	112.555	104.329	106.438	117.413
ENSMUSG00000062127	80281	Cttnbp2nl	protein_coding	MGI Symbol	4	CTTNBP2 N-terminal like [Source:MGI Symbol;Acc:MGI:1933137]	1170.4	-0.891795	0.118499	-7.52577	5.24096e-14	1.31183e-12	15.0583	18.3274	23.2859	18.5083	9.99338	9.86416	9.46805	8.76644
ENSMUSG00000027663	22401	Zmat3	protein_coding	MGI Symbol	4	zinc finger matrin type 3 [Source:MGI Symbol;Acc:MGI:1195270]	821.031	-0.76594	0.101814	-7.52291	5.35716e-14	1.33838e-12	7.07647	8.25186	9.1382	7.11517	4.35279	4.30864	4.54949	4.23562
ENSMUSG00000024736	98170	Tmem132a	protein_coding	MGI Symbol	2	transmembrane protein 132A [Source:MGI Symbol;Acc:MGI:2147810]	878.173	-0.630268	0.0837865	-7.52231	5.38149e-14	1.34192e-12	17.4207	16.9076	14.4752	15.9654	9.66909	10.8107	8.72578	10.2282
ENSMUSG00000027332	56357	Ivd	protein_coding	MGI Symbol	8	isovaleryl coenzyme A dehydrogenase [Source:MGI Symbol;Acc:MGI:1929242]	1765.31	0.892073	0.118761	7.51148	5.84644e-14	1.45238e-12	15.727	15.6064	11.8086	12.324	27.7797	27.8003	20.5606	21.1522
ENSMUSG00000026558	80914	Uck2	protein_coding	MGI Symbol	7	uridine-cytidine kinase 2 [Source:MGI Symbol;Acc:MGI:1931744]	557.073	-0.783656	0.104391	-7.5069	6.05439e-14	1.50122e-12	32.5436	33.5264	28.3865	36.1914	17.1695	17.3593	18.4843	18.337
ENSMUSG00000038949	226744	Cnst	protein_coding	MGI Symbol	4	consortin, connexin sorting protein [Source:MGI Symbol;Acc:MGI:2445141]	1013.59	0.605023	0.0806091	7.50565	6.11261e-14	1.50999e-12	6.06629	6.07839	5.17969	5.09159	8.27561	8.06077	7.39218	8.3837
ENSMUSG00000024743	54525	Syt7	protein_coding	MGI Symbol	3	synaptotagmin VII [Source:MGI Symbol;Acc:MGI:1859545]	390.021	1.48836	0.198385	7.50238	6.26671e-14	1.54516e-12	1.62011	1.54763	1.70417	2.39302	3.90124	3.69046	5.09692	6.37175
ENSMUSG00000030401	20167	Rtn2	protein_coding	MGI Symbol	3	reticulon 2 (Z-band associated protein) [Source:MGI Symbol;Acc:MGI:107612]	456.804	1.45089	0.193422	7.50118	6.32482e-14	1.55659e-12	8.05855	8.74277	8.36176	4.57987	25.9323	20.5969	14.4231	16.0807
ENSMUSG00000074923	214230	Pak6	protein_coding	MGI Symbol	5	p21 protein (Cdc42/Rac)-activated kinase 6 [Source:MGI Symbol;Acc:MGI:2679420]	911.153	-0.809955	0.107987	-7.50052	6.35676e-14	1.56154e-12	12.716	14.3967	15.4649	12.4783	8.19013	8.86787	5.93257	6.68032
ENSMUSG00000028581	16792	Laptm5	protein_coding	MGI Symbol	10	lysosomal-associated protein transmembrane 5 [Source:MGI Symbol;Acc:MGI:108046]	355.809	-0.844691	0.112812	-7.48757	7.01622e-14	1.71716e-12	6.75313	6.71901	8.6785	7.66883	3.92953	3.82062	3.63561	4.22237
ENSMUSG00000040322	229731	Slc25a24	protein_coding	MGI Symbol	2	solute carrier family 25 (mitochondrial carrier, phosphate carrier), member 24 [Source:MGI Symbol;Acc:MGI:1917160]	431.704	-0.755134	0.100872	-7.48609	7.09564e-14	1.73338e-12	10.1342	9.96103	9.41516	9.52066	6.4266	5.95723	4.74561	4.7101
ENSMUSG00000009545	16535	Kcnq1	protein_coding	MGI Symbol	7	potassium voltage-gated channel, subfamily Q, member 1 [Source:MGI Symbol;Acc:MGI:108083]	1187.69	0.656814	0.0877851	7.48207	7.31593e-14	1.7839e-12	15.5328	13.6586	12.1871	14.2397	21.9259	20.285	18.3481	22.0807
ENSMUSG00000026950	17996	Neb	protein_coding	MGI Symbol	13	nebulin [Source:MGI Symbol;Acc:MGI:97292]	232.865	-1.08465	0.144988	-7.48094	7.37914e-14	1.796e-12	0.684784	0.697564	0.930694	0.655415	0.356028	0.29368	0.293776	0.37149
ENSMUSG00000075324	60344	Fign	protein_coding	MGI Symbol	4	fidgetin [Source:MGI Symbol;Acc:MGI:1890647]	254.875	0.890564	0.11909	7.47806	7.54269e-14	1.82907e-12	1.22911	1.14275	0.933186	1.11272	1.80911	2.02481	1.93547	1.94305
ENSMUSG00000040152	21825	Thbs1	protein_coding	MGI Symbol	2	thrombospondin 1 [Source:MGI Symbol;Acc:MGI:98737]	3236.38	-1.78103	0.238652	-7.46286	8.46627e-14	2.04552e-12	32.981	50.6391	61.556	58.8337	11.1364	14.1731	16.5707	13.5511
ENSMUSG00000032332	12816	Col12a1	protein_coding	MGI Symbol	6	collagen, type XII, alpha 1 [Source:MGI Symbol;Acc:MGI:88448]	1000.83	-1.20286	0.161229	-7.46059	8.61334e-14	2.07726e-12	4.36551	6.62344	5.46445	6.17769	1.83734	2.21757	2.82615	2.30053
ENSMUSG00000053414	26559	Hunk	protein_coding	MGI Symbol	1	hormonally upregulated Neu-associated kinase [Source:MGI Symbol;Acc:MGI:1347352]	321.655	-1.02391	0.137377	-7.45328	9.10446e-14	2.1917e-12	5.84727	5.24759	4.97923	5.19994	2.83603	3.14275	1.84725	2.07718
ENSMUSG00000020135	23805	Apc2	protein_coding	MGI Symbol	6	adenomatosis polyposis coli 2 [Source:MGI Symbol;Acc:MGI:1346052]	234.141	1.05048	0.141069	7.44658	9.5791e-14	2.29759e-12	0.948011	0.9064	0.662759	0.8149	1.53301	1.51361	1.70402	1.7367
ENSMUSG00000032515	215418	Csrnp1	protein_coding	MGI Symbol	5	cysteine-serine-rich nuclear protein 1 [Source:MGI Symbol;Acc:MGI:2387989]	261.042	-1.14994	0.154565	-7.43988	1.00775e-13	2.40405e-12	7.54625	7.35786	9.44591	6.64109	2.96983	4.40129	2.8991	2.91181
ENSMUSG00000056698	232089	Elmod3	protein_coding	MGI Symbol	6	ELMO/CED-12 domain containing 3 [Source:MGI Symbol;Acc:MGI:2445168]	362.141	0.852945	0.114643	7.44002	1.00669e-13	2.40405e-12	4.30232	4.87029	4.31255	4.44151	8.3624	9.18261	6.02432	7.02678
ENSMUSG00000003617	12870	Cp	protein_coding	MGI Symbol	16	ceruloplasmin [Source:MGI Symbol;Acc:MGI:88476]	430.084	-1.02852	0.13827	-7.43849	1.01841e-13	2.42509e-12	3.21908	3.15442	4.773	3.7607	1.63352	1.91768	1.6646	1.66043
ENSMUSG00000037940	234515	Inpp4b	protein_coding	MGI Symbol	15	inositol polyphosphate-4-phosphatase, type II [Source:MGI Symbol;Acc:MGI:2158925]	560.003	-0.73684	0.0991441	-7.43201	1.06959e-13	2.54239e-12	4.42035	3.86093	4.19524	4.51092	2.33678	2.24561	2.26263	2.73564
ENSMUSG00000032577	102626	Mapkapk3	protein_coding	MGI Symbol	8	mitogen-activated protein kinase-activated protein kinase 3 [Source:MGI Symbol;Acc:MGI:2143163]	296.896	0.805766	0.108551	7.42293	1.14555e-13	2.71807e-12	2.13336	2.47674	2.65696	2.36651	3.67774	4.05458	3.81805	4.2741
ENSMUSG00000020142	55963	Slc1a4	protein_coding	MGI Symbol	2	solute carrier family 1 (glutamate/neutral amino acid transporter), member 4 [Source:MGI Symbol;Acc:MGI:2135601]	199.693	-1.21098	0.163321	-7.41471	1.21893e-13	2.88699e-12	3.28525	4.64273	5.08803	4.52698	1.65186	1.60064	1.95488	1.90306
ENSMUSG00000035551	75426	Igfbpl1	protein_coding	MGI Symbol	2	insulin-like growth factor binding protein-like 1 [Source:MGI Symbol;Acc:MGI:1933198]	238.854	1.25704	0.169984	7.39508	1.41326e-13	3.34127e-12	2.33154	3.23168	2.54634	2.60229	4.9221	5.27338	6.20168	7.57783
ENSMUSG00000042895	223513	Abra	protein_coding	MGI Symbol	1	actin-binding Rho activating protein [Source:MGI Symbol;Acc:MGI:2444891]	295.974	-1.19411	0.161487	-7.39445	1.41991e-13	3.351e-12	11.2546	12.6155	19.3699	14.5737	6.30958	6.48449	5.00709	5.99923
ENSMUSG00000019102	11670	Aldh3a1	protein_coding	MGI Symbol	3	aldehyde dehydrogenase family 3, subfamily A1 [Source:MGI Symbol;Acc:MGI:1353451]	36.7492	-3.38862	0.458634	-7.38852	1.48473e-13	3.49772e-12	1.38366	1.31631	3.67361	2.17751	0.222629	0.294173	0.110805	0.142491
ENSMUSG00000032374	26432	Plod2	protein_coding	MGI Symbol	5	procollagen lysine, 2-oxoglutarate 5-dioxygenase 2 [Source:MGI Symbol;Acc:MGI:1347007]	538.403	-0.775505	0.104968	-7.38803	1.4902e-13	3.50436e-12	6.84723	7.84304	7.81158	8.62686	4.97134	4.34396	4.05729	3.7669
ENSMUSG00000053329	28295	D10Jhu81e	protein_coding	MGI Symbol	1	DNA segment, Chr 10, Johns Hopkins University 81 expressed [Source:MGI Symbol;Acc:MGI:1351861]	2477.92	0.671794	0.0909656	7.38515	1.52287e-13	3.57483e-12	95.4962	92.4692	71.4357	86.8255	138.527	133.937	115.143	132.532
ENSMUSG00000016758	12124	Bik	protein_coding	MGI Symbol	1	BCL2-interacting killer [Source:MGI Symbol;Acc:MGI:1206591]	392.348	-0.845442	0.114648	-7.37424	1.65287e-13	3.86626e-12	38.411	34.1206	31.1693	28.4008	17.2257	18.0398	14.9084	19.0739
ENSMUSG00000029161	68567	Cgref1	protein_coding	MGI Symbol	2	cell growth regulator with EF hand domain 1 [Source:MGI Symbol;Acc:MGI:1915817]	37.8344	-2.51998	0.341952	-7.36941	1.71379e-13	3.9946e-12	2.14479	3.38951	4.12577	2.3536	0.558106	0.621376	0.378082	0.416744
ENSMUSG00000027907	20195	S100a11	protein_coding	MGI Symbol	1	S100 calcium binding protein A11 [Source:MGI Symbol;Acc:MGI:1338798]	801.257	-0.625665	0.0849079	-7.36874	1.72243e-13	4.00767e-12	103.591	114.949	126.321	125.21	73.0046	78.5064	66.1129	69.315
ENSMUSG00000022686	108105	B3gnt5	protein_coding	MGI Symbol	7	UDP-GlcNAc:betaGal beta-1,3-N-acetylglucosaminyltransferase 5 [Source:MGI Symbol;Acc:MGI:2137302]	150.823	-1.17951	0.160086	-7.36793	1.733e-13	4.02519e-12	1.95442	2.48076	2.63567	2.86559	1.09337	0.964902	1.09034	0.979722
ENSMUSG00000021286	68520	Zfyve21	protein_coding	MGI Symbol	1	zinc finger, FYVE domain containing 21 [Source:MGI Symbol;Acc:MGI:1915770]	459.956	0.707253	0.0960683	7.36199	1.81191e-13	4.20108e-12	16.8608	16.7138	14.9	17.4501	24.2812	26.9409	22.0111	28.0943
ENSMUSG00000020926	11488	Adam11	protein_coding	MGI Symbol	9	a disintegrin and metallopeptidase domain 11 [Source:MGI Symbol;Acc:MGI:1098667]	313.422	1.00393	0.136547	7.35225	1.94901e-13	4.49532e-12	2.74916	2.28402	2.27528	1.77296	3.99847	5.12824	3.78313	4.28574
ENSMUSG00000046714	14234	Foxc2	protein_coding	MGI Symbol	1	forkhead box C2 [Source:MGI Symbol;Acc:MGI:1347481]	163.176	-0.978695	0.133332	-7.34031	2.131e-13	4.89796e-12	4.35847	5.09828	5.00569	5.15027	2.37989	2.70209	2.23738	2.07158
ENSMUSG00000034813	74053	Grip1	protein_coding	MGI Symbol	16	glutamate receptor interacting protein 1 [Source:MGI Symbol;Acc:MGI:1921303]	57.7179	-1.98781	0.270915	-7.3374	2.17791e-13	4.99708e-12	0.505961	0.798924	0.83504	0.756327	0.165018	0.25035	0.164262	0.112659
ENSMUSG00000079523	19240	Tmsb10	protein_coding	MGI Symbol	4	thymosin, beta 10 [Source:MGI Symbol;Acc:MGI:109146]	612.442	-0.609467	0.0830987	-7.33425	2.22964e-13	5.09807e-12	32.5564	37.8024	37.3481	35.494	21.9271	21.6893	21.923	22.7273
ENSMUSG00000036330	110877	Slc18a1	protein_coding	MGI Symbol	5	solute carrier family 18 (vesicular monoamine), member 1 [Source:MGI Symbol;Acc:MGI:106684]	31.5108	-2.55712	0.349218	-7.32241	2.43562e-13	5.54985e-12	0.696517	0.596765	0.634029	0.533316	0.0571781	0.176289	0.0929631	0.0717285
ENSMUSG00000000948	NA	Gm38393	protein_coding	MGI Symbol	4	predicted gene, 38393 [Source:MGI Symbol;Acc:MGI:5613898]	1047.22	0.795355	0.10872	7.31562	2.562e-13	5.82779e-12	7.11201	6.32915	6.92632	7.32093	11.1755	10.1844	9.9963	13.8541
ENSMUSG00000021458	72061	2010111I01Rik	protein_coding	MGI Symbol	3	RIKEN cDNA 2010111I01 gene [Source:MGI Symbol;Acc:MGI:1919311]	481.432	-0.687951	0.0940536	-7.31445	2.58432e-13	5.86844e-12	5.40883	5.7418	5.87003	6.11025	3.71614	3.09931	2.97123	3.7134
ENSMUSG00000034675	56320	Dbn1	protein_coding	MGI Symbol	9	drebrin 1 [Source:MGI Symbol;Acc:MGI:1931838]	1281.29	-0.736587	0.100767	-7.30981	2.67511e-13	6.06421e-12	20.9179	21.5317	25.3883	19.8086	11.1651	12.4027	12.9027	12.8857
ENSMUSG00000029211	14397	Gabra4	protein_coding	MGI Symbol	5	gamma-aminobutyric acid (GABA) A receptor, subunit alpha 4 [Source:MGI Symbol;Acc:MGI:95616]	23.6239	-3.23244	0.442285	-7.30849	2.70165e-13	6.11388e-12	0.677794	0.633482	0.595233	0.654034	0.0299606	0.13856	0.0347939	0.0536926
ENSMUSG00000042404	229541	Dennd4b	protein_coding	MGI Symbol	7	DENN/MADD domain containing 4B [Source:MGI Symbol;Acc:MGI:2446201]	786.221	0.602155	0.0824148	7.30639	2.74414e-13	6.19942e-12	6.54056	6.44998	5.88618	6.68648	8.70489	9.12512	8.91987	9.7363
ENSMUSG00000035184	629059	Fam124a	protein_coding	MGI Symbol	4	family with sequence similarity 124, member A [Source:MGI Symbol;Acc:MGI:3645930]	258.153	-1.08954	0.149232	-7.30098	2.8567e-13	6.4317e-12	4.34224	5.0955	6.0752	4.20071	2.36906	2.66524	1.83959	1.87159
ENSMUSG00000020592	20969	Sdc1	protein_coding	MGI Symbol	5	syndecan 1 [Source:MGI Symbol;Acc:MGI:1349162]	584.485	-0.643747	0.0882271	-7.29648	2.95398e-13	6.63942e-12	11.908	11.5694	12.3916	10.3618	6.85904	8.01573	6.25192	6.77084
ENSMUSG00000042529	16515	Kcnj12	protein_coding	MGI Symbol	3	potassium inwardly-rectifying channel, subfamily J, member 12 [Source:MGI Symbol;Acc:MGI:108495]	585.205	0.621497	0.0852458	7.29066	3.0845e-13	6.92101e-12	11.4127	10.3868	9.92036	9.69432	14.7784	15.8113	13.3022	16.1402
ENSMUSG00000021646	78038	Mccc2	protein_coding	MGI Symbol	1	methylcrotonoyl-Coenzyme A carboxylase 2 (beta) [Source:MGI Symbol;Acc:MGI:1925288]	344.962	0.827958	0.113693	7.2824	3.27924e-13	7.34551e-12	8.15106	8.19302	6.29069	6.26427	12.248	12.9463	11.1494	12.0437
ENSMUSG00000074480	72640	Mex3a	protein_coding	MGI Symbol	1	mex3 RNA binding family member A [Source:MGI Symbol;Acc:MGI:1919890]	770.926	-0.758126	0.104297	-7.26894	3.62326e-13	8.10237e-12	10.0544	9.96396	11.9619	9.46124	6.42437	6.65739	5.02764	5.01905
ENSMUSG00000013415	140486	Igf2bp1	protein_coding	MGI Symbol	5	insulin-like growth factor 2 mRNA binding protein 1 [Source:MGI Symbol;Acc:MGI:1890357]	356.557	-0.661742	0.0912473	-7.25218	4.10107e-13	9.15536e-12	2.73646	2.68041	2.74107	2.98137	1.70326	1.73736	1.5928	1.60052
ENSMUSG00000020388	30794	Pdlim4	protein_coding	MGI Symbol	5	PDZ and LIM domain 4 [Source:MGI Symbol;Acc:MGI:1353470]	176.423	-1.13283	0.156308	-7.2474	4.24854e-13	9.43676e-12	5.26916	5.90444	7.20103	5.02736	2.94343	2.82666	2.18545	2.11862
ENSMUSG00000050211	329502	Pla2g4e	protein_coding	MGI Symbol	4	phospholipase A2, group IVE [Source:MGI Symbol;Acc:MGI:1919144]	95.1774	1.23199	0.170013	7.24646	4.27815e-13	9.48658e-12	0.625437	0.503015	0.426409	0.457883	1.15363	1.21297	1.02026	1.08143
ENSMUSG00000042215	213539	Bag2	protein_coding	MGI Symbol	4	BCL2-associated athanogene 2 [Source:MGI Symbol;Acc:MGI:1891254]	838.912	-0.628804	0.0868308	-7.24171	4.43051e-13	9.80799e-12	19.2021	19.3836	21.4001	22.2785	12.0943	12.2221	12.0289	13.6595
ENSMUSG00000090394	67647	4930523C07Rik	protein_coding	MGI Symbol	6	RIKEN cDNA 4930523C07 gene [Source:MGI Symbol;Acc:MGI:1914897]	348.277	-0.907556	0.125346	-7.24042	4.47283e-13	9.8851e-12	4.35392	4.81938	5.58016	5.92434	2.93409	2.88686	2.13955	2.43549
ENSMUSG00000026675	15490	Hsd17b7	protein_coding	MGI Symbol	4	hydroxysteroid (17-beta) dehydrogenase 7 [Source:MGI Symbol;Acc:MGI:1330808]	1354.37	-0.826125	0.114154	-7.23692	4.58976e-13	1.01266e-11	19.7318	18.7705	25.5845	19.7522	10.661	10.1731	11.2988	12.2311
ENSMUSG00000060969	16371	Irx1	protein_coding	MGI Symbol	1	Iroquois related homeobox 1 (Drosophila) [Source:MGI Symbol;Acc:MGI:1197515]	274.994	0.906551	0.125535	7.22152	5.14115e-13	1.13242e-11	5.72968	5.64377	4.28109	4.23552	9.21381	9.57622	8.13095	8.27939
ENSMUSG00000019791	66847	Hint3	protein_coding	MGI Symbol	6	histidine triad nucleotide binding protein 3 [Source:MGI Symbol;Acc:MGI:1914097]	208.791	0.920754	0.12769	7.21084	5.56085e-13	1.22283e-11	9.554	7.52176	9.22395	9.65717	15.6593	15.5163	16.664	16.1559
ENSMUSG00000020737	15374	Hn1	protein_coding	MGI Symbol	5	hematological and neurological expressed sequence 1 [Source:MGI Symbol;Acc:MGI:1096361]	2280.65	-0.601955	0.0835142	-7.20782	5.68554e-13	1.24817e-11	82.7251	79.6202	72.6893	80.9636	58.4873	49.4456	42.0553	46.5618
ENSMUSG00000018405	217038	Mrm1	protein_coding	MGI Symbol	3	mitochondrial rRNA methyltransferase 1 [Source:MGI Symbol;Acc:MGI:2443470]	358.045	0.734998	0.102103	7.19859	6.08405e-13	1.33124e-11	6.57712	5.58037	5.6715	5.29948	9.30333	8.65379	8.60331	9.68707
ENSMUSG00000041189	11443	Chrnb1	protein_coding	MGI Symbol	4	cholinergic receptor, nicotinic, beta polypeptide 1 (muscle) [Source:MGI Symbol;Acc:MGI:87890]	97.4413	-1.35664	0.188701	-7.18937	6.50911e-13	1.42189e-11	2.97265	4.03995	3.3599	3.29312	1.36656	0.927937	1.38864	1.33385
ENSMUSG00000001930	22371	Vwf	protein_coding	MGI Symbol	11	Von Willebrand factor [Source:MGI Symbol;Acc:MGI:98941]	2845.28	-0.771766	0.107502	-7.17907	7.01871e-13	1.53068e-11	12.5889	11.4609	15.7143	15.413	8.37794	8.08859	6.29581	7.75514
ENSMUSG00000046722	57912	Cdc42se1	protein_coding	MGI Symbol	5	CDC42 small effector 1 [Source:MGI Symbol;Acc:MGI:1889510]	903.259	-0.688101	0.0960503	-7.16397	7.83746e-13	1.70642e-11	18.821	21.0311	24.9454	19.7703	12.8722	13.794	11.0079	11.789
ENSMUSG00000001630	232533	Stk38l	protein_coding	MGI Symbol	3	serine/threonine kinase 38 like [Source:MGI Symbol;Acc:MGI:1922250]	463.657	-1.04169	0.145456	-7.16152	7.97857e-13	1.73429e-11	6.79555	8.08463	11.2623	7.6289	4.14821	4.30486	3.27961	3.72913
ENSMUSG00000040612	100039795	Ildr2	protein_coding	MGI Symbol	7	immunoglobulin-like domain containing receptor 2 [Source:MGI Symbol;Acc:MGI:1196370]	65.1612	-1.99006	0.27801	-7.15824	8.17184e-13	1.77338e-11	0.508038	0.875561	1.02373	0.705631	0.157198	0.207714	0.234717	0.140858
ENSMUSG00000020099	107449	Unc5b	protein_coding	MGI Symbol	1	unc-5 netrin receptor B [Source:MGI Symbol;Acc:MGI:894703]	2481.98	-0.672861	0.0940543	-7.15397	8.43062e-13	1.82654e-11	26.1543	34.8792	35.1295	32.6642	18.7761	19.0797	17.9687	20.1439
ENSMUSG00000038463	320078	Olfml2b	protein_coding	MGI Symbol	1	olfactomedin-like 2B [Source:MGI Symbol;Acc:MGI:2443310]	1348.39	-0.9208	0.128868	-7.1453	8.98008e-13	1.9424e-11	28.5463	34.7971	44.4599	33.1479	15.1666	19.7503	16.7558	18.2929
ENSMUSG00000025161	80879	Slc16a3	protein_coding	MGI Symbol	8	solute carrier family 16 (monocarboxylic acid transporters), member 3 [Source:MGI Symbol;Acc:MGI:1933438]	401.936	-0.990783	0.138721	-7.14228	9.17927e-13	1.98224e-11	4.7496	6.89677	6.13875	7.05284	2.56672	3.11531	2.92683	3.13246
ENSMUSG00000034245	232232	Hdac11	protein_coding	MGI Symbol	7	histone deacetylase 11 [Source:MGI Symbol;Acc:MGI:2385252]	455.182	0.681529	0.0955651	7.13157	9.9233e-13	2.13593e-11	6.40874	5.77513	5.16016	5.0793	9.09848	8.78999	7.64051	8.39717
ENSMUSG00000031636	53318	Pdlim3	protein_coding	MGI Symbol	4	PDZ and LIM domain 3 [Source:MGI Symbol;Acc:MGI:1859274]	1182.24	-0.613062	0.0861586	-7.1155	1.11507e-12	2.39233e-11	47.8495	59.938	60.1113	55.9263	34.5611	35.9214	34.0002	33.1431
ENSMUSG00000028690	67096	Mmachc	protein_coding	MGI Symbol	2	methylmalonic aciduria cblC type, with homocystinuria [Source:MGI Symbol;Acc:MGI:1914346]	499.913	0.710142	0.0998564	7.11163	1.14679e-12	2.4564e-11	10.8256	10.8944	9.49509	10.8849	15.7464	15.0413	16.1581	17.7677
ENSMUSG00000014606	67863	Slc25a11	protein_coding	MGI Symbol	5	solute carrier family 25 (mitochondrial carrier oxoglutarate carrier), member 11 [Source:MGI Symbol;Acc:MGI:1915113]	4910.79	0.641973	0.0904089	7.10078	1.24058e-12	2.653e-11	120.715	109.779	97.509	118.64	156.74	158.72	164.229	175.116
ENSMUSG00000031534	102032	Smim19	protein_coding	MGI Symbol	2	small integral membrane protein 19 [Source:MGI Symbol;Acc:MGI:2142501]	567.347	0.594453	0.0838217	7.09188	1.32304e-12	2.82477e-11	20.6414	17.8377	18.5938	19.5039	27.62	26.8619	25.1883	29.1522
ENSMUSG00000019960	67603	Dusp6	protein_coding	MGI Symbol	1	dual specificity phosphatase 6 [Source:MGI Symbol;Acc:MGI:1914853]	723.981	-0.772351	0.109147	-7.07622	1.48143e-12	3.15784e-11	18.0291	17.7287	22.1679	22.7301	10.4486	11.1015	11.0054	11.8169
ENSMUSG00000020205	21664	Phlda1	protein_coding	MGI Symbol	2	pleckstrin homology like domain, family A, member 1 [Source:MGI Symbol;Acc:MGI:1096880]	577.602	-1.15651	0.163731	-7.06349	1.6237e-12	3.44997e-11	19.1568	19.4814	25.0553	25.5983	6.91866	9.01041	10.3444	11.2193
ENSMUSG00000042284	109700	Itga1	protein_coding	MGI Symbol	1	integrin alpha 1 [Source:MGI Symbol;Acc:MGI:96599]	1245.95	-0.8366	0.118536	-7.05778	1.69178e-12	3.58533e-11	14.98	14.8958	16.5764	19.4284	8.48426	7.82841	9.60124	8.67519
ENSMUSG00000072640	66274	Lyrm9	protein_coding	MGI Symbol	3	LYR motif containing 9 [Source:MGI Symbol;Acc:MGI:1913524]	541.327	0.640521	0.090755	7.0577	1.69283e-12	3.58533e-11	3.47676	3.3018	2.85156	3.18994	5.02693	4.47277	4.49949	4.81692
ENSMUSG00000033429	73724	Mcee	protein_coding	MGI Symbol	4	methylmalonyl CoA epimerase [Source:MGI Symbol;Acc:MGI:1920974]	477.18	0.725408	0.102928	7.04774	1.81844e-12	3.83905e-11	28.3707	28.1228	22.7185	28.5604	43.9242	39.2102	39.781	44.7317
ENSMUSG00000043822	66548	Adamtsl5	protein_coding	MGI Symbol	7	ADAMTS-like 5 [Source:MGI Symbol;Acc:MGI:1913798]	575.638	-0.88006	0.125084	-7.03577	1.98162e-12	4.1769e-11	8.60407	9.8503	9.64515	10.9022	4.80036	4.14032	5.30134	5.62579
ENSMUSG00000032531	56332	Amotl2	protein_coding	MGI Symbol	14	angiomotin-like 2 [Source:MGI Symbol;Acc:MGI:1929286]	1904.7	-0.62151	0.0883949	-7.03106	2.04969e-12	4.30663e-11	20.7992	20.4559	25.5191	23.9336	14.6037	14.0901	11.8501	15.0217
ENSMUSG00000030688	56018	Stard10	protein_coding	MGI Symbol	11	START domain containing 10 [Source:MGI Symbol;Acc:MGI:1860093]	351.786	1.11701	0.15896	7.02698	2.11059e-12	4.42755e-11	4.93887	6.8094	6.87369	4.42349	10.8599	14.97	9.57171	11.7748
ENSMUSG00000072949	26897	Acot1	protein_coding	MGI Symbol	1	acyl-CoA thioesterase 1 [Source:MGI Symbol;Acc:MGI:1349396]	797.213	0.75438	0.10744	7.02139	2.19666e-12	4.59352e-11	18.4768	23.419	26.3584	25.8274	40.0137	39.7793	33.9084	35.748
ENSMUSG00000054958	230718	Nt5c1a	protein_coding	MGI Symbol	1	5'-nucleotidase, cytosolic IA [Source:MGI Symbol;Acc:MGI:2155700]	71.2583	1.57507	0.225442	6.98658	2.81668e-12	5.85302e-11	2.20251	1.86756	1.40344	1.7582	4.55634	4.16235	5.35018	6.16946
ENSMUSG00000015016	257633	Acsf3	protein_coding	MGI Symbol	4	acyl-CoA synthetase family member 3 [Source:MGI Symbol;Acc:MGI:2182591]	366.662	0.680117	0.0975147	6.9745	3.0695e-12	6.36836e-11	8.52649	8.53973	6.8819	7.58434	12.2912	12.3154	11.0225	11.992
ENSMUSG00000031284	18481	Pak3	protein_coding	MGI Symbol	10	p21 protein (Cdc42/Rac)-activated kinase 3 [Source:MGI Symbol;Acc:MGI:1339656]	186.987	-1.60796	0.230585	-6.97337	3.09432e-12	6.4098e-11	1.23213	1.72787	2.71265	1.62326	0.775927	0.498398	0.465569	0.51566
ENSMUSG00000025510	12476	Cd151	protein_coding	MGI Symbol	10	CD151 antigen [Source:MGI Symbol;Acc:MGI:1096360]	5144.16	-0.609846	0.0874973	-6.96989	3.17194e-12	6.52965e-11	169.138	178.27	222.898	193.767	115.846	119.562	109.304	126.272
ENSMUSG00000018143	17135	Mafk	protein_coding	MGI Symbol	3	v-maf musculoaponeurotic fibrosarcoma oncogene family, protein K (avian) [Source:MGI Symbol;Acc:MGI:99951]	665.99	-1.23948	0.1779	-6.9673	3.23071e-12	6.64029e-11	10.4838	12.3507	20.4533	15.9931	6.74478	6.45987	5.5161	4.93709
ENSMUSG00000023094	76467	Msrb2	protein_coding	MGI Symbol	4	methionine sulfoxide reductase B2 [Source:MGI Symbol;Acc:MGI:1923717]	392.612	0.716065	0.102882	6.96004	3.40164e-12	6.98076e-11	12.9963	14.6898	13.1803	12.3729	22.9203	20.7899	20.5755	18.1264
ENSMUSG00000031558	20563	Slit2	protein_coding	MGI Symbol	23	slit homolog 2 (Drosophila) [Source:MGI Symbol;Acc:MGI:1315205]	955.023	-0.890574	0.128046	-6.95514	3.52217e-12	7.2169e-11	6.57198	4.45926	4.60628	4.66991	2.41255	2.79936	2.51634	2.58385
ENSMUSG00000057133	71389	Chd6	protein_coding	MGI Symbol	11	chromodomain helicase DNA binding protein 6 [Source:MGI Symbol;Acc:MGI:1918639]	2980.34	-0.763388	0.109775	-6.95414	3.54724e-12	7.25701e-11	12.4298	11.8023	13.8132	10.5059	7.14588	8.32138	5.74407	5.80307
ENSMUSG00000063558	11761	Aox1	protein_coding	MGI Symbol	2	aldehyde oxidase 1 [Source:MGI Symbol;Acc:MGI:88035]	114.956	-1.51545	0.218315	-6.94158	3.87741e-12	7.89581e-11	0.92764	1.10631	1.65506	1.16366	0.533059	0.430964	0.280637	0.356645
ENSMUSG00000097729	NA	2310015A10Rik	lincRNA	MGI Symbol	1	RIKEN cDNA 2310015A10 gene [Source:MGI Symbol;Acc:MGI:1916798]	525.989	0.884854	0.127469	6.94172	3.87368e-12	7.89581e-11	4.43868	4.24558	4.98492	5.1757	7.38411	7.1956	8.42722	9.61058
ENSMUSG00000038894	384783	Irs2	protein_coding	MGI Symbol	1	insulin receptor substrate 2 [Source:MGI Symbol;Acc:MGI:109334]	573.212	-1.05751	0.152409	-6.93863	3.95915e-12	8.02518e-11	12.447	9.79125	13.9988	11.2703	4.17489	5.18975	6.13179	5.8727
ENSMUSG00000057606	382864	Colq	protein_coding	MGI Symbol	5	collagen-like tail subunit (single strand of homotrimer) of asymmetric acetylcholinesterase [Source:MGI Symbol;Acc:MGI:1338761]	373.978	-1.27523	0.183993	-6.93082	4.18414e-12	8.44239e-11	7.87113	7.46697	9.18454	9.83024	2.4686	2.68725	3.77216	4.33668
ENSMUSG00000032231	12306	Anxa2	protein_coding	MGI Symbol	6	annexin A2 [Source:MGI Symbol;Acc:MGI:88246]	3253.35	-0.594667	0.0858613	-6.9259	4.33219e-12	8.71449e-11	61.8363	63.5993	65.2724	68.382	37.8264	37.7691	41.7178	43.6549
ENSMUSG00000031104	19337	Rab33a	protein_coding	MGI Symbol	1	RAB33A, member RAS oncogene family [Source:MGI Symbol;Acc:MGI:109493]	32.9567	-2.35882	0.340769	-6.92205	4.45165e-12	8.94119e-11	2.32043	3.35923	3.49931	2.59327	0.32002	0.877042	0.495528	0.477925
ENSMUSG00000010095	17254	Slc3a2	protein_coding	MGI Symbol	9	solute carrier family 3 (activators of dibasic and neutral amino acid transport), member 2 [Source:MGI Symbol;Acc:MGI:96955]	779.748	-0.744961	0.10771	-6.91634	4.63457e-12	9.29446e-11	18.6223	20.3273	22.3238	20.3665	12.8831	13.6694	8.60829	10.8891
ENSMUSG00000031517	234267	Gpm6a	protein_coding	MGI Symbol	1	glycoprotein m6a [Source:MGI Symbol;Acc:MGI:107671]	97.0353	-1.20717	0.174639	-6.91239	4.76561e-12	9.51394e-11	2.48086	2.46539	2.87419	2.18616	1.11086	0.913322	1.13956	0.92903
ENSMUSG00000074749	228730	Kiz	protein_coding	MGI Symbol	3	kizuna centrosomal protein [Source:MGI Symbol;Acc:MGI:2684960]	342.022	0.805005	0.116617	6.90298	5.09226e-12	1.01354e-10	6.84151	7.26963	6.88987	5.99946	13.0414	12.4277	9.60357	9.49929
ENSMUSG00000011382	71755	Dhdh	protein_coding	MGI Symbol	3	dihydrodiol dehydrogenase (dimeric) [Source:MGI Symbol;Acc:MGI:1919005]	269.163	0.925354	0.134149	6.89797	5.27519e-12	1.0468e-10	2.93692	3.71683	3.15004	2.66605	6.0286	6.64443	4.95346	4.73987
ENSMUSG00000070044	212326	Fam149a	protein_coding	MGI Symbol	3	family with sequence similarity 149, member A [Source:MGI Symbol;Acc:MGI:2387177]	153.646	-0.868972	0.126027	-6.89514	5.38118e-12	1.06623e-10	1.99476	2.13735	2.14719	1.95571	1.0581	1.07677	1.02399	1.08754
ENSMUSG00000017929	56336	B4galt5	protein_coding	MGI Symbol	4	UDP-Gal:betaGlcNAc beta 1,4-galactosyltransferase, polypeptide 5 [Source:MGI Symbol;Acc:MGI:1927169]	1176.74	-0.597356	0.0866479	-6.89407	5.42186e-12	1.07108e-10	19.7725	19.1171	21.3693	20.9408	11.4839	12.7011	13.1034	13.1165
ENSMUSG00000038267	73102	Slc22a23	protein_coding	MGI Symbol	5	solute carrier family 22, member 23 [Source:MGI Symbol;Acc:MGI:1920352]	479.604	-0.792238	0.114926	-6.89346	5.44523e-12	1.07409e-10	6.94277	5.63022	5.23722	5.70057	3.79133	3.13105	2.81924	3.06791
ENSMUSG00000045414	68861	1190002N15Rik	protein_coding	MGI Symbol	1	RIKEN cDNA 1190002N15 gene [Source:MGI Symbol;Acc:MGI:1916111]	783.6	-0.590062	0.0856436	-6.88975	5.58921e-12	1.10085e-10	14.8435	13.8998	14.1888	15.9343	10.6015	8.88663	8.46205	8.89702
ENSMUSG00000024645	67105	Timm21	protein_coding	MGI Symbol	1	tranlocase of inner mitochondrial membrane 21 [Source:MGI Symbol;Acc:MGI:1920595]	233.172	0.793177	0.115257	6.88181	5.90977e-12	1.15881e-10	8.66399	8.74771	7.16128	7.45684	14.1845	14.2881	11.7273	12.2051
ENSMUSG00000026360	19735	Rgs2	protein_coding	MGI Symbol	4	regulator of G-protein signaling 2 [Source:MGI Symbol;Acc:MGI:1098271]	489.238	0.932658	0.135655	6.8752	6.19027e-12	1.21022e-10	4.81553	5.48511	5.28718	7.31646	9.04234	11.0781	10.1451	10.8032
ENSMUSG00000031618	110784	Nr3c2	protein_coding	MGI Symbol	8	nuclear receptor subfamily 3, group C, member 2 [Source:MGI Symbol;Acc:MGI:99459]	146.82	1.35686	0.197406	6.87348	6.26549e-12	1.22311e-10	0.954626	0.82404	0.87276	0.492256	2.39461	2.08841	1.54003	1.60714
ENSMUSG00000000182	64654	Fgf23	protein_coding	MGI Symbol	1	fibroblast growth factor 23 [Source:MGI Symbol;Acc:MGI:1891427]	21.3969	-3.08164	0.448915	-6.86465	6.66568e-12	1.2974e-10	1.33316	1.13348	1.51021	1.25004	0.238339	0.209953	0.0395411	0.0915276
ENSMUSG00000072812	NA	Ahnak2	protein_coding	MGI Symbol	4	AHNAK nucleoprotein 2 [Source:MGI Symbol;Acc:MGI:2144831]	162.906	-1.40065	0.204053	-6.86413	6.68985e-12	1.30019e-10	0.70198	0.929914	1.30161	1.18565	0.418649	0.336136	0.400091	0.31261
ENSMUSG00000048612	226101	Myof	protein_coding	MGI Symbol	2	myoferlin [Source:MGI Symbol;Acc:MGI:1919192]	386.346	-1.02268	0.149048	-6.86143	6.81745e-12	1.32305e-10	3.32623	4.51824	5.62784	4.52597	1.96351	2.05366	2.17937	2.11752
ENSMUSG00000058454	13360	Dhcr7	protein_coding	MGI Symbol	13	7-dehydrocholesterol reductase [Source:MGI Symbol;Acc:MGI:1298378]	436.901	0.611107	0.0890801	6.86019	6.87678e-12	1.3326e-10	6.16377	5.77153	5.26389	5.3609	8.0306	8.89065	7.31683	8.2489
ENSMUSG00000022197	68070	Pdzd2	protein_coding	MGI Symbol	11	PDZ domain containing 2 [Source:MGI Symbol;Acc:MGI:1922394]	3264.71	0.648749	0.094573	6.85976	6.89745e-12	1.33465e-10	7.74152	7.80744	6.17799	7.28239	9.93585	12.4195	9.6399	10.877
ENSMUSG00000050751	209966	Pgbd5	protein_coding	MGI Symbol	6	piggyBac transposable element derived 5 [Source:MGI Symbol;Acc:MGI:2429955]	92.6704	-1.36293	0.198788	-6.85617	7.07319e-12	1.36666e-10	1.74144	1.74777	2.42055	1.97131	0.794673	0.862074	0.444346	0.778002
ENSMUSG00000030605	17304	Mfge8	protein_coding	MGI Symbol	10	milk fat globule-EGF factor 8 protein [Source:MGI Symbol;Acc:MGI:102768]	5050.38	-0.58723	0.0856639	-6.85505	7.12872e-12	1.37337e-10	158.164	176.599	196.6	173.908	127.422	114.077	89.6849	112.12
ENSMUSG00000032656	320253	2019-03-03	protein_coding	MGI Symbol	3	membrane-associated ring finger (C3HC4) 3 [Source:MGI Symbol;Acc:MGI:2443667]	201.339	-0.942283	0.137455	-6.85521	7.12073e-12	1.37337e-10	2.65754	2.22063	2.91733	3.09185	1.45	1.29996	1.26592	1.31771
ENSMUSG00000045932	15958	Ifit2	protein_coding	MGI Symbol	2	interferon-induced protein with tetratricopeptide repeats 2 [Source:MGI Symbol;Acc:MGI:99449]	255.911	-0.963804	0.140713	-6.84945	7.41333e-12	1.42405e-10	4.8582	5.16514	4.86873	6.38297	2.94113	2.99033	2.22836	2.14215
ENSMUSG00000022210	28200	Dhrs4	protein_coding	MGI Symbol	1	dehydrogenase/reductase (SDR family) member 4 [Source:MGI Symbol;Acc:MGI:90169]	717.82	0.63856	0.0932571	6.8473	7.52567e-12	1.44353e-10	23.275	23.8676	26.6889	26.0134	35.5919	35.1629	33.2321	42.1249
ENSMUSG00000001504	16372	Irx2	protein_coding	MGI Symbol	5	Iroquois related homeobox 2 (Drosophila) [Source:MGI Symbol;Acc:MGI:1197526]	255.501	1.14359	0.16703	6.84661	7.56187e-12	1.44837e-10	3.61878	3.38642	2.22589	2.74498	7.03829	7.63954	5.00476	5.37923
ENSMUSG00000052727	17755	Map1b	protein_coding	MGI Symbol	1	microtubule-associated protein 1B [Source:MGI Symbol;Acc:MGI:1306778]	2211.9	-0.883445	0.129091	-6.8436	7.72299e-12	1.47709e-10	12.7144	13.5458	19.3005	14.2614	6.97787	7.3159	8.00672	8.08768
ENSMUSG00000053898	51798	Ech1	protein_coding	MGI Symbol	7	enoyl coenzyme A hydratase 1, peroxisomal [Source:MGI Symbol;Acc:MGI:1858208]	5267.24	0.879173	0.128543	6.83955	7.94436e-12	1.51723e-10	91.859	85.06	109.174	115.005	161.846	147.545	181.643	200.342
ENSMUSG00000004446	12122	Bid	protein_coding	MGI Symbol	5	BH3 interacting domain death agonist [Source:MGI Symbol;Acc:MGI:108093]	70.5408	-1.35342	0.198336	-6.82385	8.8632e-12	1.69027e-10	1.75605	1.54973	1.80062	1.93353	0.608939	0.572177	0.727379	0.68595
ENSMUSG00000034771	21886	Tle2	protein_coding	MGI Symbol	16	transducin-like enhancer of split 2 [Source:MGI Symbol;Acc:MGI:104635]	198.407	0.874012	0.128137	6.82094	9.04477e-12	1.72242e-10	1.24397	1.50072	1.5688	1.25114	2.19415	2.70392	2.20221	2.49985
ENSMUSG00000022864	67102	D16Ertd472e	protein_coding	MGI Symbol	3	DNA segment, Chr 16, ERATO Doi 472, expressed [Source:MGI Symbol;Acc:MGI:1196400]	88.8694	-1.23586	0.181766	-6.79917	1.05222e-11	1.99229e-10	2.97954	2.65056	3.53654	3.37285	1.20859	1.31972	1.34508	1.15064
ENSMUSG00000097928	NA	Gm26578	lincRNA	MGI Symbol	1	predicted gene, 26578 [Source:MGI Symbol;Acc:MGI:5477072]	26.1367	-2.62533	0.386358	-6.79508	1.08252e-11	2.04672e-10	0.687646	0.506179	0.544615	0.664562	0.147344	0.0412986	0.10889	0.0720152
ENSMUSG00000009013	56455	Dynll1	protein_coding	MGI Symbol	6	dynein light chain LC8-type 1 [Source:MGI Symbol;Acc:MGI:1861457]	1341.22	-0.613527	0.0903226	-6.79262	1.10112e-11	2.07891e-10	32.6929	33.6732	37.0605	33.5334	18.4911	21.5419	20.4691	23.5863
ENSMUSG00000034997	15558	Htr2a	protein_coding	MGI Symbol	1	5-hydroxytryptamine (serotonin) receptor 2A [Source:MGI Symbol;Acc:MGI:109521]	40.8763	-1.87359	0.275841	-6.79229	1.10371e-11	2.08082e-10	1.28429	1.2532	1.22945	1.58836	0.332622	0.470034	0.193141	0.372559
ENSMUSG00000062901	75785	Klhl24	protein_coding	MGI Symbol	1	kelch-like 24 [Source:MGI Symbol;Acc:MGI:1923035]	2960.89	0.643768	0.0948822	6.78492	1.16148e-11	2.18041e-10	22.7333	21.3288	22.6995	18.6801	37.9381	32.6545	27.1004	28.3385
ENSMUSG00000032688	240354	Malt1	protein_coding	MGI Symbol	1	MALT1 paracaspase [Source:MGI Symbol;Acc:MGI:2445027]	252.185	-0.984213	0.145071	-6.78435	1.16609e-11	2.18444e-10	3.86666	3.19866	4.97267	4.26452	1.91148	2.03954	1.9512	1.85461
ENSMUSG00000057530	230857	Ece1	protein_coding	MGI Symbol	4	endothelin converting enzyme 1 [Source:MGI Symbol;Acc:MGI:1101357]	4191.38	-0.687877	0.101393	-6.78425	1.16693e-11	2.18444e-10	64.3881	60.3315	58.1716	58.1522	40.8573	41.8941	27.8384	31.0551
ENSMUSG00000039670	66431	Oxld1	protein_coding	MGI Symbol	2	oxidoreductase like domain containing 1 [Source:MGI Symbol;Acc:MGI:1913681]	129.376	1.03656	0.152833	6.78229	1.18284e-11	2.21109e-10	7.46957	6.42521	5.89686	5.87983	13.4467	12.6483	12.881	10.7556
ENSMUSG00000039914	210582	Coq10a	protein_coding	MGI Symbol	1	coenzyme Q10A [Source:MGI Symbol;Acc:MGI:2684847]	674.306	1.05994	0.156456	6.77468	1.24682e-11	2.32412e-10	10.6537	10.8166	8.8963	12.7618	18.3909	17.3785	22.2178	26.234
ENSMUSG00000047821	94092	Trim16	protein_coding	MGI Symbol	5	tripartite motif-containing 16 [Source:MGI Symbol;Acc:MGI:2137356]	166.905	-1.42906	0.21094	-6.77471	1.24654e-11	2.32412e-10	2.31765	3.40629	4.18553	3.24676	0.878863	1.02829	1.4289	1.23578
ENSMUSG00000022040	13850	Ephx2	protein_coding	MGI Symbol	1	epoxide hydrolase 2, cytoplasmic [Source:MGI Symbol;Acc:MGI:99500]	1566.39	0.902467	0.133347	6.76779	1.30768e-11	2.42388e-10	32.4296	28.482	32.8416	38.6689	52.355	50.0633	65.0307	64.2095
ENSMUSG00000054408	76687	Spcs3	protein_coding	MGI Symbol	1	signal peptidase complex subunit 3 homolog (S. cerevisiae) [Source:MGI Symbol;Acc:MGI:1923937]	822.307	-0.608685	0.0899381	-6.76782	1.30739e-11	2.42388e-10	16.7922	17.38	17.1747	19.4149	11.3513	9.87118	10.6577	11.7362
ENSMUSG00000022144	14573	Gdnf	protein_coding	MGI Symbol	1	glial cell line derived neurotrophic factor [Source:MGI Symbol;Acc:MGI:107430]	49.9528	-1.92453	0.284542	-6.76362	1.34589e-11	2.48426e-10	1.17928	1.06106	1.91925	1.41469	0.264023	0.361789	0.306616	0.441614
ENSMUSG00000054871	72309	Tmem158	protein_coding	MGI Symbol	1	transmembrane protein 158 [Source:MGI Symbol;Acc:MGI:1919559]	160.651	-1.16006	0.171514	-6.76366	1.34553e-11	2.48426e-10	7.75711	6.76993	9.22661	7.81997	3.31642	2.82197	4.18273	2.97169
ENSMUSG00000043079	104027	Synpo	protein_coding	MGI Symbol	12	synaptopodin [Source:MGI Symbol;Acc:MGI:1099446]	2296.03	-0.839377	0.124207	-6.75789	1.40013e-11	2.57717e-10	14.3584	19.5866	23.3609	19.0807	9.30377	10.4606	9.64595	10.6937
ENSMUSG00000027709	72039	Mccc1	protein_coding	MGI Symbol	8	methylcrotonoyl-Coenzyme A carboxylase 1 (alpha) [Source:MGI Symbol;Acc:MGI:1919289]	934.279	0.624698	0.0924927	6.75403	1.43795e-11	2.6431e-10	4.68859	4.76842	3.67844	4.24928	6.92639	6.63816	5.60522	6.11632
ENSMUSG00000024935	20510	Slc1a1	protein_coding	MGI Symbol	5	solute carrier family 1 (neuronal/epithelial high affinity glutamate transporter, system Xag), member 1 [Source:MGI Symbol;Acc:MGI:105083]	94.8232	-1.67457	0.248312	-6.74381	1.54288e-11	2.82812e-10	1.8117	1.50412	1.21176	1.26148	0.680703	0.452664	0.24413	0.340852
ENSMUSG00000045348	243300	Nyap1	protein_coding	MGI Symbol	4	neuronal tyrosine-phosphorylated phosphoinositide 3-kinase adaptor 1 [Source:MGI Symbol;Acc:MGI:2443880]	158.089	-0.988939	0.146725	-6.7401	1.58278e-11	2.89724e-10	2.98983	2.60898	3.44315	3.165	1.50785	1.74335	1.12811	1.41607
ENSMUSG00000047658	545276	Gal3st3	protein_coding	MGI Symbol	1	galactose-3-O-sulfotransferase 3 [Source:MGI Symbol;Acc:MGI:3617843]	180.255	0.962733	0.142877	6.73819	1.60367e-11	2.93141e-10	3.55167	3.39717	2.49887	3.0124	5.20438	6.55472	5.24403	5.89784
ENSMUSG00000031375	12111	Bgn	protein_coding	MGI Symbol	8	biglycan [Source:MGI Symbol;Acc:MGI:88158]	6777.19	-0.705935	0.104859	-6.7322	1.67119e-11	3.05062e-10	67.778	86.8875	93.6715	92.0545	47.5558	50.7058	50.982	46.6052
ENSMUSG00000029304	20750	Spp1	protein_coding	MGI Symbol	7	secreted phosphoprotein 1 [Source:MGI Symbol;Acc:MGI:98389]	60.914	-2.78824	0.4143	-6.73	1.69662e-11	3.09277e-10	6.45678	3.67552	3.84413	2.00815	0.974429	0.654788	0.130572	0.43657
ENSMUSG00000024486	15200	Hbegf	protein_coding	MGI Symbol	1	heparin-binding EGF-like growth factor [Source:MGI Symbol;Acc:MGI:96070]	337.066	-0.748987	0.111468	-6.7193	1.82595e-11	3.31937e-10	9.30791	11.0299	11.6648	12.0093	6.53296	5.77783	5.77327	6.53023
ENSMUSG00000032462	74769	Pik3cb	protein_coding	MGI Symbol	3	phosphatidylinositol 3-kinase, catalytic, beta polypeptide [Source:MGI Symbol;Acc:MGI:1922019]	356.655	-0.90553	0.134912	-6.712	1.9198e-11	3.4804e-10	3.35463	3.86287	5.01463	3.75742	1.98352	1.9326	1.79494	2.30823
ENSMUSG00000048371	382051	Pdp2	protein_coding	MGI Symbol	1	pyruvate dehyrogenase phosphatase catalytic subunit 2 [Source:MGI Symbol;Acc:MGI:1918878]	118.723	1.22064	0.181955	6.70845	1.96709e-11	3.56123e-10	1.38787	1.40323	0.933478	1.33651	3.45594	2.84139	2.0376	2.81085
ENSMUSG00000027346	74182	Gpcpd1	protein_coding	MGI Symbol	13	glycerophosphocholine phosphodiesterase 1 [Source:MGI Symbol;Acc:MGI:104898]	793.572	0.92143	0.137427	6.70485	2.01617e-11	3.6451e-10	5.45597	5.35966	3.4922	4.26286	8.35493	7.55023	8.39397	8.74687
ENSMUSG00000006611	15216	Hfe	protein_coding	MGI Symbol	4	hemochromatosis [Source:MGI Symbol;Acc:MGI:109191]	350.998	-0.815392	0.121628	-6.70398	2.02815e-11	3.66175e-10	7.37212	7.0942	9.52285	7.00018	4.6513	4.15828	3.51409	4.26078
ENSMUSG00000049225	381511	Pdp1	protein_coding	MGI Symbol	6	pyruvate dehyrogenase phosphatase catalytic subunit 1 [Source:MGI Symbol;Acc:MGI:2685870]	645.531	0.738766	0.110312	6.69704	2.12681e-11	3.82942e-10	7.27361	6.44858	6.28096	6.51341	13.0599	10.6896	8.46663	9.61484
ENSMUSG00000039616	68591	Mocos	protein_coding	MGI Symbol	1	molybdenum cofactor sulfurase [Source:MGI Symbol;Acc:MGI:1915841]	49.3224	-2.40802	0.359744	-6.6937	2.17593e-11	3.91252e-10	0.987617	1.83054	2.53307	1.76378	0.128496	0.396174	0.348192	0.383798
ENSMUSG00000040841	20475	Six5	protein_coding	MGI Symbol	1	sine oculis-related homeobox 5 [Source:MGI Symbol;Acc:MGI:106220]	347.709	0.682202	0.101936	6.69245	2.19462e-11	3.94077e-10	5.95139	5.95076	5.10565	4.93222	8.75004	9.07703	6.96524	8.42946
ENSMUSG00000068854	319190	Hist2h2be	protein_coding	MGI Symbol	1	histone cluster 2, H2be [Source:MGI Symbol;Acc:MGI:2448415]	122.584	1.17251	0.175314	6.68803	2.26195e-11	4.05067e-10	2.11273	1.86651	1.72091	1.3801	4.29046	3.14957	3.96966	3.63325
ENSMUSG00000026177	18173	Slc11a1	protein_coding	MGI Symbol	11	solute carrier family 11 (proton-coupled divalent metal ion transporters), member 1 [Source:MGI Symbol;Acc:MGI:1345275]	63.6834	-1.59648	0.238858	-6.68382	2.328e-11	4.1633e-10	1.26194	1.4549	2.06419	1.60452	0.43343	0.428312	0.503352	0.61244
ENSMUSG00000041688	27494	Amot	protein_coding	MGI Symbol	6	angiomotin [Source:MGI Symbol;Acc:MGI:108440]	348.43	-0.76428	0.114418	-6.67971	2.39413e-11	4.27579e-10	3.30046	2.83743	3.18583	3.55957	2.03625	1.88871	1.69032	1.54135
ENSMUSG00000024665	56473	Fads2	protein_coding	MGI Symbol	1	fatty acid desaturase 2 [Source:MGI Symbol;Acc:MGI:1930079]	287.025	-0.694096	0.10399	-6.67464	2.47841e-11	4.41811e-10	15.1816	15.8459	13.4357	13.6146	8.64201	8.37646	8.13357	8.66121
ENSMUSG00000055980	16367	Irs1	protein_coding	MGI Symbol	1	insulin receptor substrate 1 [Source:MGI Symbol;Acc:MGI:99454]	1385.97	-0.691054	0.103546	-6.6739	2.49097e-11	4.43077e-10	10.2499	10.69	11.8965	13.3711	6.83562	6.78215	7.08334	6.19166
ENSMUSG00000040752	17888	Myh6	protein_coding	MGI Symbol	5	myosin, heavy polypeptide 6, cardiac muscle, alpha [Source:MGI Symbol;Acc:MGI:97255]	362148	0.639808	0.0959165	6.67047	2.54985e-11	4.52941e-10	2786.96	2854.08	2430.32	2841.08	3811.67	3699.52	3735.96	4740.45
ENSMUSG00000027800	17112	Tm4sf1	protein_coding	MGI Symbol	6	transmembrane 4 superfamily member 1 [Source:MGI Symbol;Acc:MGI:104678]	1755.63	-0.860614	0.129148	-6.6638	2.66836e-11	4.73356e-10	36.4576	35.6285	40.7253	53.7416	21.3182	20.3009	21.5717	23.0117
ENSMUSG00000031840	19339	Rab3a	protein_coding	MGI Symbol	6	RAB3A, member RAS oncogene family [Source:MGI Symbol;Acc:MGI:97843]	526.864	0.710547	0.106645	6.66273	2.68781e-11	4.76167e-10	12.4093	12.1078	9.99935	9.80134	16.6479	19.7329	15.8858	16.1357
ENSMUSG00000006445	13836	Epha2	protein_coding	MGI Symbol	4	Eph receptor A2 [Source:MGI Symbol;Acc:MGI:95278]	309.063	-1.09895	0.165059	-6.65791	2.7774e-11	4.91381e-10	4.27723	4.50609	6.78919	6.70028	2.37858	2.49884	2.27122	2.62865
ENSMUSG00000019590	13056	Cyb561	protein_coding	MGI Symbol	7	cytochrome b-561 [Source:MGI Symbol;Acc:MGI:103253]	169.17	-0.807055	0.121288	-6.65406	2.85115e-11	5.03081e-10	3.47192	3.651	3.64031	3.80835	2.02892	1.96353	1.7279	2.10588
ENSMUSG00000022574	223646	Naprt	protein_coding	MGI Symbol	1	nicotinate phosphoribosyltransferase [Source:MGI Symbol;Acc:MGI:2442664]	112.917	0.984454	0.14805	6.64945	2.94187e-11	5.17707e-10	2.44537	2.67565	2.23461	2.56169	4.5751	4.63475	4.17462	5.06585
ENSMUSG00000024654	66514	Asrgl1	protein_coding	MGI Symbol	2	asparaginase like 1 [Source:MGI Symbol;Acc:MGI:1913764]	586.546	0.756361	0.113807	6.64601	3.01149e-11	5.29253e-10	5.54047	7.06118	6.78715	5.71926	11.9877	10.5621	7.91224	9.59531
ENSMUSG00000020593	14245	Lpin1	protein_coding	MGI Symbol	2	lipin 1 [Source:MGI Symbol;Acc:MGI:1891340]	974.626	0.660181	0.0993478	6.64516	3.02897e-11	5.31619e-10	9.46222	8.41576	8.10489	6.60496	12.3204	12.6508	11.1632	12.3834
ENSMUSG00000039376	68760	Synpo2l	protein_coding	MGI Symbol	3	synaptopodin 2-like [Source:MGI Symbol;Acc:MGI:1916010]	9507.77	-0.658259	0.0990799	-6.64372	3.05855e-11	5.36098e-10	142.312	148.886	181.946	148.283	108.397	102.68	77.7553	83.1171
ENSMUSG00000028063	16905	Lmna	protein_coding	MGI Symbol	7	lamin A [Source:MGI Symbol;Acc:MGI:96794]	3075.69	-0.610106	0.0918621	-6.64154	3.10416e-11	5.43372e-10	49.0775	50.5003	60.0396	56.2989	30.1701	33.6488	32.3888	36.6788
ENSMUSG00000049303	171180	Syt12	protein_coding	MGI Symbol	4	synaptotagmin XII [Source:MGI Symbol;Acc:MGI:2159601]	26.0115	-2.55916	0.385822	-6.63299	3.2895e-11	5.74294e-10	0.426903	0.441439	0.525498	0.586415	0.0446028	0.0458393	0.103597	0.1199
ENSMUSG00000032220	71602	Myo1e	protein_coding	MGI Symbol	4	myosin IE [Source:MGI Symbol;Acc:MGI:106621]	383.684	-0.672172	0.1015	-6.6224	3.53413e-11	6.16189e-10	6.17416	5.96851	5.62189	5.78894	3.42299	3.17123	3.32234	3.97391
ENSMUSG00000020475	56012	Pgam2	protein_coding	MGI Symbol	1	phosphoglycerate mutase 2 [Source:MGI Symbol;Acc:MGI:1933118]	7645.19	0.602237	0.0912602	6.59912	4.13616e-11	7.18311e-10	471.132	445.76	390.68	477.082	621.976	596.371	613.954	714.658
ENSMUSG00000042647	71985	Acad12	protein_coding	MGI Symbol	5	acyl-Coenzyme A dehydrogenase family, member 12 [Source:MGI Symbol;Acc:MGI:2443320]	115.244	1.0907	0.165549	6.5884	4.44606e-11	7.71118e-10	0.901591	1.02108	0.980287	0.722163	1.60361	1.78752	1.90529	1.96748
ENSMUSG00000087380	NA	2210408F21Rik	processed_transcript	MGI Symbol	15	RIKEN cDNA 2210408F21 gene [Source:MGI Symbol;Acc:MGI:1920902]	35.8134	-2.11208	0.320714	-6.58555	4.53215e-11	7.85019e-10	1.96614	2.14604	2.74539	2.82347	0.502145	0.430054	0.826131	0.374957
ENSMUSG00000015957	22411	Wnt11	protein_coding	MGI Symbol	6	wingless-type MMTV integration site family, member 11 [Source:MGI Symbol;Acc:MGI:101948]	127.803	-1.19984	0.182247	-6.58358	4.59268e-11	7.94462e-10	2.70703	2.55447	3.14193	3.69436	0.952043	1.39776	1.24383	1.35579
ENSMUSG00000029499	19301	Pxmp2	protein_coding	MGI Symbol	4	peroxisomal membrane protein 2 [Source:MGI Symbol;Acc:MGI:107487]	124.819	1.13817	0.172949	6.58099	4.67317e-11	8.07327e-10	4.16495	4.86248	2.71098	4.29001	8.28664	8.78083	8.1889	7.97871
ENSMUSG00000019929	13179	Dcn	protein_coding	MGI Symbol	2	decorin [Source:MGI Symbol;Acc:MGI:94872]	1984.27	0.673662	0.102375	6.58031	4.69464e-11	8.09978e-10	42.5753	45.4116	45.79	47.4054	65.3202	61.3743	76.4429	67.4534
ENSMUSG00000001027	110880	Scn4a	protein_coding	MGI Symbol	2	sodium channel, voltage-gated, type IV, alpha [Source:MGI Symbol;Acc:MGI:98250]	58.085	1.58637	0.241368	6.57241	4.95084e-11	8.51957e-10	0.282407	0.284131	0.210752	0.243716	0.631585	0.793336	0.519544	0.943224
ENSMUSG00000042589	13048	Cux2	protein_coding	MGI Symbol	11	cut-like homeobox 2 [Source:MGI Symbol;Acc:MGI:107321]	220.467	0.887001	0.135047	6.56808	5.09681e-11	8.75936e-10	1.1801	1.40055	1.0966	1.08579	1.78009	2.16206	2.1299	2.2096
ENSMUSG00000051159	12705	Cited1	protein_coding	MGI Symbol	5	Cbp/p300-interacting transactivator with Glu/Asp-rich carboxy-terminal domain 1 [Source:MGI Symbol;Acc:MGI:108023]	1278.88	-0.632044	0.0964389	-6.55382	5.6082e-11	9.61322e-10	58.9193	59.9751	50.0123	50.1049	34.6849	38.7949	26.7854	33.2251
ENSMUSG00000039157	98952	Fam102a	protein_coding	MGI Symbol	5	family with sequence similarity 102, member A [Source:MGI Symbol;Acc:MGI:2138935]	585.92	-0.786918	0.120143	-6.54987	5.75861e-11	9.85827e-10	6.24589	7.58539	9.15467	7.24398	4.76516	4.27986	3.7602	3.70418
ENSMUSG00000028427	11832	Aqp7	protein_coding	MGI Symbol	4	aquaporin 7 [Source:MGI Symbol;Acc:MGI:1314647]	236.508	1.1472	0.175336	6.54283	6.03658e-11	1.03208e-09	2.71747	3.61567	3.53176	3.01229	8.62684	8.10283	4.51468	5.79269
ENSMUSG00000005054	13014	Cstb	protein_coding	MGI Symbol	1	cystatin B [Source:MGI Symbol;Acc:MGI:109514]	482.153	-0.617178	0.0943973	-6.53808	6.2312e-11	1.06393e-09	58.7655	57.6122	64.7909	59.6489	43.3068	39.4208	31.8523	33.5388
ENSMUSG00000036278	107227	Macrod1	protein_coding	MGI Symbol	1	MACRO domain containing 1 [Source:MGI Symbol;Acc:MGI:2147583]	1722.26	0.625327	0.0956466	6.5379	6.23897e-11	1.06393e-09	76.8154	63.3791	58.9995	63.3544	98.6572	90.5802	86.8163	105.344
ENSMUSG00000021567	72293	Nkd2	protein_coding	MGI Symbol	3	naked cuticle 2 homolog (Drosophila) [Source:MGI Symbol;Acc:MGI:1919543]	380.376	-1.16731	0.178667	-6.53343	6.42811e-11	1.09336e-09	5.43323	6.84062	8.93278	6.29969	2.46898	2.37632	3.45895	3.13708
ENSMUSG00000037989	75607	Wnk2	protein_coding	MGI Symbol	11	WNK lysine deficient protein kinase 2 [Source:MGI Symbol;Acc:MGI:1922857]	479.9	1.13328	0.173669	6.5255	6.7775e-11	1.14824e-09	3.05427	2.2868	1.67565	1.72708	4.4788	5.52355	3.99192	4.13071
ENSMUSG00000066113	77739	Adamtsl1	protein_coding	MGI Symbol	12	ADAMTS-like 1 [Source:MGI Symbol;Acc:MGI:1924989]	234.95	-0.96357	0.147666	-6.52532	6.78554e-11	1.14824e-09	1.60186	1.84044	2.16322	1.4659	1.03981	0.875932	0.673065	0.8299
ENSMUSG00000007867	76411	Ift43	protein_coding	MGI Symbol	1	intraflagellar transport 43 [Source:MGI Symbol;Acc:MGI:1923661]	428.036	-0.683424	0.104761	-6.52363	6.86241e-11	1.15976e-09	47.0149	44.457	37.6315	39.0648	27.0964	27.1104	20.9167	23.7085
ENSMUSG00000037490	353169	Slc2a12	protein_coding	MGI Symbol	2	solute carrier family 2 (facilitated glucose transporter), member 12 [Source:MGI Symbol;Acc:MGI:3052471]	92.9746	1.24248	0.190498	6.52227	6.92495e-11	1.16884e-09	1.02739	0.786942	0.68698	0.708759	2.02624	2.02248	1.69289	1.44988
ENSMUSG00000034258	217721	Mfsd7c	protein_coding	MGI Symbol	1	major facilitator superfamily domain containing 7C [Source:MGI Symbol;Acc:MGI:2384974]	271.848	0.943121	0.144806	6.51302	7.36552e-11	1.24162e-09	3.78614	3.51061	2.75812	3.31854	7.69575	6.39379	5.01154	5.22019
ENSMUSG00000022419	97998	Deptor	protein_coding	MGI Symbol	3	DEP domain containing MTOR-interacting protein [Source:MGI Symbol;Acc:MGI:2146322]	277.27	-1.08562	0.167332	-6.4878	8.70981e-11	1.45523e-09	2.0106	2.33582	3.17073	2.97659	1.40594	1.28039	1.05078	0.929255
ENSMUSG00000041073	192950	Nacad	protein_coding	MGI Symbol	3	NAC alpha domain containing [Source:MGI Symbol;Acc:MGI:3603030]	79.5241	-1.56636	0.241696	-6.48072	9.12839e-11	1.5194e-09	0.999684	1.69258	1.86666	1.4407	0.378764	0.454141	0.571827	0.497776
ENSMUSG00000038195	280408	Rilp	protein_coding	MGI Symbol	2	Rab interacting lysosomal protein [Source:MGI Symbol;Acc:MGI:2144271]	382.998	0.600756	0.092705	6.48029	9.15443e-11	1.52182e-09	11.0334	12.1814	12.4386	11.9242	18.1819	16.9617	14.3183	18.4246
ENSMUSG00000063430	320916	Wscd2	protein_coding	MGI Symbol	6	WSC domain containing 2 [Source:MGI Symbol;Acc:MGI:2445030]	37.141	-1.88641	0.291702	-6.46692	1.00021e-10	1.66065e-09	0.320176	0.36736	0.260842	0.230079	0.0907327	0.0725261	0.0702466	0.0677512
ENSMUSG00000020908	17883	Myh3	protein_coding	MGI Symbol	3	myosin, heavy polypeptide 3, skeletal muscle, embryonic [Source:MGI Symbol;Acc:MGI:1339709]	19.675	-3.25737	0.50433	-6.45882	1.05524e-10	1.74763e-09	0.292795	0.495434	0.38633	0.283309	0.0611825	0.0523988	0.0118421	0.0182743
ENSMUSG00000038205	108097	Prkab2	protein_coding	MGI Symbol	6	protein kinase, AMP-activated, beta 2 non-catalytic subunit [Source:MGI Symbol;Acc:MGI:1336185]	781.26	-0.616622	0.0955519	-6.45328	1.09458e-10	1.80825e-09	10.5247	11.3956	12.8459	11.1123	8.22952	6.52696	6.08052	7.34151
ENSMUSG00000058997	219189	Vwa8	protein_coding	MGI Symbol	1	von Willebrand factor A domain containing 8 [Source:MGI Symbol;Acc:MGI:1919008]	3503.02	0.758273	0.117804	6.43672	1.22083e-10	2.00678e-09	22.0302	19.9328	24.846	25.9634	34.2607	32.4434	38.6903	41.6915
ENSMUSG00000021180	73086	Rps6ka5	protein_coding	MGI Symbol	1	ribosomal protein S6 kinase, polypeptide 5 [Source:MGI Symbol;Acc:MGI:1920336]	185.077	0.909313	0.141302	6.43524	1.23282e-10	2.02397e-09	1.8174	2.06847	1.43784	1.89171	3.74283	3.35676	2.63728	3.05232
ENSMUSG00000038400	65112	Pmepa1	protein_coding	MGI Symbol	3	prostate transmembrane protein, androgen induced 1 [Source:MGI Symbol;Acc:MGI:1929600]	1499.15	-0.599963	0.0933581	-6.42647	1.30602e-10	2.13479e-09	20.9146	23.2103	25.8938	20.8444	12.6721	15.7107	13.5338	14.4527
ENSMUSG00000048486	228859	Fitm2	protein_coding	MGI Symbol	1	fat storage-inducing transmembrane protein 2 [Source:MGI Symbol;Acc:MGI:2444508]	798.712	0.859039	0.133674	6.42638	1.30678e-10	2.13479e-09	8.71077	8.83928	8.33007	9.45475	11.6459	14.7369	15.5678	18.1224
ENSMUSG00000021411	66895	Pxdc1	protein_coding	MGI Symbol	4	PX domain containing 1 [Source:MGI Symbol;Acc:MGI:1914145]	279.613	-0.803763	0.12512	-6.42394	1.32793e-10	2.16665e-09	8.79077	9.96212	12.2668	10.7826	5.93261	6.3989	4.80913	5.42121
ENSMUSG00000019066	19340	Rab3d	protein_coding	MGI Symbol	5	RAB3D, member RAS oncogene family [Source:MGI Symbol;Acc:MGI:97844]	399.254	-0.825986	0.128639	-6.42097	1.35413e-10	2.20668e-09	7.03145	7.20466	9.24923	6.60182	4.66614	4.46268	3.26501	3.62715
ENSMUSG00000039745	53415	Htatip2	protein_coding	MGI Symbol	3	HIV-1 Tat interactive protein 2 [Source:MGI Symbol;Acc:MGI:1859271]	181.234	-1.02283	0.159488	-6.41322	1.42476e-10	2.31322e-09	9.02413	10.2418	11.9211	9.87268	6.23962	4.93942	3.23142	4.6466
ENSMUSG00000019947	71371	Arid5b	protein_coding	MGI Symbol	1	AT rich interactive domain 5B (MRF1-like) [Source:MGI Symbol;Acc:MGI:2175912]	564.891	-0.688387	0.107366	-6.4116	1.44002e-10	2.33227e-09	9.93747	8.55703	10.96	8.87787	5.84103	6.62443	4.78823	5.19694
ENSMUSG00000029231	18595	Pdgfra	protein_coding	MGI Symbol	9	platelet derived growth factor receptor, alpha polypeptide [Source:MGI Symbol;Acc:MGI:97530]	821.792	0.598937	0.093442	6.40972	1.4579e-10	2.35546e-09	5.8711	6.73915	5.9979	5.34899	9.56206	8.23481	8.46422	7.88629
ENSMUSG00000015365	83456	Mov10l1	protein_coding	MGI Symbol	5	Moloney leukemia virus 10-like 1 [Source:MGI Symbol;Acc:MGI:1891384]	1279.97	0.76953	0.120151	6.40469	1.50676e-10	2.43142e-09	14.916	13.6703	13.7396	13.5523	19.0474	20.41	22.3088	27.5858
ENSMUSG00000049115	11607	Agtr1a	protein_coding	MGI Symbol	2	angiotensin II receptor, type 1a [Source:MGI Symbol;Acc:MGI:87964]	584.393	0.750766	0.11723	6.40419	1.51166e-10	2.43636e-09	12.0248	11.9837	8.88371	10.7319	19.1025	19.7864	13.8687	16.6457
ENSMUSG00000046805	17476	Mpeg1	protein_coding	MGI Symbol	1	macrophage expressed gene 1 [Source:MGI Symbol;Acc:MGI:1333743]	250.261	-1.05573	0.1649	-6.40223	1.53122e-10	2.46487e-09	4.89684	3.73039	5.70074	4.93398	2.53609	1.68391	1.98554	2.50227
ENSMUSG00000057751	230971	Megf6	protein_coding	MGI Symbol	7	multiple EGF-like-domains 6 [Source:MGI Symbol;Acc:MGI:1919351]	1194.68	-0.654605	0.102293	-6.39932	1.56075e-10	2.50935e-09	10.6432	12.4307	11.9986	10.7447	5.84157	7.35731	7.25745	6.85736
ENSMUSG00000025745	97212	Hadha	protein_coding	MGI Symbol	9	hydroxyacyl-Coenzyme A dehydrogenase/3-ketoacyl-Coenzyme A thiolase/enoyl-Coenzyme A hydratase (trifunctional protein), alpha subunit [Source:MGI Symbol;Acc:MGI:2135593]	26145.8	0.7381	0.115408	6.39557	1.59952e-10	2.5623e-09	207.227	195.42	240.175	263.205	345.789	311.687	359.054	401.809
ENSMUSG00000035873	114774	Pawr	protein_coding	MGI Symbol	1	PRKC, apoptosis, WT1, regulator [Source:MGI Symbol;Acc:MGI:2149961]	77.2851	-1.26489	0.197783	-6.39536	1.60169e-10	2.5623e-09	2.8223	3.7696	3.90271	4.25783	1.48666	1.45842	1.37334	1.45323
ENSMUSG00000045287	237847	Rtn4rl1	protein_coding	MGI Symbol	1	reticulon 4 receptor-like 1 [Source:MGI Symbol;Acc:MGI:2661375]	668.892	0.675652	0.105694	6.39252	1.63171e-10	2.60444e-09	10.3671	9.60081	8.27359	7.84112	13.7895	15.8105	11.802	13.0156
ENSMUSG00000004043	20850	Stat5a	protein_coding	MGI Symbol	7	signal transducer and activator of transcription 5A [Source:MGI Symbol;Acc:MGI:103036]	305.341	0.843543	0.132054	6.38788	1.68203e-10	2.67506e-09	2.19998	2.13466	1.49624	1.73556	3.37696	3.19471	2.73516	3.49923
ENSMUSG00000001334	384061	Fndc5	protein_coding	MGI Symbol	1	fibronectin type III domain containing 5 [Source:MGI Symbol;Acc:MGI:1917614]	2029.3	1.52189	0.238604	6.37831	1.7905e-10	2.83392e-09	21.5315	22.8882	20.1811	29.0348	45.2443	55.0676	73.5968	77.1166
ENSMUSG00000022438	170736	Parvb	protein_coding	MGI Symbol	4	parvin, beta [Source:MGI Symbol;Acc:MGI:2153063]	4136.87	-0.601622	0.0944182	-6.37189	1.86711e-10	2.94811e-09	59.9721	64.6947	80.8149	73.5403	41.1898	46.2126	40.0707	45.5558
ENSMUSG00000037996	76376	Slc24a2	protein_coding	MGI Symbol	9	solute carrier family 24 (sodium/potassium/calcium exchanger), member 2 [Source:MGI Symbol;Acc:MGI:1923626]	151.47	1.04004	0.163342	6.36722	1.92487e-10	3.03207e-09	0.497075	0.495806	0.439132	0.566858	0.930223	1.10668	1.06268	0.770109
ENSMUSG00000029575	77697	Mmab	protein_coding	MGI Symbol	3	methylmalonic aciduria (cobalamin deficiency) cblB type homolog (human) [Source:MGI Symbol;Acc:MGI:1924947]	544.117	0.61508	0.0967628	6.35658	2.06301e-10	3.23809e-09	7.87089	8.20187	6.40255	7.58695	10.3756	11.2566	10.3223	11.3823
ENSMUSG00000022748	66497	Cmss1	protein_coding	MGI Symbol	1	cms small ribosomal subunit 1 [Source:MGI Symbol;Acc:MGI:1913747]	131.896	1.09471	0.172289	6.35393	2.09878e-10	3.29033e-09	6.06756	5.55712	4.29583	6.39219	10.0947	10.1698	11.7232	12.735
ENSMUSG00000045410	56043	Akr1e1	protein_coding	MGI Symbol	3	aldo-keto reductase family 1, member E1 [Source:MGI Symbol;Acc:MGI:1914758]	327.573	0.620461	0.0976751	6.35229	2.12127e-10	3.32165e-09	4.54216	4.39636	4.54766	4.65661	7.45243	6.81002	6.08276	5.9533
ENSMUSG00000072620	20556	Slfn2	protein_coding	MGI Symbol	1	schlafen 2 [Source:MGI Symbol;Acc:MGI:1313258]	91.8554	-1.10157	0.173465	-6.35034	2.14833e-10	3.36005e-09	4.45691	5.00942	4.66464	4.53015	2.07859	2.51767	1.37938	2.19512
ENSMUSG00000012017	224024	Scarf2	protein_coding	MGI Symbol	1	scavenger receptor class F, member 2 [Source:MGI Symbol;Acc:MGI:1858430]	459.796	-0.755304	0.118992	-6.34751	2.18833e-10	3.41855e-09	9.58619	9.49187	13.2917	10.8392	5.89206	6.51676	5.71301	5.96679
ENSMUSG00000002266	22776	Zim1	protein_coding	MGI Symbol	4	zinc finger, imprinted 1 [Source:MGI Symbol;Acc:MGI:1341879]	161.819	-0.9467	0.149419	-6.33588	2.35989e-10	3.67786e-09	3.61621	3.60198	3.82473	3.4001	2.17132	1.93513	1.6745	1.30721
ENSMUSG00000021573	72948	Tppp	protein_coding	MGI Symbol	4	tubulin polymerization promoting protein [Source:MGI Symbol;Acc:MGI:1920198]	380.58	0.780708	0.123226	6.33558	2.36457e-10	3.68081e-09	3.67516	3.45284	3.4012	2.9697	4.58582	5.53151	5.7881	5.87175
ENSMUSG00000021253	21809	Tgfb3	protein_coding	MGI Symbol	1	transforming growth factor, beta 3 [Source:MGI Symbol;Acc:MGI:98727]	548.159	-0.738617	0.116589	-6.33524	2.36977e-10	3.68457e-09	10.4973	13.8764	13.7961	11.8986	6.80789	8.59101	6.35883	6.52545
ENSMUSG00000029864	76263	Gstk1	protein_coding	MGI Symbol	4	glutathione S-transferase kappa 1 [Source:MGI Symbol;Acc:MGI:1923513]	101.576	1.33335	0.210528	6.33333	2.39925e-10	3.72603e-09	4.73848	5.01933	2.51613	3.03135	10.4268	9.00948	7.8669	9.16444
ENSMUSG00000028150	19885	Rorc	protein_coding	MGI Symbol	4	RAR-related orphan receptor gamma [Source:MGI Symbol;Acc:MGI:104856]	401.541	0.771767	0.121894	6.33146	2.42846e-10	3.76697e-09	5.19444	5.12148	5.59667	4.68383	10.6729	7.90105	7.09416	7.52637
ENSMUSG00000021456	14120	Fbp2	protein_coding	MGI Symbol	1	fructose bisphosphatase 2 [Source:MGI Symbol;Acc:MGI:95491]	123.56	1.79077	0.28287	6.33071	2.44035e-10	3.7729e-09	2.31189	1.97121	2.02448	4.02406	7.08535	5.46132	8.87799	11.9459
ENSMUSG00000059401	333639	Mamld1	protein_coding	MGI Symbol	2	mastermind-like domain containing 1 [Source:MGI Symbol;Acc:MGI:3045303]	552.358	-0.633309	0.100038	-6.33068	2.44085e-10	3.7729e-09	8.54975	8.80611	9.62723	7.65435	5.62777	6.00877	4.15769	5.27357
ENSMUSG00000087331	NA	1810021B22Rik	processed_transcript	MGI Symbol	5	RIKEN cDNA 1810021B22 gene [Source:MGI Symbol;Acc:MGI:1916370]	61.7576	1.42983	0.225851	6.33082	2.43855e-10	3.7729e-09	2.03929	2.79096	2.42051	1.98358	6.34182	4.67568	5.1234	7.2268
ENSMUSG00000033581	319765	Igf2bp2	protein_coding	MGI Symbol	9	insulin-like growth factor 2 mRNA binding protein 2 [Source:MGI Symbol;Acc:MGI:1890358]	868.503	-0.67038	0.106096	-6.31864	2.63876e-10	4.06929e-09	8.32006	9.14108	10.7728	8.7404	5.19678	6.66715	4.77782	5.26196
ENSMUSG00000041650	110821	Pcca	protein_coding	MGI Symbol	13	propionyl-Coenzyme A carboxylase, alpha polypeptide [Source:MGI Symbol;Acc:MGI:97499]	485.104	0.615087	0.0975273	6.30683	2.84815e-10	4.38198e-09	4.75523	4.95981	3.83409	4.62291	6.68614	6.99331	5.71343	6.84094
ENSMUSG00000018566	20528	Slc2a4	protein_coding	MGI Symbol	8	solute carrier family 2 (facilitated glucose transporter), member 4 [Source:MGI Symbol;Acc:MGI:95758]	1420.72	0.91265	0.144943	6.29659	3.04255e-10	4.67562e-09	20.5354	16.7449	12.3073	20.3347	31.7698	28.8726	28.5632	34.7847
ENSMUSG00000040978	626870	Gm11992	protein_coding	MGI Symbol	1	predicted gene 11992 [Source:MGI Symbol;Acc:MGI:3651127]	79.9769	1.31315	0.20856	6.29627	3.04889e-10	4.67992e-09	1.65702	1.2272	0.879878	0.944825	2.98525	2.96221	2.48058	2.65188
ENSMUSG00000031204	70392	Asb12	protein_coding	MGI Symbol	2	ankyrin repeat and SOCS box-containing 12 [Source:MGI Symbol;Acc:MGI:1917642]	75.1444	1.22481	0.194802	6.28744	3.22738e-10	4.93669e-09	2.05054	2.25289	2.76746	1.75381	4.90968	5.55036	4.78944	4.22336
ENSMUSG00000052336	13051	Cx3cr1	protein_coding	MGI Symbol	3	chemokine (C-X3-C motif) receptor 1 [Source:MGI Symbol;Acc:MGI:1333815]	193.19	-0.873988	0.139019	-6.28684	3.23987e-10	4.95008e-09	3.99254	3.86117	3.85877	4.79871	2.06319	1.98468	1.87849	2.52907
ENSMUSG00000048120	12495	Entpd1	protein_coding	MGI Symbol	11	ectonucleoside triphosphate diphosphohydrolase 1 [Source:MGI Symbol;Acc:MGI:102805]	624.961	-0.751416	0.119527	-6.28656	3.24571e-10	4.95326e-09	7.46407	7.81781	10.2998	9.13797	4.70423	5.80156	4.40906	4.52271
ENSMUSG00000030587	72275	2200002D01Rik	protein_coding	MGI Symbol	2	RIKEN cDNA 2200002D01 gene [Source:MGI Symbol;Acc:MGI:1919525]	96.0579	-1.31441	0.20917	-6.28393	3.30115e-10	5.02049e-09	4.39063	5.70241	6.49068	5.56781	3.068	1.78396	1.73459	1.80862
ENSMUSG00000050064	242109	Zfp697	protein_coding	MGI Symbol	4	zinc finger protein 697 [Source:MGI Symbol;Acc:MGI:2139736]	380.969	-0.766129	0.12204	-6.27768	3.43655e-10	5.20169e-09	5.51673	4.90809	6.53307	5.97072	3.05051	3.02442	3.47316	3.11931
ENSMUSG00000030095	74122	Tmem43	protein_coding	MGI Symbol	5	transmembrane protein 43 [Source:MGI Symbol;Acc:MGI:1921372]	539.636	-0.744267	0.118771	-6.26639	3.69516e-10	5.55577e-09	9.62487	11.3044	13.3339	10.3863	7.1158	6.93976	5.6945	5.38495
ENSMUSG00000020599	19739	Rgs9	protein_coding	MGI Symbol	5	regulator of G-protein signaling 9 [Source:MGI Symbol;Acc:MGI:1338824]	36.8608	-2.94001	0.471035	-6.24159	4.33141e-10	6.505e-09	0.420511	0.400043	1.045	0.652182	0.00966569	0.0794691	0.123475	0.0952708
ENSMUSG00000051984	240667	Sec31b	protein_coding	MGI Symbol	3	Sec31 homolog B (S. cerevisiae) [Source:MGI Symbol;Acc:MGI:2685187]	64.2956	1.26803	0.203308	6.237	4.46052e-10	6.6837e-09	0.612242	0.661227	0.549059	0.527524	1.39164	1.15703	1.45271	1.33105
ENSMUSG00000056025	12722	Clca3a1	protein_coding	MGI Symbol	2	chloride channel accessory 3A1 [Source:MGI Symbol;Acc:MGI:1316732]	392.65	-0.927213	0.148746	-6.23352	4.56058e-10	6.82589e-09	7.37409	7.953	10.6418	6.68031	4.60971	4.67237	3.29296	3.63375
ENSMUSG00000037363	270035	Letm2	protein_coding	MGI Symbol	13	leucine zipper-EF-hand containing transmembrane protein 2 [Source:MGI Symbol;Acc:MGI:2444979]	61.1286	1.34059	0.215253	6.22797	4.72519e-10	7.05628e-09	0.999004	1.05951	0.97933	1.02241	2.00188	2.32967	2.76927	2.55879
ENSMUSG00000037411	18787	Serpine1	protein_coding	MGI Symbol	3	serine (or cysteine) peptidase inhibitor, clade E, member 1 [Source:MGI Symbol;Acc:MGI:97608]	891.989	-1.94515	0.312366	-6.22715	4.74997e-10	7.08528e-09	16.1011	23.2466	43.2956	33.1357	6.47458	9.00501	6.11962	6.75324
ENSMUSG00000049556	235402	Lingo1	protein_coding	MGI Symbol	8	leucine rich repeat and Ig domain containing 1 [Source:MGI Symbol;Acc:MGI:1915522]	92.5074	1.26322	0.203012	6.22236	4.89718e-10	7.29663e-09	0.944751	1.10435	0.683424	0.687027	1.60507	2.3288	1.75436	2.05864
ENSMUSG00000055639	13134	Dach1	protein_coding	MGI Symbol	3	dachshund 1 (Drosophila) [Source:MGI Symbol;Acc:MGI:1277991]	161.458	0.924002	0.148585	6.21868	5.01348e-10	7.4615e-09	1.20453	0.903782	0.850209	0.795703	1.64602	1.73503	1.60767	1.73209
ENSMUSG00000038301	71982	Snx10	protein_coding	MGI Symbol	7	sorting nexin 10 [Source:MGI Symbol;Acc:MGI:1919232]	143.786	-1.00257	0.161324	-6.21465	5.14403e-10	7.64719e-09	2.1991	2.2853	2.85831	2.32068	1.19454	1.47318	0.846947	1.03657
ENSMUSG00000025488	12869	Cox8b	protein_coding	MGI Symbol	1	cytochrome c oxidase subunit VIIIb [Source:MGI Symbol;Acc:MGI:105958]	2549.01	0.775816	0.124957	6.20866	5.34396e-10	7.92658e-09	345.458	299.655	267.708	368.393	527.04	442.052	563.121	524.542
ENSMUSG00000053025	64176	Sv2b	protein_coding	MGI Symbol	7	synaptic vesicle glycoprotein 2 b [Source:MGI Symbol;Acc:MGI:1927338]	25.8429	-2.08267	0.336386	-6.19131	5.96665e-10	8.82049e-09	0.499437	0.467722	0.470356	0.376119	0.108301	0.122433	0.0754631	0.0970431
ENSMUSG00000026637	NA	Traf5	protein_coding	MGI Symbol	5	TNF receptor-associated factor 5 [Source:MGI Symbol;Acc:MGI:107548]	163.66	-0.866793	0.140139	-6.18523	6.20112e-10	9.15686e-09	6.45771	7.38497	7.2068	5.52322	3.17624	3.55517	3.46951	3.52238
ENSMUSG00000022217	85308	Emc9	protein_coding	MGI Symbol	4	ER membrane protein complex subunit 9 [Source:MGI Symbol;Acc:MGI:1934682]	267.217	0.704055	0.113836	6.1848	6.21827e-10	9.17195e-09	5.23242	5.11751	4.58438	5.42001	7.19116	7.72526	7.74018	8.50923
ENSMUSG00000027381	12125	Bcl2l11	protein_coding	MGI Symbol	8	BCL2-like 11 (apoptosis facilitator) [Source:MGI Symbol;Acc:MGI:1197519]	1081.11	0.816694	0.132185	6.17842	6.47461e-10	9.51818e-09	7.69741	6.34684	5.4308	4.61037	9.96959	10.7124	8.76383	10.56
ENSMUSG00000028370	18491	Pappa	protein_coding	MGI Symbol	1	pregnancy-associated plasma protein A [Source:MGI Symbol;Acc:MGI:97479]	75.5795	-1.58189	0.256232	-6.17365	6.673e-10	9.7772e-09	0.433751	0.579549	0.905759	0.622474	0.24645	0.230256	0.169123	0.155587
ENSMUSG00000028098	67845	Rnf115	protein_coding	MGI Symbol	3	ring finger protein 115 [Source:MGI Symbol;Acc:MGI:1915095]	463.073	-0.631436	0.102303	-6.17221	6.73414e-10	9.84495e-09	14.2598	15.9967	16.1266	15.0712	11.3165	9.78061	7.41027	8.91852
ENSMUSG00000022178	16475	Ajuba	protein_coding	MGI Symbol	1	ajuba LIM protein [Source:MGI Symbol;Acc:MGI:1341886]	628.932	-0.661536	0.107286	-6.1661	6.99938e-10	1.01989e-08	11.6442	12.8656	16.2438	13.6113	8.35742	8.96962	7.43281	7.61509
ENSMUSG00000036896	12262	C1qc	protein_coding	MGI Symbol	2	complement component 1, q subcomponent, C chain [Source:MGI Symbol;Acc:MGI:88225]	382.166	-0.868506	0.140977	-6.16063	7.24547e-10	1.05342e-08	15.9749	12.7776	20.1574	14.2821	9.33973	8.41524	7.39192	7.48042
ENSMUSG00000041351	110351	Rap1gap	protein_coding	MGI Symbol	14	Rap1 GTPase-activating protein [Source:MGI Symbol;Acc:MGI:109338]	110.57	1.36631	0.221937	6.15631	7.44579e-10	1.08087e-08	0.551707	0.769301	0.52377	0.533833	1.05678	1.64885	1.138	1.92829
ENSMUSG00000024053	246707	Emilin2	protein_coding	MGI Symbol	1	elastin microfibril interfacer 2 [Source:MGI Symbol;Acc:MGI:2389136]	3189.94	1.36036	0.221039	6.15442	7.53536e-10	1.09077e-08	24.9464	28.88	28.7555	30.3922	47.7208	58.6219	78.0565	86.2285
ENSMUSG00000056501	12608	Cebpb	protein_coding	MGI Symbol	1	CCAAT/enhancer binding protein (C/EBP), beta [Source:MGI Symbol;Acc:MGI:88373]	205.303	-1.20038	0.19534	-6.14509	7.99158e-10	1.15302e-08	10.8983	11.0108	15.7103	9.37218	3.81917	6.33071	5.05527	4.04774
ENSMUSG00000034472	75141	Rasd2	protein_coding	MGI Symbol	2	RASD family, member 2 [Source:MGI Symbol;Acc:MGI:1922391]	86.1215	1.26747	0.206267	6.14483	8.005e-10	1.1537e-08	1.13371	1.2948	0.664896	0.829753	2.08083	2.37835	2.10034	2.35245
ENSMUSG00000063564	237759	Col23a1	protein_coding	MGI Symbol	2	collagen, type XXIII, alpha 1 [Source:MGI Symbol;Acc:MGI:2653243]	445.998	-1.02623	0.167333	-6.13285	8.63205e-10	1.23867e-08	6.95189	6.09384	6.6466	6.07944	4.12405	3.54119	2.15083	2.1902
ENSMUSG00000068874	20341	Selenbp1	protein_coding	MGI Symbol	5	selenium binding protein 1 [Source:MGI Symbol;Acc:MGI:96825]	521.05	0.780083	0.127352	6.12541	9.04484e-10	1.29649e-08	10.6631	10.7817	11.5251	8.73587	20.6242	19.1293	13.4115	14.5846
ENSMUSG00000032034	16521	Kcnj5	protein_coding	MGI Symbol	3	potassium inwardly-rectifying channel, subfamily J, member 5 [Source:MGI Symbol;Acc:MGI:104755]	2649.02	0.676884	0.110515	6.12484	9.07739e-10	1.29975e-08	27.6715	25.499	35.328	23.5956	43.438	43.1314	36.8051	45.4222
ENSMUSG00000079442	20448	St6galnac4	protein_coding	MGI Symbol	5	ST6 (alpha-N-acetyl-neuraminyl-2,3-beta-galactosyl-1,3)-N-acetylgalactosaminide alpha-2,6-sialyltransferase 4 [Source:MGI Symbol;Acc:MGI:1341894]	921.457	-0.604085	0.0987364	-6.11815	9.46655e-10	1.35108e-08	15.5031	16.1824	20.6793	15.7354	10.6843	11.2322	9.4037	10.863
ENSMUSG00000059708	338351	Akap17b	protein_coding	MGI Symbol	2	A kinase (PRKA) anchor protein 17B [Source:MGI Symbol;Acc:MGI:2443758]	137.586	-0.966222	0.157948	-6.11733	9.51565e-10	1.35662e-08	1.75467	1.94402	2.28179	1.51096	0.946571	0.888219	0.87225	0.903495
ENSMUSG00000043415	71198	Otud1	protein_coding	MGI Symbol	1	OTU domain containing 1 [Source:MGI Symbol;Acc:MGI:1918448]	370.235	-0.966155	0.158156	-6.10889	1.00326e-09	1.42725e-08	8.59633	8.67319	12.6762	12.7679	4.77622	6.20863	4.71093	4.90511
ENSMUSG00000036832	65086	Lpar3	protein_coding	MGI Symbol	1	lysophosphatidic acid receptor 3 [Source:MGI Symbol;Acc:MGI:1929469]	807.804	0.810753	0.132909	6.10008	1.06018e-09	1.50337e-08	16.6352	15.7088	13.4559	12.3112	21.3226	23.568	20.7648	30.2903
ENSMUSG00000101693	NA	Gm19461	antisense	MGI Symbol	5	predicted gene, 19461 [Source:MGI Symbol;Acc:MGI:5011646]	69.2583	1.7693	0.290204	6.09674	1.08251e-09	1.53337e-08	0.501523	0.5186	0.34953	0.893641	1.56706	1.33283	2.11271	2.17888
ENSMUSG00000030376	110891	Slc8a2	protein_coding	MGI Symbol	2	solute carrier family 8 (sodium/calcium exchanger), member 2 [Source:MGI Symbol;Acc:MGI:107996]	129.793	-0.966992	0.158852	-6.08737	1.14784e-09	1.61726e-08	2.56455	2.50747	2.71007	2.22963	1.32778	1.46956	1.13531	0.915204
ENSMUSG00000015709	11864	Arnt2	protein_coding	MGI Symbol	13	aryl hydrocarbon receptor nuclear translocator 2 [Source:MGI Symbol;Acc:MGI:107188]	64.5371	-1.40818	0.231509	-6.08261	1.1824e-09	1.66418e-08	0.771835	1.11365	1.12469	0.849487	0.319752	0.40282	0.395293	0.258788
ENSMUSG00000033855	77057	Ston1	protein_coding	MGI Symbol	7	stonin 1 [Source:MGI Symbol;Acc:MGI:1924307]	524.235	-0.607487	0.100084	-6.06978	1.28085e-09	1.79891e-08	7.6077	8.50592	9.89723	8.5944	6.12037	5.40549	4.79136	5.08021
ENSMUSG00000067081	208372	Asb18	protein_coding	MGI Symbol	4	ankyrin repeat and SOCS box-containing 18 [Source:MGI Symbol;Acc:MGI:2655109]	162.548	1.21372	0.200536	6.05239	1.42712e-09	1.99164e-08	1.46864	1.4624	1.55969	1.62829	2.26613	3.05173	3.61179	4.34123
ENSMUSG00000002661	66400	Alkbh7	protein_coding	MGI Symbol	3	alkB homolog 7 [Source:MGI Symbol;Acc:MGI:1913650]	436.172	0.727153	0.120205	6.04928	1.45492e-09	2.02615e-08	22.1441	19.9279	16.4176	20.3095	28.511	29.2396	29.9039	34.9596
ENSMUSG00000039115	104099	Itga9	protein_coding	MGI Symbol	6	integrin alpha 9 [Source:MGI Symbol;Acc:MGI:104756]	2477.33	-0.857367	0.141872	-6.04327	1.51026e-09	2.10101e-08	23.7717	25.4048	27.9244	25.4435	10.6005	11.274	15.0991	15.8885
ENSMUSG00000036985	208884	Zdhhc9	protein_coding	MGI Symbol	6	zinc finger, DHHC domain containing 9 [Source:MGI Symbol;Acc:MGI:2444393]	722.781	-0.622527	0.103084	-6.03901	1.55061e-09	2.15261e-08	6.92818	7.4117	9.12934	8.69271	4.86185	5.53399	4.36779	4.91542
ENSMUSG00000024529	16948	Lox	protein_coding	MGI Symbol	2	lysyl oxidase [Source:MGI Symbol;Acc:MGI:96817]	982.555	-0.860896	0.142765	-6.03015	1.63806e-09	2.25977e-08	12.0108	16.6367	17.2881	19.1248	7.70442	8.16873	9.46924	8.21526
ENSMUSG00000021604	50916	Irx4	protein_coding	MGI Symbol	2	Iroquois related homeobox 4 (Drosophila) [Source:MGI Symbol;Acc:MGI:1355275]	1756.51	0.691296	0.114669	6.02864	1.65344e-09	2.27624e-08	37.6622	34.0206	30.7149	24.9187	52.7136	54.1262	42.0956	45.1114
ENSMUSG00000086298	NA	Gm11716	antisense	MGI Symbol	1	predicted gene 11716 [Source:MGI Symbol;Acc:MGI:3649215]	204.371	0.951521	0.157931	6.02491	1.69203e-09	2.32694e-08	22.5256	19.7455	14.5719	16.2994	35.0871	28.7667	31.2855	38.0341
ENSMUSG00000051067	237403	Lingo3	protein_coding	MGI Symbol	1	leucine rich repeat and Ig domain containing 3 [Source:MGI Symbol;Acc:MGI:3609246]	54.5288	1.79748	0.298393	6.02385	1.70318e-09	2.33984e-08	0.594864	0.356122	0.265998	0.53556	1.31336	1.07242	1.3163	2.01513
ENSMUSG00000005373	58805	Mlxipl	protein_coding	MGI Symbol	10	MLX interacting protein-like [Source:MGI Symbol;Acc:MGI:1927999]	86.6347	1.12973	0.187714	6.01836	1.76198e-09	2.4181e-08	0.620823	0.735151	0.574241	0.570951	1.2889	1.07626	1.22954	1.54678
ENSMUSG00000037095	76905	Lrg1	protein_coding	MGI Symbol	1	leucine-rich alpha-2-glycoprotein 1 [Source:MGI Symbol;Acc:MGI:1924155]	104.158	0.951096	0.158109	6.01544	1.794e-09	2.4595e-08	3.26187	2.63254	3.4641	3.62907	6.21752	5.77908	5.62778	5.98088
ENSMUSG00000032491	67169	Nradd	protein_coding	MGI Symbol	4	neurotrophin receptor associated death domain [Source:MGI Symbol;Acc:MGI:1914419]	93.5377	-1.17127	0.194786	-6.01309	1.82025e-09	2.4929e-08	6.98359	5.78667	8.93918	5.85433	3.29549	3.05908	2.46911	2.71479
ENSMUSG00000066800	24014	Rnasel	protein_coding	MGI Symbol	6	ribonuclease L (2', 5'-oligoisoadenylate synthetase-dependent) [Source:MGI Symbol;Acc:MGI:1098272]	671.59	0.719621	0.119926	6.00053	1.96678e-09	2.68245e-08	4.62882	4.57724	5.82678	3.85748	8.06342	8.31562	6.23202	6.75024
ENSMUSG00000090053	242481	Palm2	protein_coding	MGI Symbol	4	paralemmin 2 [Source:MGI Symbol;Acc:MGI:1934601]	112.415	-1.02604	0.171167	-5.99434	2.04309e-09	2.78079e-08	2.31848	3.07363	2.38331	2.50838	1.31521	1.00059	1.30919	1.13259
ENSMUSG00000040552	12267	C3ar1	protein_coding	MGI Symbol	1	complement component 3a receptor 1 [Source:MGI Symbol;Acc:MGI:1097680]	132.018	-0.818213	0.136759	-5.98289	2.1921e-09	2.97441e-08	2.40931	2.41389	2.5852	2.26352	1.39166	1.20906	1.18296	1.37556
ENSMUSG00000042198	66433	Chchd7	protein_coding	MGI Symbol	15	coiled-coil-helix-coiled-coil-helix domain containing 7 [Source:MGI Symbol;Acc:MGI:1913683]	534.316	0.638484	0.106735	5.98196	2.20467e-09	2.9884e-08	6.86988	6.22781	5.53863	6.76258	8.89946	8.8022	9.62846	9.81464
ENSMUSG00000031066	236733	Usp11	protein_coding	MGI Symbol	4	ubiquitin specific peptidase 11 [Source:MGI Symbol;Acc:MGI:2384312]	494.623	0.719887	0.120467	5.97581	2.28948e-09	3.10018e-08	5.70121	5.23769	4.32994	4.2351	8.13162	8.90702	6.29057	7.04076
ENSMUSG00000025092	73442	Hspa12a	protein_coding	MGI Symbol	1	heat shock protein 12A [Source:MGI Symbol;Acc:MGI:1920692]	652.022	0.753456	0.126231	5.96886	2.38922e-09	3.22863e-08	5.69941	5.36035	4.41016	5.43053	7.27203	7.61755	8.67037	9.48942
ENSMUSG00000062054	67732	Iah1	protein_coding	MGI Symbol	1	isoamyl acetate-hydrolyzing esterase 1 homolog [Source:MGI Symbol;Acc:MGI:1914982]	353.825	-0.698218	0.117076	-5.96382	2.46405e-09	3.32634e-08	26.1727	30.4319	35.084	25.4695	17.8473	18.4795	14.9821	16.7109
ENSMUSG00000041263	72296	Rusc1	protein_coding	MGI Symbol	7	RUN and SH3 domain containing 1 [Source:MGI Symbol;Acc:MGI:1919546]	329.007	-0.815766	0.136909	-5.95844	2.54655e-09	3.43421e-08	5.98991	6.49778	8.11509	6.41587	4.1015	4.39703	2.93261	3.06984
ENSMUSG00000079164	53791	Tlr5	protein_coding	MGI Symbol	5	toll-like receptor 5 [Source:MGI Symbol;Acc:MGI:1858171]	108.475	-1.12346	0.188579	-5.95751	2.56112e-09	3.45034e-08	2.38551	2.62309	3.8358	2.64378	1.39012	1.19055	1.18836	1.19372
ENSMUSG00000025610	224419	Map3k7cl	protein_coding	MGI Symbol	1	Map3k7 C-terminal like [Source:MGI Symbol;Acc:MGI:2446584]	89.1174	-1.29623	0.217938	-5.94773	2.7189e-09	3.65173e-08	5.04231	4.20484	4.14575	5.45341	1.49549	1.57537	2.51828	1.64155
ENSMUSG00000037419	71946	Endod1	protein_coding	MGI Symbol	3	endonuclease domain containing 1 [Source:MGI Symbol;Acc:MGI:1919196]	267.877	-0.631076	0.106103	-5.94774	2.71869e-09	3.65173e-08	4.0877	4.32635	4.64757	4.93578	2.7773	2.92529	2.47115	2.76099
ENSMUSG00000040213	229905	Kyat3	protein_coding	MGI Symbol	8	kynurenine aminotransferase 3 [Source:MGI Symbol;Acc:MGI:2677849]	121.954	1.07896	0.181506	5.94448	2.7734e-09	3.72114e-08	2.27769	1.73992	1.54723	1.82524	4.31568	4.48379	2.8209	3.16974
ENSMUSG00000029802	26357	Abcg2	protein_coding	MGI Symbol	13	ATP-binding cassette, sub-family G (WHITE), member 2 [Source:MGI Symbol;Acc:MGI:1347061]	635.846	-0.589008	0.0991361	-5.94141	2.82577e-09	3.78756e-08	9.50467	9.32687	10.2198	8.81131	6.97273	6.63143	4.78951	5.38233
ENSMUSG00000009376	17295	Met	protein_coding	MGI Symbol	7	met proto-oncogene [Source:MGI Symbol;Acc:MGI:96969]	80.0508	-1.08956	0.18368	-5.93181	2.99607e-09	4.00364e-08	0.783829	0.839466	0.847291	1.02955	0.361944	0.396776	0.392312	0.396393
ENSMUSG00000024563	17126	Smad2	protein_coding	MGI Symbol	7	SMAD family member 2 [Source:MGI Symbol;Acc:MGI:108051]	616.219	-0.586872	0.0989723	-5.92965	3.03575e-09	4.05257e-08	11.3721	12.417	15.0684	12.6405	8.64937	7.97697	7.88216	7.7503
ENSMUSG00000090125	18991	Pou3f1	protein_coding	MGI Symbol	1	POU domain, class 3, transcription factor 1 [Source:MGI Symbol;Acc:MGI:101896]	19.4518	-3.22537	0.544472	-5.92385	3.14485e-09	4.17712e-08	0.335098	0.418697	0.963824	0.541367	0.0802335	0.0329831	0.0559062	0.0575149
ENSMUSG00000032372	18828	Plscr2	protein_coding	MGI Symbol	5	phospholipid scramblase 2 [Source:MGI Symbol;Acc:MGI:1270860]	62.678	-1.26588	0.213994	-5.91552	3.30831e-09	4.37663e-08	1.48718	1.59025	1.74091	2.04286	0.660367	0.598829	0.766899	0.661339
ENSMUSG00000019916	18451	P4ha1	protein_coding	MGI Symbol	3	procollagen-proline, 2-oxoglutarate 4-dioxygenase (proline 4-hydroxylase), alpha 1 polypeptide [Source:MGI Symbol;Acc:MGI:97463]	458.673	-0.716791	0.121456	-5.90167	3.59835e-09	4.73663e-08	6.74052	8.2803	9.72492	9.50423	4.77416	5.12251	4.70745	4.99088
ENSMUSG00000047344	236285	Lancl3	protein_coding	MGI Symbol	1	LanC lantibiotic synthetase component C-like 3 (bacterial) [Source:MGI Symbol;Acc:MGI:2443335]	138.334	-0.855412	0.145656	-5.87281	4.2847e-09	5.58998e-08	2.66619	2.53419	2.80289	3.02514	1.76424	1.43143	1.27604	1.27577
ENSMUSG00000036298	239606	Slc2a13	protein_coding	MGI Symbol	3	solute carrier family 2 (facilitated glucose transporter), member 13 [Source:MGI Symbol;Acc:MGI:2146030]	96.3828	-1.1737	0.199936	-5.87037	4.34818e-09	5.66721e-08	0.860683	0.763797	1.07093	1.2452	0.472437	0.417255	0.385771	0.370413
ENSMUSG00000027615	12807	Hps3	protein_coding	MGI Symbol	11	Hermansky-Pudlak syndrome 3 [Source:MGI Symbol;Acc:MGI:2153839]	337.295	-0.622917	0.106191	-5.86603	4.46362e-09	5.80622e-08	2.55039	2.7166	3.12859	2.7132	1.99479	1.7084	1.45772	1.63544
ENSMUSG00000005950	94045	P2rx5	protein_coding	MGI Symbol	3	purinergic receptor P2X, ligand-gated ion channel, 5 [Source:MGI Symbol;Acc:MGI:2137026]	71.8539	-1.45802	0.24938	-5.84658	5.01791e-09	6.50164e-08	2.06438	2.80756	3.09792	2.94275	1.34101	0.821609	0.479183	1.08608
ENSMUSG00000021619	66795	Atg10	protein_coding	MGI Symbol	1	autophagy related 10 [Source:MGI Symbol;Acc:MGI:1914045]	180.014	0.745204	0.127483	5.84553	5.04966e-09	6.53637e-08	5.47767	5.80234	4.71767	4.64691	7.94599	8.12681	7.53385	8.97744
ENSMUSG00000070802	434128	Pnmal2	protein_coding	MGI Symbol	1	PNMA-like 2 [Source:MGI Symbol;Acc:MGI:3645856]	220.038	0.840242	0.143907	5.8388	5.25794e-09	6.79266e-08	2.35855	2.58627	2.57359	1.89163	4.69149	4.40826	2.90577	3.92357
ENSMUSG00000038605	229011	Samd10	protein_coding	MGI Symbol	3	sterile alpha motif domain containing 10 [Source:MGI Symbol;Acc:MGI:2443872]	148.053	-0.969982	0.166142	-5.83826	5.27502e-09	6.80807e-08	4.80774	4.94874	5.71198	4.33107	2.67441	3.11156	1.87523	1.89905
ENSMUSG00000021835	12159	Bmp4	protein_coding	MGI Symbol	3	bone morphogenetic protein 4 [Source:MGI Symbol;Acc:MGI:88180]	146.515	-1.2371	0.212262	-5.8282	5.603e-09	7.21728e-08	3.74546	5.07237	7.21114	6.83404	2.02732	2.82559	2.0641	2.21474
ENSMUSG00000014599	12977	Csf1	protein_coding	MGI Symbol	7	colony stimulating factor 1 (macrophage) [Source:MGI Symbol;Acc:MGI:1339753]	371.331	-0.752243	0.129134	-5.82527	5.70187e-09	7.33747e-08	4.94314	5.36491	5.84615	5.70697	2.66446	2.69007	3.33966	3.47081
ENSMUSG00000000078	23849	Klf6	protein_coding	MGI Symbol	1	Kruppel-like factor 6 [Source:MGI Symbol;Acc:MGI:1346318]	1163.35	-0.772402	0.132926	-5.81075	6.21938e-09	7.95695e-08	19.3453	17.9615	28.0697	20.6079	11.0727	12.93	12.1616	11.116
ENSMUSG00000032487	19225	Ptgs2	protein_coding	MGI Symbol	2	prostaglandin-endoperoxide synthase 2 [Source:MGI Symbol;Acc:MGI:97798]	18.0326	-3.10796	0.535723	-5.80144	6.57473e-09	8.38722e-08	0.305081	0.558139	0.398765	0.481723	0.0269711	0	0.0626442	0.0966702
ENSMUSG00000048644	330695	Ctxn1	protein_coding	MGI Symbol	1	cortexin 1 [Source:MGI Symbol;Acc:MGI:88566]	330.294	-0.893504	0.154168	-5.79566	6.80548e-09	8.66486e-08	21.075	21.838	27.3709	16.5232	11.5555	13.3797	8.37994	10.8065
ENSMUSG00000085069	NA	Gm13111	antisense	MGI Symbol	1	predicted gene 13111 [Source:MGI Symbol;Acc:MGI:3651882]	101.833	1.21858	0.210432	5.79086	7.00262e-09	8.90728e-08	1.1076	1.09825	1.27295	0.778618	1.76119	2.22219	2.71358	2.59375
ENSMUSG00000023232	230779	Serinc2	protein_coding	MGI Symbol	5	serine incorporator 2 [Source:MGI Symbol;Acc:MGI:1919132]	56.1376	-1.78806	0.309035	-5.78595	7.21024e-09	9.16256e-08	1.34411	2.63598	3.07639	2.21993	0.878915	0.629558	0.649539	0.381845
ENSMUSG00000002997	19088	Prkar2b	protein_coding	MGI Symbol	3	protein kinase, cAMP dependent regulatory, type II beta [Source:MGI Symbol;Acc:MGI:97760]	116.632	-1.21917	0.21081	-5.78329	7.32518e-09	9.29967e-08	1.94246	2.81508	3.59442	2.68503	0.980914	1.40787	1.13916	0.939569
ENSMUSG00000086369	NA	E330017L17Rik	lincRNA	MGI Symbol	4	RIKEN cDNA E330017L17 gene [Source:MGI Symbol;Acc:MGI:2442924]	48.4525	1.41704	0.245202	5.77909	7.51062e-09	9.50769e-08	1.09925	1.22088	1.12417	1.48572	3.64968	2.98144	3.36903	2.38984
ENSMUSG00000010358	70110	Ifi35	protein_coding	MGI Symbol	3	interferon-induced protein 35 [Source:MGI Symbol;Acc:MGI:1917360]	169.474	-0.726934	0.125869	-5.77533	7.68006e-09	9.67586e-08	7.25056	8.14101	7.93142	6.95544	4.54198	4.70464	3.44725	4.5185
ENSMUSG00000054484	96957	Tmem62	protein_coding	MGI Symbol	7	transmembrane protein 62 [Source:MGI Symbol;Acc:MGI:2139461]	59.6994	-1.33317	0.230837	-5.77536	7.6788e-09	9.67586e-08	1.28414	1.57684	1.92631	1.51933	0.571887	0.796293	0.535601	0.46285
ENSMUSG00000040543	327958	Pitpnm3	protein_coding	MGI Symbol	5	PITPNM family member 3 [Source:MGI Symbol;Acc:MGI:2685726]	68.4591	1.39814	0.242244	5.77162	7.85136e-09	9.87284e-08	0.290197	0.203827	0.226781	0.224788	0.434203	0.510912	0.635793	0.755583
ENSMUSG00000047085	272381	Lrrc4b	protein_coding	MGI Symbol	3	leucine rich repeat containing 4B [Source:MGI Symbol;Acc:MGI:3027390]	1327.1	0.746196	0.129355	5.76861	7.99295e-09	1.00413e-07	25.1001	23.8677	19.0569	15.5883	31.9257	35.758	30.2192	34.1812
ENSMUSG00000018900	20520	Slc22a5	protein_coding	MGI Symbol	3	solute carrier family 22 (organic cation transporter), member 5 [Source:MGI Symbol;Acc:MGI:1329012]	240.377	0.693776	0.120512	5.75692	8.56615e-09	1.07124e-07	3.28992	3.47433	4.16294	3.83162	5.36989	5.58075	5.90918	5.56861
ENSMUSG00000021185	217830	9030617O03Rik	protein_coding	MGI Symbol	8	RIKEN cDNA 9030617O03 gene [Source:MGI Symbol;Acc:MGI:2444813]	313.679	0.622354	0.108173	5.75332	8.75065e-09	1.09102e-07	3.51488	3.43403	3.71993	3.08226	5.73899	5.05345	4.75596	4.41851
ENSMUSG00000028803	74552	Nipal3	protein_coding	MGI Symbol	8	NIPA-like domain containing 3 [Source:MGI Symbol;Acc:MGI:1921802]	545.371	0.6928	0.120583	5.74545	9.16789e-09	1.14089e-07	3.47038	3.48602	3.7081	2.91568	6.16987	5.96446	4.09305	4.53661
ENSMUSG00000017144	74194	Rnd3	protein_coding	MGI Symbol	3	Rho family GTPase 3 [Source:MGI Symbol;Acc:MGI:1921444]	343.661	-0.700612	0.122204	-5.73313	9.85967e-09	1.22009e-07	5.28682	5.56715	6.9925	5.86309	3.98566	3.40868	3.36628	2.98446
ENSMUSG00000022032	71145	Scara5	protein_coding	MGI Symbol	3	scavenger receptor class A, member 5 [Source:MGI Symbol;Acc:MGI:1918395]	178.067	0.844738	0.147489	5.72746	1.01945e-08	1.25828e-07	1.19072	1.3772	1.55492	1.03602	1.94627	2.37527	2.22493	2.17087
ENSMUSG00000022146	18414	Osmr	protein_coding	MGI Symbol	6	oncostatin M receptor [Source:MGI Symbol;Acc:MGI:1330819]	233.119	-0.770668	0.134857	-5.71473	1.09881e-08	1.35213e-07	1.32656	1.37173	1.82344	1.47232	0.846428	0.948497	0.781644	0.735601
ENSMUSG00000074179	100042314	Gm10639	protein_coding	MGI Symbol	3	predicted gene 10639 [Source:MGI Symbol;Acc:MGI:3704339]	12.7275	-6.26305	1.09634	-5.71269	1.11201e-08	1.3671e-07	1.05081	1.08659	2.12563	1.54071	0	0	0	0.0515304
ENSMUSG00000024411	11829	Aqp4	protein_coding	MGI Symbol	1	aquaporin 4 [Source:MGI Symbol;Acc:MGI:107387]	464.849	1.17272	0.205324	5.71158	1.11933e-08	1.37481e-07	4.33568	4.17714	2.43701	2.93044	9.33384	9.39274	5.44803	5.54308
ENSMUSG00000040289	15213	Hey1	protein_coding	MGI Symbol	4	hairy/enhancer-of-split related with YRPW motif 1 [Source:MGI Symbol;Acc:MGI:1341800]	154.961	0.712818	0.12487	5.70849	1.13984e-08	1.39742e-07	3.1713	3.43063	3.29019	3.25486	5.21474	5.30166	5.04666	4.74805
ENSMUSG00000022479	22337	Vdr	protein_coding	MGI Symbol	6	vitamin D receptor [Source:MGI Symbol;Acc:MGI:103076]	61.7693	1.64978	0.289178	5.70508	1.1629e-08	1.42304e-07	0.380469	0.324575	0.373754	0.227788	0.918258	1.55038	0.571282	0.86199
ENSMUSG00000037703	241638	Lzts3	protein_coding	MGI Symbol	3	leucine zipper, putative tumor suppressor family member 3 [Source:MGI Symbol;Acc:MGI:2656976]	108.344	0.844345	0.148398	5.68972	1.27246e-08	1.55424e-07	1.06168	1.07169	1.19462	1.1819	2.09172	2.07506	1.63631	1.82223
ENSMUSG00000061718	19049	Ppp1r1b	protein_coding	MGI Symbol	7	protein phosphatase 1, regulatory (inhibitor) subunit 1B [Source:MGI Symbol;Acc:MGI:94860]	233.605	1.34886	0.237272	5.68485	1.3093e-08	1.59482e-07	3.68921	3.66299	1.42293	2.32334	7.57281	7.73938	5.65884	5.78387
ENSMUSG00000020334	30805	Slc22a4	protein_coding	MGI Symbol	3	solute carrier family 22 (organic cation transporter), member 4 [Source:MGI Symbol;Acc:MGI:1353479]	39.243	-1.7902	0.315115	-5.68111	1.33825e-08	1.62558e-07	0.905161	2.00257	1.6543	1.34431	0.362889	0.422675	0.337145	0.476914
ENSMUSG00000056708	15939	Ier5	protein_coding	MGI Symbol	1	immediate early response 5 [Source:MGI Symbol;Acc:MGI:1337072]	487.284	-1.13191	0.199236	-5.68125	1.33714e-08	1.62558e-07	8.89126	11.6197	19.547	10.4949	6.44787	5.44467	4.61982	5.22014
ENSMUSG00000024617	12322	Camk2a	protein_coding	MGI Symbol	7	calcium/calmodulin-dependent protein kinase II alpha [Source:MGI Symbol;Acc:MGI:88256]	2043.72	0.713524	0.125705	5.67618	1.37738e-08	1.67004e-07	12.6776	12.3277	13.1272	13.0946	15.7947	18.3243	20.4181	24.1614
ENSMUSG00000023336	67866	Wfdc1	protein_coding	MGI Symbol	2	WAP four-disulfide core domain 1 [Source:MGI Symbol;Acc:MGI:1915116]	168.07	1.12699	0.19859	5.67498	1.38706e-08	1.68024e-07	6.51275	6.00151	4.04641	4.90085	8.29967	10.3613	11.7082	13.5964
ENSMUSG00000098557	239217	Kctd12	protein_coding	MGI Symbol	2	potassium channel tetramerisation domain containing 12 [Source:MGI Symbol;Acc:MGI:2145823]	300.214	-0.800454	0.141389	-5.66138	1.50159e-08	1.81233e-07	3.45144	3.64236	3.67485	4.76567	2.04962	1.84444	2.28553	2.19291
ENSMUSG00000027397	20515	Slc20a1	protein_coding	MGI Symbol	8	solute carrier family 20, member 1 [Source:MGI Symbol;Acc:MGI:108392]	331.594	-0.873538	0.154452	-5.65573	1.55188e-08	1.86621e-07	3.87168	4.83011	5.0834	5.18404	2.092	2.16137	2.96937	2.46964
ENSMUSG00000015659	321007	Serac1	protein_coding	MGI Symbol	5	serine active site containing 1 [Source:MGI Symbol;Acc:MGI:2447813]	222.744	0.595696	0.105414	5.65102	1.59495e-08	1.91105e-07	2.37232	2.41667	2.55682	2.22322	3.49581	3.57884	3.229	3.32594
ENSMUSG00000024978	14732	Gpam	protein_coding	MGI Symbol	1	glycerol-3-phosphate acyltransferase, mitochondrial [Source:MGI Symbol;Acc:MGI:109162]	1391.23	0.762172	0.1349	5.6499	1.60546e-08	1.92015e-07	15.4548	15.0239	16.4726	19.5437	24.1768	22.1801	27.0102	32.3656
ENSMUSG00000026791	56017	Slc2a8	protein_coding	MGI Symbol	8	solute carrier family 2, (facilitated glucose transporter), member 8 [Source:MGI Symbol;Acc:MGI:1860103]	338.63	0.701206	0.124207	5.64548	1.64725e-08	1.9648e-07	7.01673	6.82746	6.40119	7.05732	12.982	11.3311	7.82986	9.83203
ENSMUSG00000051351	22704	Zfp46	protein_coding	MGI Symbol	5	zinc finger protein 46 [Source:MGI Symbol;Acc:MGI:99192]	1511.64	0.655276	0.116133	5.64244	1.67654e-08	1.99615e-07	14.2911	14.8417	14.8925	11.6645	23.3925	24.4063	15.1933	20.0477
ENSMUSG00000038816	54366	Ctnnal1	protein_coding	MGI Symbol	9	catenin (cadherin associated protein), alpha-like 1 [Source:MGI Symbol;Acc:MGI:1859649]	704.946	0.845605	0.149913	5.64065	1.69406e-08	2.01518e-07	3.51447	4.09839	4.73065	3.91187	5.50642	6.05677	7.73359	7.99706
ENSMUSG00000047844	406217	Bex4	protein_coding	MGI Symbol	1	brain expressed X-linked 4 [Source:MGI Symbol;Acc:MGI:3606746]	80.1724	-1.11894	0.198571	-5.63496	1.75095e-08	2.07725e-07	7.3196	9.22867	9.00079	6.80955	3.68959	4.17106	3.59924	2.64486
ENSMUSG00000027536	66371	Chmp4c	protein_coding	MGI Symbol	2	charged multivesicular body protein 4C [Source:MGI Symbol;Acc:MGI:1913621]	150.805	-0.760586	0.134986	-5.63458	1.75489e-08	2.08006e-07	6.08064	6.31763	6.9804	5.91066	4.09318	3.38584	2.85983	3.69753
ENSMUSG00000037784	72507	Dzip1l	protein_coding	MGI Symbol	7	DAZ interacting protein 1-like [Source:MGI Symbol;Acc:MGI:1919757]	267.243	-0.617383	0.109873	-5.61908	1.91974e-08	2.26529e-07	2.38282	2.58924	2.68782	2.36424	1.64002	1.80474	1.23978	1.47648
ENSMUSG00000050359	20753	Sprr1a	protein_coding	MGI Symbol	1	small proline-rich protein 1A [Source:MGI Symbol;Acc:MGI:106660]	13.495	-3.33896	0.5946	-5.61547	1.96026e-08	2.31104e-07	1.60024	1.65473	2.0535	2.20508	0.15326	0	0.266976	0.274658
ENSMUSG00000085586	NA	Gm11613	processed_transcript	MGI Symbol	1	predicted gene 11613 [Source:MGI Symbol;Acc:MGI:3651819]	48.9373	1.2978	0.231207	5.61317	1.98658e-08	2.33999e-07	0.81798	1.12778	0.665999	0.932815	2.09953	1.9323	2.00153	2.16208
ENSMUSG00000032609	78267	Klhdc8b	protein_coding	MGI Symbol	15	kelch domain containing 8B [Source:MGI Symbol;Acc:MGI:1925517]	1136.2	0.666796	0.118918	5.6072	2.0563e-08	2.4178e-07	31.3042	28.767	31.6204	22.744	44.0519	50.5599	32.8578	44.2866
ENSMUSG00000039835	215819	Nhsl1	protein_coding	MGI Symbol	9	NHS-like 1 [Source:MGI Symbol;Acc:MGI:106390]	1460.5	0.665369	0.118678	5.60651	2.0645e-08	2.42528e-07	7.23291	7.14745	5.81779	5.04434	9.67014	11.1439	7.88251	9.11549
ENSMUSG00000027646	20779	Src	protein_coding	MGI Symbol	8	Rous sarcoma oncogene [Source:MGI Symbol;Acc:MGI:98397]	519.72	-0.721756	0.128825	-5.60262	2.11136e-08	2.47813e-07	8.23762	9.81491	10.8245	7.73961	6.28801	5.75073	4.16811	4.76075
ENSMUSG00000022639	NA	Dubr	lincRNA	MGI Symbol	5	Dppa2 upstream binding RNA [Source:MGI Symbol;Acc:MGI:1915440]	258.462	-0.669635	0.119559	-5.60088	2.13263e-08	2.50087e-07	3.92809	3.84806	4.62294	4.34856	2.50804	2.93028	2.33011	2.16454
ENSMUSG00000036599	59031	Chst12	protein_coding	MGI Symbol	2	carbohydrate sulfotransferase 12 [Source:MGI Symbol;Acc:MGI:1929064]	158.7	-0.908872	0.162469	-5.59413	2.21732e-08	2.5887e-07	4.57324	5.78769	6.49987	4.77418	2.64104	2.44552	3.09747	2.64769
ENSMUSG00000025887	12364	Casp12	protein_coding	MGI Symbol	5	caspase 12 [Source:MGI Symbol;Acc:MGI:1312922]	77.675	-1.12452	0.20125	-5.58766	2.30143e-08	2.68217e-07	1.70741	1.54847	1.73895	1.83539	0.93289	0.611617	0.840558	0.576497
ENSMUSG00000032263	12040	Bckdhb	protein_coding	MGI Symbol	6	branched chain ketoacid dehydrogenase E1, beta polypeptide [Source:MGI Symbol;Acc:MGI:88137]	357.369	0.940682	0.168381	5.58664	2.31501e-08	2.6956e-07	10.4505	9.82117	5.75475	7.4358	17.0749	16.247	14.2661	13.0311
ENSMUSG00000040136	20927	Abcc8	protein_coding	MGI Symbol	8	ATP-binding cassette, sub-family C (CFTR/MRP), member 8 [Source:MGI Symbol;Acc:MGI:1352629]	777.08	0.66704	0.119485	5.58264	2.369e-08	2.75605e-07	7.86802	6.92396	6.13145	9.00972	12.8217	11.4339	10.1102	10.4719
ENSMUSG00000035829	241289	Ppp1r26	protein_coding	MGI Symbol	5	protein phosphatase 1, regulatory subunit 26 [Source:MGI Symbol;Acc:MGI:2685193]	246.343	0.647309	0.116128	5.57412	2.48786e-08	2.8867e-07	2.17107	2.17577	2.20411	1.8978	3.42949	3.60363	2.48921	2.97451
ENSMUSG00000030979	22276	Uros	protein_coding	MGI Symbol	10	uroporphyrinogen III synthase [Source:MGI Symbol;Acc:MGI:98917]	174.058	0.732614	0.131443	5.57361	2.49509e-08	2.89002e-07	2.20916	2.31547	2.15461	2.34792	3.28163	3.28385	3.59039	3.93101
ENSMUSG00000049580	244152	Tsku	protein_coding	MGI Symbol	8	tsukushi, small leucine rich proteoglycan [Source:MGI Symbol;Acc:MGI:2443855]	192.289	-0.775747	0.139204	-5.57273	2.50774e-08	2.90213e-07	4.45494	5.26751	5.94887	5.29473	2.46277	3.28592	2.91025	2.86494
ENSMUSG00000018604	21386	Tbx3	protein_coding	MGI Symbol	6	T-box 3 [Source:MGI Symbol;Acc:MGI:98495]	259.413	0.726827	0.130471	5.5708	2.53576e-08	2.93199e-07	2.13362	2.75525	2.04251	2.07904	3.73	3.98721	2.72739	3.63112
ENSMUSG00000025586	12877	Cpeb1	protein_coding	MGI Symbol	9	cytoplasmic polyadenylation element binding protein 1 [Source:MGI Symbol;Acc:MGI:108442]	35.364	-1.92341	0.34549	-5.5672	2.58867e-08	2.98533e-07	0.512798	0.636312	0.980265	1.16958	0.221006	0.181706	0.188217	0.224438
ENSMUSG00000036752	227613	Tubb4b	protein_coding	MGI Symbol	2	tubulin, beta 4B class IVB [Source:MGI Symbol;Acc:MGI:1915472]	1967.43	-0.606473	0.109131	-5.55731	2.73963e-08	3.15667e-07	74.6921	76.4636	55.4058	74.2593	46.2933	40.2804	40.1579	46.9149
ENSMUSG00000028883	20346	Sema3a	protein_coding	MGI Symbol	9	sema domain, immunoglobulin domain (Ig), short basic domain, secreted, (semaphorin) 3A [Source:MGI Symbol;Acc:MGI:107558]	247.412	-0.976527	0.175876	-5.55237	2.81821e-08	3.23874e-07	3.63813	3.38409	3.34324	2.16916	1.58467	1.94254	1.23057	1.26598
ENSMUSG00000032363	108153	Adamts7	protein_coding	MGI Symbol	8	a disintegrin-like and metallopeptidase (reprolysin type) with thrombospondin type 1 motif, 7 [Source:MGI Symbol;Acc:MGI:1347346]	883.549	0.666439	0.120041	5.55176	2.828e-08	3.24717e-07	6.59575	7.72265	7.47712	5.08277	9.77287	11.61	8.94026	9.87588
ENSMUSG00000026096	72085	Osgepl1	protein_coding	MGI Symbol	7	O-sialoglycoprotein endopeptidase-like 1 [Source:MGI Symbol;Acc:MGI:1919335]	228.226	0.680686	0.122747	5.54542	2.93251e-08	3.33816e-07	1.9671	1.78095	1.52269	1.77467	3.10477	2.52995	2.35708	2.65599
ENSMUSG00000060882	16508	Kcnd2	protein_coding	MGI Symbol	1	potassium voltage-gated channel, Shal-related family, member 2 [Source:MGI Symbol;Acc:MGI:102663]	77.0629	1.41946	0.256046	5.54379	2.96001e-08	3.36657e-07	0.751043	0.539317	0.343414	0.368762	1.49854	1.45383	1.18339	0.945311
ENSMUSG00000028024	13809	Enpep	protein_coding	MGI Symbol	5	glutamyl aminopeptidase [Source:MGI Symbol;Acc:MGI:106645]	242.939	0.615725	0.111096	5.54228	2.98551e-08	3.39265e-07	2.6037	2.72778	2.42555	2.30506	3.35987	4.033	3.44463	3.69271
ENSMUSG00000032010	53376	Usp2	protein_coding	MGI Symbol	9	ubiquitin specific peptidase 2 [Source:MGI Symbol;Acc:MGI:1858178]	1588.15	0.674112	0.121839	5.5328	3.15157e-08	3.57521e-07	19.341	16.0228	14.1525	13.3485	25.3634	28.1132	20.1142	21.2072
ENSMUSG00000018554	53422	Ybx2	protein_coding	MGI Symbol	5	Y box protein 2 [Source:MGI Symbol;Acc:MGI:1096372]	91.0939	1.02888	0.186012	5.53129	3.17893e-08	3.60006e-07	2.36633	1.82781	1.63499	2.01577	3.50595	3.43477	3.61492	4.49209
ENSMUSG00000031760	17751	Mt3	protein_coding	MGI Symbol	3	metallothionein 3 [Source:MGI Symbol;Acc:MGI:97173]	411.279	-0.773166	0.139789	-5.53096	3.18478e-08	3.6036e-07	58.9356	54.9515	51.3447	72.9052	41.5585	30.6761	27.9978	31.2723
ENSMUSG00000033182	74589	Kbtbd12	protein_coding	MGI Symbol	7	kelch repeat and BTB (POZ) domain containing 12 [Source:MGI Symbol;Acc:MGI:1918481]	434.91	0.589388	0.106639	5.52693	3.2588e-08	3.68105e-07	3.20058	2.83566	2.8006	3.14441	4.19645	3.81583	4.31188	4.61133
ENSMUSG00000032849	239273	Abcc4	protein_coding	MGI Symbol	2	ATP-binding cassette, sub-family C (CFTR/MRP), member 4 [Source:MGI Symbol;Acc:MGI:2443111]	144.808	-0.780038	0.141208	-5.52404	3.31297e-08	3.73585e-07	1.81983	2.0564	2.00239	2.01113	1.07809	0.91962	1.08925	1.22685
ENSMUSG00000029135	14284	Fosl2	protein_coding	MGI Symbol	3	fos-like antigen 2 [Source:MGI Symbol;Acc:MGI:102858]	664.977	-1.08046	0.195687	-5.52136	3.36378e-08	3.78991e-07	6.11301	7.74485	13.8613	10.4045	4.67316	4.00045	4.09172	4.17795
ENSMUSG00000022309	11600	Angpt1	protein_coding	MGI Symbol	1	angiopoietin 1 [Source:MGI Symbol;Acc:MGI:108448]	938.902	-1.35282	0.24505	-5.5206	3.37847e-08	3.80322e-07	17.8927	17.0787	28.7512	14.7167	6.96584	9.27679	5.46047	7.32107
ENSMUSG00000052942	226075	Glis3	protein_coding	MGI Symbol	10	GLIS family zinc finger 3 [Source:MGI Symbol;Acc:MGI:2444289]	42.6321	-1.37953	0.249953	-5.51917	3.40599e-08	3.83094e-07	0.395067	0.433659	0.426016	0.471323	0.167647	0.208188	0.0973458	0.15022
ENSMUSG00000037553	503610	Zdhhc18	protein_coding	MGI Symbol	5	zinc finger, DHHC domain containing 18 [Source:MGI Symbol;Acc:MGI:3527792]	677.34	-0.634157	0.115151	-5.50717	3.64647e-08	4.09446e-07	7.76862	9.27219	11.3362	9.46276	5.33634	6.08576	5.25096	6.25213
ENSMUSG00000030878	12585	Cdr2	protein_coding	MGI Symbol	3	cerebellar degeneration-related 2 [Source:MGI Symbol;Acc:MGI:1100885]	384.286	-0.753563	0.136898	-5.50456	3.70096e-08	4.14507e-07	9.54284	9.66803	12.227	11.3672	4.88427	5.90951	6.54882	6.46538
ENSMUSG00000021575	11624	Ahrr	protein_coding	MGI Symbol	5	aryl-hydrocarbon receptor repressor [Source:MGI Symbol;Acc:MGI:1333776]	105.687	1.11522	0.202658	5.50299	3.73413e-08	4.17515e-07	0.507265	0.387443	0.373428	0.493022	0.821485	0.769364	1.13096	0.85482
ENSMUSG00000053007	231991	9430076C15Rik	protein_coding	MGI Symbol	15	cAMP responsive element binding protein 5 [Source:MGI Symbol;Acc:MGI:2443973]	320.634	-0.81005	0.147328	-5.49828	3.83516e-08	4.28087e-07	7.11125	6.76805	10.1635	9.13842	4.31005	4.36684	4.74564	4.3539
ENSMUSG00000043122	319942	A530016L24Rik	protein_coding	MGI Symbol	1	RIKEN cDNA A530016L24 gene [Source:MGI Symbol;Acc:MGI:2443020]	202.03	1.39428	0.253687	5.49605	3.88389e-08	4.3316e-07	3.01734	2.15033	1.73212	3.51069	4.92048	4.69568	8.02718	7.87325
ENSMUSG00000040133	381413	Gpr176	protein_coding	MGI Symbol	1	G protein-coupled receptor 176 [Source:MGI Symbol;Acc:MGI:2685858]	30.7838	-1.90026	0.345801	-5.49524	3.90172e-08	4.34781e-07	0.634034	0.698381	0.775809	0.974539	0.126727	0.14652	0.165568	0.326469
ENSMUSG00000016128	243362	Stard13	protein_coding	MGI Symbol	10	StAR-related lipid transfer (START) domain containing 13 [Source:MGI Symbol;Acc:MGI:2385331]	351.717	-0.667383	0.121611	-5.48785	4.06853e-08	4.52607e-07	3.15339	3.02588	3.56885	3.48943	1.70457	1.90175	2.17573	2.04339
ENSMUSG00000039497	212898	Dse	protein_coding	MGI Symbol	5	dermatan sulfate epimerase [Source:MGI Symbol;Acc:MGI:2443455]	255.622	-0.644072	0.117515	-5.48076	4.23494e-08	4.69538e-07	4.16037	4.32834	4.59396	5.12167	2.69047	2.9003	2.8528	2.52872
ENSMUSG00000045667	276829	Smtnl2	protein_coding	MGI Symbol	4	smoothelin-like 2 [Source:MGI Symbol;Acc:MGI:2442764]	1255.23	0.671012	0.122451	5.47983	4.2573e-08	4.71622e-07	17.3268	17.2467	16.6058	11.5664	25.6283	26.7547	19.5911	22.3696
ENSMUSG00000017390	11676	Aldoc	protein_coding	MGI Symbol	6	aldolase C, fructose-bisphosphate [Source:MGI Symbol;Acc:MGI:101863]	310.776	0.813194	0.148492	5.47634	4.34202e-08	4.798e-07	5.0892	4.53017	3.79555	3.64372	8.91534	7.64512	5.86922	5.93634
ENSMUSG00000028755	72269	Cda	protein_coding	MGI Symbol	2	cytidine deaminase [Source:MGI Symbol;Acc:MGI:1919519]	79.7884	-1.34809	0.2469	-5.46005	4.7599e-08	5.24661e-07	5.24432	6.7115	8.38176	6.92797	1.9096	1.96254	3.60371	2.56666
ENSMUSG00000040181	14261	Fmo1	protein_coding	MGI Symbol	8	flavin containing monooxygenase 1 [Source:MGI Symbol;Acc:MGI:1310002]	193.737	0.773444	0.141676	5.45924	4.78169e-08	5.26623e-07	1.9113	2.0668	2.587	1.65253	3.7041	3.18707	2.96781	3.37053
ENSMUSG00000022383	19013	Ppara	protein_coding	MGI Symbol	6	peroxisome proliferator activated receptor alpha [Source:MGI Symbol;Acc:MGI:104740]	415.962	1.05003	0.192394	5.45772	4.82279e-08	5.30266e-07	4.73528	3.12914	4.07666	5.47994	7.58361	6.47004	9.57366	10.1136
ENSMUSG00000026638	54139	Irf6	protein_coding	MGI Symbol	4	interferon regulatory factor 6 [Source:MGI Symbol;Acc:MGI:1859211]	88.9656	-1.00392	0.183961	-5.45728	4.83497e-08	5.31163e-07	1.0457	0.977182	1.14344	1.05117	0.418406	0.420855	0.578949	0.558382
ENSMUSG00000020901	320207	Pik3r5	protein_coding	MGI Symbol	5	phosphoinositide-3-kinase, regulatory subunit 5, p101 [Source:MGI Symbol;Acc:MGI:2443588]	58.2944	-1.27489	0.233624	-5.45703	4.8417e-08	5.31461e-07	1.08451	0.881129	1.0592	0.651508	0.356116	0.377424	0.29725	0.398873
ENSMUSG00000018574	11370	Acadvl	protein_coding	MGI Symbol	7	acyl-Coenzyme A dehydrogenase, very long chain [Source:MGI Symbol;Acc:MGI:895149]	3929.09	0.72364	0.132779	5.44995	5.03827e-08	5.50295e-07	62.1046	58.116	71.0546	81.1365	97.7965	90.0857	108.82	125.09
ENSMUSG00000073609	98314	D2hgdh	protein_coding	MGI Symbol	8	D-2-hydroxyglutarate dehydrogenase [Source:MGI Symbol;Acc:MGI:2138209]	240.633	0.716168	0.131464	5.44762	5.10489e-08	5.57111e-07	2.43537	2.94666	2.82633	2.30484	4.81876	4.52234	3.46826	3.50342
ENSMUSG00000050071	19716	Bex1	protein_coding	MGI Symbol	4	brain expressed X-linked 1 [Source:MGI Symbol;Acc:MGI:1328321]	635.067	-0.610001	0.11209	-5.44208	5.26632e-08	5.73308e-07	41.3255	42.6858	34.5038	41.1845	28.5905	26.1718	23.6471	20.2989
ENSMUSG00000040048	68342	Ndufb10	protein_coding	MGI Symbol	6	NADH dehydrogenase (ubiquinone) 1 beta subcomplex, 10 [Source:MGI Symbol;Acc:MGI:1915592]	8460.61	0.672273	0.123712	5.4342	5.5044e-08	5.98242e-07	338.919	306.715	304.218	373.456	449.399	425.607	493.488	610.463
ENSMUSG00000020572	59027	Nampt	protein_coding	MGI Symbol	1	nicotinamide phosphoribosyltransferase [Source:MGI Symbol;Acc:MGI:1929865]	610.335	0.65881	0.121251	5.43343	5.52803e-08	6.00316e-07	7.07962	6.35519	6.55206	5.74176	11.6682	10.819	7.16172	8.81214
ENSMUSG00000026853	12908	Crat	protein_coding	MGI Symbol	13	carnitine acetyltransferase [Source:MGI Symbol;Acc:MGI:109501]	9580.77	0.628746	0.115756	5.43163	5.58422e-08	6.05423e-07	80.6817	78.1792	86.1712	99.7887	112.443	113.109	131.155	143.105
ENSMUSG00000042622	17133	Maff	protein_coding	MGI Symbol	2	v-maf musculoaponeurotic fibrosarcoma oncogene family, protein F (avian) [Source:MGI Symbol;Acc:MGI:96910]	236.304	-0.891625	0.164321	-5.42613	5.75898e-08	6.23347e-07	6.64474	7.99869	10.9352	10.2384	4.66362	5.3321	3.99427	4.20497
ENSMUSG00000040918	116914	Slc19a2	protein_coding	MGI Symbol	4	solute carrier family 19 (thiamine transporter), member 2 [Source:MGI Symbol;Acc:MGI:1928761]	226.816	-0.734073	0.135377	-5.42245	5.87887e-08	6.34765e-07	4.17272	4.19897	5.39801	4.48706	3.20245	2.58005	2.11183	2.45139
ENSMUSG00000068551	68910	Zfp467	protein_coding	MGI Symbol	11	zinc finger protein 467 [Source:MGI Symbol;Acc:MGI:1916160]	363.912	0.614437	0.113535	5.41188	6.23658e-08	6.71194e-07	4.05428	4.81922	4.30564	3.5288	6.02396	7.02636	5.02346	6.06114
ENSMUSG00000021250	14281	Fos	protein_coding	MGI Symbol	4	FBJ osteosarcoma oncogene [Source:MGI Symbol;Acc:MGI:95574]	84.0597	-1.65794	0.306856	-5.40299	6.55402e-08	7.02497e-07	2.49056	2.48086	5.84806	2.60569	0.709023	1.18747	1.03688	1.05887
ENSMUSG00000030214	66857	Plbd1	protein_coding	MGI Symbol	4	phospholipase B domain containing 1 [Source:MGI Symbol;Acc:MGI:1914107]	218.106	-0.848567	0.157104	-5.40132	6.61506e-08	7.08466e-07	5.98032	5.90959	6.69792	7.70438	2.97911	2.94115	3.62316	4.14079
ENSMUSG00000021678	14063	F2rl1	protein_coding	MGI Symbol	1	coagulation factor II (thrombin) receptor-like 1 [Source:MGI Symbol;Acc:MGI:101910]	33.1883	-1.56803	0.290364	-5.40022	6.65586e-08	7.11682e-07	0.936667	1.04927	1.34704	1.11267	0.426112	0.276583	0.390673	0.321532
ENSMUSG00000071637	12609	Cebpd	protein_coding	MGI Symbol	2	CCAAT/enhancer binding protein (C/EBP), delta [Source:MGI Symbol;Acc:MGI:103573]	158.665	-1.06003	0.196982	-5.38137	7.39231e-08	7.87242e-07	11.3403	10.4549	15.284	7.89446	5.3389	6.24	3.9511	4.83085
ENSMUSG00000044258	13024	Ctla2a	protein_coding	MGI Symbol	1	cytotoxic T lymphocyte-associated protein 2 alpha [Source:MGI Symbol;Acc:MGI:88554]	529.623	-0.768858	0.143318	-5.36468	8.10919e-08	8.57369e-07	25.9508	22.8275	36.0812	35.2182	17.2291	17.2444	15.0456	16.849
ENSMUSG00000041205	208158	Map6d1	protein_coding	MGI Symbol	1	MAP6 domain containing 1 [Source:MGI Symbol;Acc:MGI:3607784]	25.0925	-1.95188	0.364231	-5.35889	8.37345e-08	8.83894e-07	0.541846	0.916849	0.662628	0.88006	0.150966	0.135757	0.241064	0.20291
ENSMUSG00000040254	108151	Sema3d	protein_coding	MGI Symbol	5	sema domain, immunoglobulin domain (Ig), short basic domain, secreted, (semaphorin) 3D [Source:MGI Symbol;Acc:MGI:1860118]	315.521	-0.769199	0.143657	-5.35443	8.58268e-08	9.03814e-07	3.17289	4.10755	4.56866	3.2142	2.20686	2.09283	2.2219	1.79076
ENSMUSG00000020623	26399	Map2k6	protein_coding	MGI Symbol	5	mitogen-activated protein kinase kinase 6 [Source:MGI Symbol;Acc:MGI:1346870]	210.685	1.06813	0.199798	5.34604	8.98999e-08	9.4295e-07	3.47976	2.61398	1.90575	1.74391	5.91813	4.88418	4.35281	4.16202
ENSMUSG00000032501	211770	Trib1	protein_coding	MGI Symbol	2	tribbles pseudokinase 1 [Source:MGI Symbol;Acc:MGI:2443397]	322.574	-0.81671	0.152803	-5.34486	9.04851e-08	9.48336e-07	3.92286	3.90042	5.29772	4.71017	2.0158	2.11623	2.55496	2.7968
ENSMUSG00000024679	68774	Ms4a6d	protein_coding	MGI Symbol	4	membrane-spanning 4-domains, subfamily A, member 6D [Source:MGI Symbol;Acc:MGI:1916024]	27.8688	-1.74943	0.327468	-5.34231	9.17717e-08	9.60296e-07	1.33192	1.37727	1.90792	1.5189	0.533981	0.585369	0.248049	0.350882
ENSMUSG00000033594	78779	Spata2l	protein_coding	MGI Symbol	4	spermatogenesis associated 2-like [Source:MGI Symbol;Acc:MGI:1926029]	97.4005	0.925215	0.173266	5.33987	9.30152e-08	9.70235e-07	1.36206	1.76055	1.57414	1.50759	3.40702	2.98098	2.08526	2.64032
ENSMUSG00000043162	66459	Pyurf	protein_coding	MGI Symbol	1	Pigy upstream reading frame [Source:MGI Symbol;Acc:MGI:1913709]	455.397	0.591684	0.1109	5.33527	9.54002e-08	9.93545e-07	6.43752	5.92573	6.16576	6.56941	8.19368	8.10104	9.13408	10.0681
ENSMUSG00000048406	NA	B330016D10Rik	pseudogene	MGI Symbol	1	RIKEN cDNA B330016D10 gene [Source:MGI Symbol;Acc:MGI:2444063]	80.2204	0.912574	0.171045	5.33528	9.53988e-08	9.93545e-07	1.76926	2.02552	2.18093	2.12573	3.81258	3.50778	3.16259	3.83924
ENSMUSG00000029158	75581	Yipf7	protein_coding	MGI Symbol	2	Yip1 domain family, member 7 [Source:MGI Symbol;Acc:MGI:1922831]	566.648	0.774381	0.145158	5.33476	9.56728e-08	9.95599e-07	21.2929	19.2256	19.6982	24.787	32.4591	27.0322	36.6319	40.0717
ENSMUSG00000029452	77462	Tmem116	protein_coding	MGI Symbol	10	transmembrane protein 116 [Source:MGI Symbol;Acc:MGI:1924712]	58.8014	1.23351	0.231337	5.3321	9.70858e-08	1.00871e-06	0.619205	0.610509	0.428202	0.656869	1.37363	1.0035	1.46069	1.27534
ENSMUSG00000003123	16890	Lipe	protein_coding	MGI Symbol	8	lipase, hormone sensitive [Source:MGI Symbol;Acc:MGI:96790]	693.981	0.689462	0.129345	5.33041	9.79932e-08	1.01734e-06	5.98315	7.35537	8.93111	6.80955	11.5243	13.5578	8.90642	10.3019
ENSMUSG00000054520	24055	Sh3bp2	protein_coding	MGI Symbol	8	SH3-domain binding protein 2 [Source:MGI Symbol;Acc:MGI:1346349]	144.972	-0.747953	0.140735	-5.31462	1.0688e-07	1.10182e-06	2.45021	2.4297	3.01579	2.60791	1.73291	1.46928	1.29133	1.3975
ENSMUSG00000022546	76282	Gpt	protein_coding	MGI Symbol	1	glutamic pyruvic transaminase, soluble [Source:MGI Symbol;Acc:MGI:95802]	141.218	1.12942	0.21259	5.31268	1.08028e-07	1.11191e-06	3.01123	2.89136	2.41476	4.20487	6.17991	5.00839	5.86452	8.63855
ENSMUSG00000098424	NA	Gm27202	lincRNA	MGI Symbol	1	predicted gene 27202 [Source:MGI Symbol;Acc:MGI:5521045]	20.2829	1.96608	0.37049	5.30671	1.11621e-07	1.14533e-06	0.839707	0.8683	1.11471	1.19699	3.25707	4.09122	2.80186	4.53991
ENSMUSG00000045613	243764	Chrm2	protein_coding	MGI Symbol	2	cholinergic receptor, muscarinic 2, cardiac [Source:MGI Symbol;Acc:MGI:88397]	1336.99	-0.615361	0.115995	-5.30505	1.1264e-07	1.15399e-06	17.5616	16.8008	15.5483	16.0986	12.765	11.0005	8.923	8.02771
ENSMUSG00000078439	72273	Smim24	protein_coding	MGI Symbol	3	small integral membrane protein 24 [Source:MGI Symbol;Acc:MGI:1919523]	50.3572	1.19084	0.224875	5.29558	1.18641e-07	1.21265e-06	2.1334	2.04847	1.51044	1.44815	4.08645	4.31972	3.52537	3.50475
ENSMUSG00000052496	18766	Pkdrej	protein_coding	MGI Symbol	1	polycystin (PKD) family receptor for egg jelly [Source:MGI Symbol;Acc:MGI:1338786]	119.014	0.949671	0.179395	5.29375	1.1983e-07	1.22292e-06	0.776652	0.76373	0.52561	0.772803	1.4789	1.04324	1.27033	1.36438
ENSMUSG00000029047	668173	Pex10	protein_coding	MGI Symbol	5	peroxisomal biogenesis factor 10 [Source:MGI Symbol;Acc:MGI:2684988]	225.438	0.672449	0.127167	5.28793	1.23711e-07	1.26057e-06	3.50345	3.40369	2.8727	3.21482	4.607	4.50375	5.15447	5.2021
ENSMUSG00000041889	77552	Shisa4	protein_coding	MGI Symbol	3	shisa family member 4 [Source:MGI Symbol;Acc:MGI:1924802]	324.264	-0.818283	0.154936	-5.28144	1.28174e-07	1.30404e-06	7.8456	11.8589	13.1707	9.45395	5.33856	6.5366	5.13188	5.58472
ENSMUSG00000053441	240322	Adamts19	protein_coding	MGI Symbol	1	a disintegrin-like and metallopeptidase (reprolysin type) with thrombospondin type 1 motif, 19 [Source:MGI Symbol;Acc:MGI:2442875]	645.793	-0.777038	0.147144	-5.28081	1.28614e-07	1.30751e-06	8.54608	11.6121	12.3051	10.7309	4.7256	5.61842	6.3488	6.90313
ENSMUSG00000042359	99031	Osbpl6	protein_coding	MGI Symbol	8	oxysterol binding protein-like 6 [Source:MGI Symbol;Acc:MGI:2139014]	81.9337	0.935116	0.177122	5.2795	1.29538e-07	1.3159e-06	0.288386	0.347907	0.374325	0.371504	0.558532	0.712787	0.591612	0.621468
ENSMUSG00000015843	20183	Rxrg	protein_coding	MGI Symbol	4	retinoid X receptor gamma [Source:MGI Symbol;Acc:MGI:98216]	47.8232	1.50177	0.284517	5.2783	1.30391e-07	1.32353e-06	0.935852	0.604824	0.546631	0.586979	1.15622	1.96203	1.84237	2.16845
ENSMUSG00000064225	75552	Paqr9	protein_coding	MGI Symbol	1	progestin and adipoQ receptor family member IX [Source:MGI Symbol;Acc:MGI:1922802]	971.296	1.4051	0.26637	5.275	1.32755e-07	1.34547e-06	3.45558	3.46033	3.34922	5.43494	7.69187	8.18579	10.4672	12.5808
ENSMUSG00000020689	16416	Itgb3	protein_coding	MGI Symbol	2	integrin beta 3 [Source:MGI Symbol;Acc:MGI:96612]	379.626	-1.13485	0.215172	-5.27417	1.33357e-07	1.35053e-06	4.43518	4.50145	8.81099	4.12312	1.98867	2.51709	2.3581	2.47597
ENSMUSG00000020672	268534	Sntg2	protein_coding	MGI Symbol	7	syntrophin, gamma 2 [Source:MGI Symbol;Acc:MGI:1919541]	37.9092	-1.64364	0.311694	-5.27325	1.34026e-07	1.35443e-06	0.867323	1.40451	1.06013	0.970423	0.338535	0.367248	0.436831	0.168525
ENSMUSG00000024210	271424	Ip6k3	protein_coding	MGI Symbol	1	inositol hexaphosphate kinase 3 [Source:MGI Symbol;Acc:MGI:3045325]	43.3704	1.74483	0.331756	5.25939	1.44537e-07	1.44894e-06	0.535782	0.529938	0.569	0.504739	1.36539	1.07306	1.46129	2.80677
ENSMUSG00000027887	17306	Sypl2	protein_coding	MGI Symbol	2	synaptophysin-like 2 [Source:MGI Symbol;Acc:MGI:1328311]	79.6049	-1.01932	0.19383	-5.25885	1.44962e-07	1.45028e-06	1.21553	1.73938	1.51256	1.5682	0.691438	0.797618	0.508009	0.796585
ENSMUSG00000074802	237436	Gas2l3	protein_coding	MGI Symbol	2	growth arrest-specific 2 like 3 [Source:MGI Symbol;Acc:MGI:1918780]	306.018	-0.943112	0.179338	-5.25885	1.44962e-07	1.45028e-06	3.86255	3.89526	2.83336	4.14143	2.60858	1.75904	1.43498	1.45166
ENSMUSG00000028044	54124	Cks1b	protein_coding	MGI Symbol	3	CDC28 protein kinase 1b [Source:MGI Symbol;Acc:MGI:1889208]	343.536	-0.670056	0.127615	-5.25059	1.51614e-07	1.50884e-06	23.7206	22.9984	18.6527	27.1051	14.5359	15.2771	12.4854	12.5334
ENSMUSG00000049001	68169	Ndnf	protein_coding	MGI Symbol	2	neuron-derived neurotrophic factor [Source:MGI Symbol;Acc:MGI:1915419]	123.322	-0.883803	0.168461	-5.24633	1.55159e-07	1.54063e-06	2.14145	1.9788	2.44357	1.79259	0.968741	0.955233	1.24664	1.09092
ENSMUSG00000040283	237754	Btnl9	protein_coding	MGI Symbol	5	butyrophilin-like 9 [Source:MGI Symbol;Acc:MGI:2442439]	834.263	0.611222	0.11657	5.24337	1.57667e-07	1.56436e-06	5.53036	6.30615	8.55061	6.56996	9.9879	9.74052	8.94522	10.0558
ENSMUSG00000025931	74229	Paqr8	protein_coding	MGI Symbol	4	progestin and adipoQ receptor family member VIII [Source:MGI Symbol;Acc:MGI:1921479]	99.2354	-1.11136	0.212387	-5.23272	1.67029e-07	1.65353e-06	1.3024	1.80242	1.93433	1.08322	0.799058	0.670846	0.522796	0.675661
ENSMUSG00000063632	20666	Sox11	protein_coding	MGI Symbol	1	SRY (sex determining region Y)-box 11 [Source:MGI Symbol;Acc:MGI:98359]	341.428	-0.612687	0.117222	-5.22675	1.72516e-07	1.70402e-06	3.42713	2.88855	2.79495	3.13398	1.80587	1.84066	2.07131	1.81793
ENSMUSG00000034457	245527	Eda2r	protein_coding	MGI Symbol	4	ectodysplasin A2 receptor [Source:MGI Symbol;Acc:MGI:2442860]	93.24	-0.909698	0.174254	-5.22052	1.78421e-07	1.75839e-06	1.30453	1.26405	1.49198	1.05073	0.744395	0.635729	0.523559	0.657623
ENSMUSG00000011658	70300	Fuz	protein_coding	MGI Symbol	15	fuzzy planar cell polarity protein [Source:MGI Symbol;Acc:MGI:1917550]	128.604	0.735696	0.140942	5.21985	1.79068e-07	1.76346e-06	1.16012	1.24405	1.27767	1.07799	1.83946	1.75088	1.8638	2.00224
ENSMUSG00000015852	80891	Fcrls	protein_coding	MGI Symbol	2	Fc receptor-like S, scavenger receptor [Source:MGI Symbol;Acc:MGI:1933397]	81.8565	-0.994055	0.190457	-5.21931	1.79595e-07	1.76734e-06	2.69397	3.14284	3.05662	2.62579	1.27021	1.06065	1.53658	1.56499
ENSMUSG00000021365	18003	Nedd9	protein_coding	MGI Symbol	2	neural precursor cell expressed, developmentally down-regulated gene 9 [Source:MGI Symbol;Acc:MGI:97302]	806.51	-0.616488	0.118123	-5.21906	1.79835e-07	1.76812e-06	11.1087	11.369	15.2978	13.3965	7.31413	7.63812	8.15917	8.20994
ENSMUSG00000031904	330836	Slc7a6	protein_coding	MGI Symbol	7	solute carrier family 7 (cationic amino acid transporter, y+ system), member 6 [Source:MGI Symbol;Acc:MGI:2142598]	360.294	-0.597327	0.114498	-5.21693	1.81911e-07	1.78613e-06	6.77169	7.56841	6.51828	7.83737	3.97408	4.47565	4.73056	4.64412
ENSMUSG00000046169	108154	Adamts6	protein_coding	MGI Symbol	1	a disintegrin-like and metallopeptidase (reprolysin type) with thrombospondin type 1 motif, 6 [Source:MGI Symbol;Acc:MGI:1347348]	190.463	0.806398	0.154608	5.21577	1.83053e-07	1.79468e-06	2.01725	1.93612	1.9411	1.19471	2.89478	3.08033	2.85602	2.85785
ENSMUSG00000086095	NA	Gm15328	lincRNA	MGI Symbol	5	predicted gene 15328 [Source:MGI Symbol;Acc:MGI:3705182]	49.4026	-1.56565	0.300318	-5.21332	1.85493e-07	1.81456e-06	1.04703	1.25068	1.66791	2.16158	0.560169	0.319832	0.481879	0.576303
ENSMUSG00000042293	434402	Gm5617	protein_coding	MGI Symbol	1	predicted gene 5617 [Source:MGI Symbol;Acc:MGI:3643566]	137.246	0.704157	0.135735	5.18772	2.12882e-07	2.06416e-06	9.88146	11.0246	11.5987	9.09404	17.3337	15.5618	14.6926	16.246
ENSMUSG00000037868	13654	Egr2	protein_coding	MGI Symbol	7	early growth response 2 [Source:MGI Symbol;Acc:MGI:95296]	44.3468	-1.65935	0.320208	-5.1821	2.19404e-07	2.12584e-06	0.917303	1.01395	1.64602	1.31662	0.199942	0.298886	0.443284	0.504901
ENSMUSG00000052934	76454	Fbxo31	protein_coding	MGI Symbol	5	F-box protein 31 [Source:MGI Symbol;Acc:MGI:1354708]	689.798	0.82949	0.160109	5.18077	2.20972e-07	2.13946e-06	6.13682	6.27482	5.30962	4.67302	12.2131	11.2895	6.81687	7.4404
ENSMUSG00000037447	214855	Arid5a	protein_coding	MGI Symbol	15	AT rich interactive domain 5A (MRF1-like) [Source:MGI Symbol;Acc:MGI:2443039]	261.688	-1.09736	0.211911	-5.1784	2.23797e-07	2.16364e-06	1.9961	2.32389	4.2842	2.8494	1.56415	1.25303	1.15509	1.07094
ENSMUSG00000004098	53867	Col5a3	protein_coding	MGI Symbol	2	collagen, type V, alpha 3 [Source:MGI Symbol;Acc:MGI:1858212]	223.429	0.749211	0.144937	5.16921	2.35084e-07	2.26945e-06	1.24704	1.47722	1.51715	1.80915	2.41286	2.06024	2.34914	2.71476
ENSMUSG00000040998	114249	Npnt	protein_coding	MGI Symbol	7	nephronectin [Source:MGI Symbol;Acc:MGI:2148811]	95.3518	-0.869318	0.168209	-5.16807	2.36524e-07	2.28168e-06	1.3152	1.6364	1.69198	1.42667	0.74962	0.858807	0.642209	0.869906
ENSMUSG00000021636	218518	Marveld2	protein_coding	MGI Symbol	3	MARVEL (membrane-associating) domain containing 2 [Source:MGI Symbol;Acc:MGI:2446166]	112.314	-1.05127	0.203635	-5.16252	2.43647e-07	2.33852e-06	3.05095	2.39899	2.93635	2.70006	1.77146	1.48273	0.763511	1.04731
ENSMUSG00000028713	13120	Cyp4b1	protein_coding	MGI Symbol	4	cytochrome P450, family 4, subfamily b, polypeptide 1 [Source:MGI Symbol;Acc:MGI:103225]	63.6429	1.08354	0.209886	5.16251	2.43655e-07	2.33852e-06	1.31836	0.966671	1.06917	1.14809	2.86505	2.3216	1.72761	2.09822
ENSMUSG00000042254	214425	Cilp	protein_coding	MGI Symbol	2	cartilage intermediate layer protein, nucleotide pyrophosphohydrolase [Source:MGI Symbol;Acc:MGI:2444507]	47.255	-1.43798	0.27891	-5.15573	2.52643e-07	2.41426e-06	0.619314	1.15011	1.03355	1.21073	0.363145	0.283641	0.337383	0.403493
ENSMUSG00000017724	18612	Etv4	protein_coding	MGI Symbol	12	ets variant 4 [Source:MGI Symbol;Acc:MGI:99423]	140.901	-1.02283	0.19852	-5.15226	2.57368e-07	2.45232e-06	3.93018	3.92078	2.77643	4.38321	1.35307	1.55418	1.82554	2.19306
ENSMUSG00000054855	223881	Rnd1	protein_coding	MGI Symbol	3	Rho family GTPase 1 [Source:MGI Symbol;Acc:MGI:2444878]	40.5766	-1.28229	0.249025	-5.14923	2.61559e-07	2.48867e-06	1.2498	1.23616	1.07722	1.2187	0.374704	0.449273	0.483503	0.540939
ENSMUSG00000037211	24063	Spry1	protein_coding	MGI Symbol	3	sprouty homolog 1 (Drosophila) [Source:MGI Symbol;Acc:MGI:1345139]	1011.66	-0.660667	0.128326	-5.14835	2.62788e-07	2.49677e-06	21.1008	24.5156	33.9965	25.8346	16.7693	17.3215	13.1065	15.7118
ENSMUSG00000046947	57869	Adck2	protein_coding	MGI Symbol	6	aarF domain containing kinase 2 [Source:MGI Symbol;Acc:MGI:1889336]	331.184	0.643651	0.12521	5.14058	2.73898e-07	2.59673e-06	3.18904	3.84045	4.79443	3.77144	5.5052	6.04532	5.76273	5.58167
ENSMUSG00000028497	66775	Hacd4	protein_coding	MGI Symbol	3	3-hydroxyacyl-CoA dehydratase 4 [Source:MGI Symbol;Acc:MGI:1914025]	173.039	-1.06128	0.206555	-5.13803	2.77634e-07	2.63026e-06	2.1557	2.41829	2.25556	1.73262	1.42616	1.08048	0.743182	0.638959
ENSMUSG00000024008	240058	Cpne5	protein_coding	MGI Symbol	5	copine V [Source:MGI Symbol;Acc:MGI:2385908]	102.05	1.28026	0.249451	5.13232	2.862e-07	2.70753e-06	0.232918	0.426117	0.399579	0.168564	0.638332	0.862358	0.603808	0.705749
ENSMUSG00000030905	12971	Crym	protein_coding	MGI Symbol	2	crystallin, mu [Source:MGI Symbol;Acc:MGI:102675]	11.1242	-3.4212	0.666619	-5.13217	2.86419e-07	2.70766e-06	0.285268	0.393308	0.4376	0.361462	0	0.0187189	0.0634571	0.0489623
ENSMUSG00000052151	50784	Plpp2	protein_coding	MGI Symbol	4	phospholipid phosphatase 2 [Source:MGI Symbol;Acc:MGI:1354945]	109.323	-0.753381	0.146808	-5.13175	2.87068e-07	2.71186e-06	5.48847	4.96594	5.27363	4.88052	2.89107	3.16415	2.5726	2.89335
ENSMUSG00000006930	15114	Hap1	protein_coding	MGI Symbol	5	huntingtin-associated protein 1 [Source:MGI Symbol;Acc:MGI:1261831]	68.534	-1.07659	0.209855	-5.13016	2.89494e-07	2.73282e-06	1.2415	1.59365	1.62157	1.64362	0.656015	0.927025	0.590429	0.558433
ENSMUSG00000029994	11746	Anxa4	protein_coding	MGI Symbol	9	annexin A4 [Source:MGI Symbol;Acc:MGI:88030]	419.988	-0.75406	0.14711	-5.12583	2.96226e-07	2.79437e-06	6.27868	7.56844	8.0995	6.72864	5.39499	4.0362	3.51931	3.10509
ENSMUSG00000022868	11625	Ahsg	protein_coding	MGI Symbol	1	alpha-2-HS-glycoprotein [Source:MGI Symbol;Acc:MGI:107189]	193.441	-1.2865	0.251	-5.12548	2.96779e-07	2.79759e-06	8.4586	7.9549	16.6496	12.9723	4.19022	6.54568	2.96838	4.16767
ENSMUSG00000048249	77128	Crebrf	protein_coding	MGI Symbol	6	CREB3 regulatory factor [Source:MGI Symbol;Acc:MGI:1924378]	372.944	0.716875	0.139929	5.12312	3.00525e-07	2.82591e-06	2.40342	2.01806	2.1859	1.53143	3.75747	3.4095	2.60478	2.87575
ENSMUSG00000022286	252973	Grhl2	protein_coding	MGI Symbol	5	grainyhead-like 2 (Drosophila) [Source:MGI Symbol;Acc:MGI:2182543]	29.354	1.77675	0.347175	5.11774	3.09212e-07	2.90444e-06	0.19521	0.1413	0.114022	0.1447	0.358961	0.415026	0.41687	0.723709
ENSMUSG00000028601	52430	Echdc2	protein_coding	MGI Symbol	13	enoyl Coenzyme A hydratase domain containing 2 [Source:MGI Symbol;Acc:MGI:1289238]	217.068	0.614209	0.120043	5.11656	3.11157e-07	2.91856e-06	3.92426	4.71395	5.31552	4.58237	7.12971	7.16081	6.20991	6.21921
ENSMUSG00000086938	NA	4930481A15Rik	antisense	MGI Symbol	5	RIKEN cDNA 4930481A15 gene [Source:MGI Symbol;Acc:MGI:1922181]	102.119	1.16329	0.227843	5.10565	3.29662e-07	3.07684e-06	1.55946	1.86064	2.03833	1.47743	3.94296	4.36397	4.13074	2.19892
ENSMUSG00000041272	252838	Tox	protein_coding	MGI Symbol	4	thymocyte selection-associated high mobility group box [Source:MGI Symbol;Acc:MGI:2181659]	128.998	1.15006	0.225372	5.10296	3.34378e-07	3.10988e-06	0.847543	0.796065	0.585058	0.370502	1.60721	1.60171	1.10292	1.15648
ENSMUSG00000056366	NA	Fabp3-ps1	protein_coding	MGI Symbol	1	fatty acid binding protein 3, muscle and heart, pseudogene 1 [Source:MGI Symbol;Acc:MGI:101929]	535.363	0.953591	0.186879	5.10273	3.34789e-07	3.11151e-06	29.656	27.8703	34.6267	45.0302	49.6182	52.058	69.1035	77.6161
ENSMUSG00000059498	14131	Fcgr3	protein_coding	MGI Symbol	4	Fc receptor, IgG, low affinity III [Source:MGI Symbol;Acc:MGI:95500]	114.149	-1.10982	0.217695	-5.09806	3.43145e-07	3.18246e-06	5.16981	3.93736	7.92318	5.15423	2.4549	2.55951	2.5617	2.10408
ENSMUSG00000053226	23863	Dand5	protein_coding	MGI Symbol	1	DAN domain family member 5, BMP antagonist [Source:MGI Symbol;Acc:MGI:1344365]	97.8949	0.86391	0.16958	5.09442	3.49802e-07	3.24083e-06	3.12134	3.01712	2.59424	2.08929	4.52311	5.08929	3.98487	4.9963
ENSMUSG00000075705	27361	Msrb1	protein_coding	MGI Symbol	2	methionine sulfoxide reductase B1 [Source:MGI Symbol;Acc:MGI:1351642]	777.848	0.651175	0.127823	5.09436	3.4993e-07	3.24083e-06	30.63	29.2434	29.6254	29.3276	42.2724	35.0177	43.3331	54.4198
ENSMUSG00000021696	74559	Elovl7	protein_coding	MGI Symbol	1	ELOVL family member 7, elongation of long chain fatty acids (yeast) [Source:MGI Symbol;Acc:MGI:1921809]	44.9498	-1.4688	0.28841	-5.09275	3.52902e-07	3.26379e-06	0.731712	0.725953	0.546054	0.981026	0.238646	0.210224	0.356329	0.213839
ENSMUSG00000022945	110749	Chaf1b	protein_coding	MGI Symbol	8	chromatin assembly factor 1, subunit B (p60) [Source:MGI Symbol;Acc:MGI:1314881]	187.464	-0.896923	0.176404	-5.0845	3.68599e-07	3.39945e-06	3.15936	2.93357	2.19117	3.73769	1.35853	1.49773	1.66375	1.54931
ENSMUSG00000003282	56711	Plag1	protein_coding	MGI Symbol	4	pleiomorphic adenoma gene 1 [Source:MGI Symbol;Acc:MGI:1891916]	134.658	0.67953	0.133749	5.08065	3.7614e-07	3.46657e-06	0.759862	0.772641	0.753175	0.729336	1.30994	1.16675	0.980371	1.09553
ENSMUSG00000017713	71776	Tha1	protein_coding	MGI Symbol	3	threonine aldolase 1 [Source:MGI Symbol;Acc:MGI:1919026]	123.818	0.83171	0.163719	5.08012	3.77204e-07	3.47395e-06	1.64363	1.92876	2.02012	1.97968	3.65064	2.53031	2.93319	3.53743
ENSMUSG00000026726	65969	Cubn	protein_coding	MGI Symbol	3	cubilin (intrinsic factor-cobalamin receptor) [Source:MGI Symbol;Acc:MGI:1931256]	88.4024	0.876552	0.172607	5.07831	3.8081e-07	3.50228e-06	0.295757	0.371698	0.367248	0.269822	0.648439	0.53743	0.504055	0.566979
ENSMUSG00000041920	104681	Slc16a6	protein_coding	MGI Symbol	5	solute carrier family 16 (monocarboxylic acid transporters), member 6 [Source:MGI Symbol;Acc:MGI:2144585]	246.803	-0.754732	0.148753	-5.07373	3.90089e-07	3.58264e-06	3.41179	3.83524	3.57657	4.83209	2.12499	1.92391	2.39435	2.26679
ENSMUSG00000053964	16855	Lgals4	protein_coding	MGI Symbol	7	lectin, galactose binding, soluble 4 [Source:MGI Symbol;Acc:MGI:107536]	166.086	1.06168	0.209744	5.06179	4.15332e-07	3.80918e-06	2.25179	2.06442	3.7227	3.46802	5.30928	5.53872	4.39971	7.33931
ENSMUSG00000074264	11722	Amy1	protein_coding	MGI Symbol	5	amylase 1, salivary [Source:MGI Symbol;Acc:MGI:88019]	26.6282	1.55163	0.306786	5.05769	4.24375e-07	3.88672e-06	0.280715	0.241894	0.165622	0.284554	0.716933	0.681546	0.561998	0.722712
ENSMUSG00000045201	218763	Lrrc3b	protein_coding	MGI Symbol	2	leucine rich repeat containing 3B [Source:MGI Symbol;Acc:MGI:2384996]	215.324	-0.849932	0.168147	-5.05468	4.31107e-07	3.94564e-06	8.81533	8.63095	10.0461	9.78571	3.70246	4.25479	5.04243	6.36377
ENSMUSG00000030739	71960	Myh14	protein_coding	MGI Symbol	9	myosin, heavy polypeptide 14 [Source:MGI Symbol;Acc:MGI:1919210]	173.67	0.694952	0.138164	5.0299	4.90736e-07	4.45743e-06	1.06404	1.24544	1.11431	1.07017	1.89376	1.58842	1.85409	1.51428
ENSMUSG00000071537	74253	Klrg2	protein_coding	MGI Symbol	3	killer cell lectin-like receptor subfamily G, member 2 [Source:MGI Symbol;Acc:MGI:1921503]	15.7545	-2.36115	0.469686	-5.02708	4.97998e-07	4.51719e-06	0.706502	0.633151	1.00041	0.510268	0.162394	0.111264	0.15716	0.0970091
ENSMUSG00000073154	NA	9330158H04Rik	lincRNA	MGI Symbol	9	RIKEN cDNA 9330158H04 gene [Source:MGI Symbol;Acc:MGI:2442094]	152.109	-0.745251	0.148687	-5.01222	5.38067e-07	4.86063e-06	1.22938	1.34993	1.22477	1.32185	0.888107	0.809007	0.632891	0.560671
ENSMUSG00000025044	20288	Msr1	protein_coding	MGI Symbol	5	macrophage scavenger receptor 1 [Source:MGI Symbol;Acc:MGI:98257]	51.5809	-1.15181	0.230089	-5.00593	5.55923e-07	5.01507e-06	0.981269	0.959083	1.28479	1.18034	0.494357	0.587446	0.340877	0.442971
ENSMUSG00000040327	78309	Cul9	protein_coding	MGI Symbol	11	cullin 9 [Source:MGI Symbol;Acc:MGI:1925559]	588.628	0.657367	0.13134	5.00508	5.58389e-07	5.03044e-06	2.54652	2.40544	2.48917	1.81376	4.13683	3.89764	2.75197	3.02172
ENSMUSG00000015944	80909	Gatsl2	protein_coding	MGI Symbol	3	GATS protein-like 2 [Source:MGI Symbol;Acc:MGI:1933384]	926.589	0.723428	0.144564	5.00419	5.60975e-07	5.0503e-06	6.30536	6.38775	5.9187	4.23975	10.057	10.9655	7.37201	7.28399
ENSMUSG00000001248	52857	Gramd1a	protein_coding	MGI Symbol	13	GRAM domain containing 1A [Source:MGI Symbol;Acc:MGI:105490]	709.889	-0.652484	0.13047	-5.00101	5.70295e-07	5.12722e-06	10.2048	10.9335	12.2132	8.69508	7.52833	7.38873	4.97581	5.40097
ENSMUSG00000023439	14695	Gnb3	protein_coding	MGI Symbol	4	guanine nucleotide binding protein (G protein), beta 3 [Source:MGI Symbol;Acc:MGI:95785]	33.5364	1.85207	0.370442	4.99963	5.74397e-07	5.15709e-06	0.347113	0.485615	0.15179	0.372559	0.727461	1.20585	1.58062	1.07239
ENSMUSG00000040584	18671	Abcb1a	protein_coding	MGI Symbol	4	ATP-binding cassette, sub-family B (MDR/TAP), member 1A [Source:MGI Symbol;Acc:MGI:97570]	100.329	0.811406	0.162468	4.99426	5.90616e-07	5.2991e-06	0.902226	0.750414	0.801941	0.827584	1.21724	1.62165	1.21728	1.37349
ENSMUSG00000029377	13874	Ereg	protein_coding	MGI Symbol	1	epiregulin [Source:MGI Symbol;Acc:MGI:107508]	15.0048	-2.58485	0.51862	-4.98409	6.22532e-07	5.5628e-06	0.233884	0.295592	0.579563	0.429713	0.0597329	0.0613887	0.0520268	0.0669048
ENSMUSG00000027009	16401	Itga4	protein_coding	MGI Symbol	5	integrin alpha 4 [Source:MGI Symbol;Acc:MGI:96603]	81.2126	-0.929615	0.186694	-4.97936	6.37949e-07	5.68518e-06	0.399849	0.508879	0.506301	0.469137	0.203258	0.217974	0.220653	0.285073
ENSMUSG00000026255	98363	Efhd1	protein_coding	MGI Symbol	3	EF hand domain containing 1 [Source:MGI Symbol;Acc:MGI:1921607]	21.3111	-2.36776	0.475846	-4.97589	6.49492e-07	5.76861e-06	1.41624	1.1768	0.429728	1.12478	0.116261	0.179226	0.168771	0.286485
ENSMUSG00000048251	58208	Bcl11b	protein_coding	MGI Symbol	3	B cell leukemia/lymphoma 11B [Source:MGI Symbol;Acc:MGI:1929913]	107.209	1.10907	0.222936	4.97481	6.53107e-07	5.79682e-06	0.755333	0.56181	0.436264	0.309792	1.10415	1.15823	0.946228	1.00302
ENSMUSG00000066235	215494	Pomgnt2	protein_coding	MGI Symbol	7	protein O-linked mannose beta 1,4-N-acetylglucosaminyltransferase 2 [Source:MGI Symbol;Acc:MGI:2143424]	160.973	0.678791	0.136513	4.97236	6.61433e-07	5.86678e-06	3.17593	3.23716	3.4692	3.05265	5.34469	5.76079	3.69387	4.74241
ENSMUSG00000035849	268481	Krt222	protein_coding	MGI Symbol	3	keratin 222 [Source:MGI Symbol;Acc:MGI:2442728]	94.2048	0.990802	0.199542	4.96537	6.857e-07	6.06573e-06	1.42026	1.14789	0.953532	1.19146	1.72608	2.29454	2.54925	2.23594
ENSMUSG00000082361	12223	Btc	protein_coding	MGI Symbol	4	betacellulin, epidermal growth factor family member [Source:MGI Symbol;Acc:MGI:99439]	40.8111	-1.34383	0.270772	-4.96297	6.94247e-07	6.13204e-06	1.08379	1.14002	1.17083	1.61952	0.558365	0.419347	0.523741	0.365622
ENSMUSG00000032238	19883	Rora	protein_coding	MGI Symbol	6	RAR-related orphan receptor alpha [Source:MGI Symbol;Acc:MGI:104661]	379.536	0.603433	0.121716	4.95773	7.13228e-07	6.27983e-06	1.3239	1.38173	1.6767	1.31752	2.43823	2.2533	1.66272	1.82489
ENSMUSG00000002500	66211	Rpl3l	protein_coding	MGI Symbol	3	ribosomal protein L3-like [Source:MGI Symbol;Acc:MGI:1913461]	80.2442	1.00917	0.203659	4.95518	7.22621e-07	6.35407e-06	2.02797	1.89409	2.01476	2.08887	3.45847	3.24527	3.31789	5.12005
ENSMUSG00000048004	217951	Tmem196	protein_coding	MGI Symbol	5	transmembrane protein 196 [Source:MGI Symbol;Acc:MGI:2685374]	21.2909	-1.85694	0.374882	-4.95341	7.29254e-07	6.39961e-06	1.23974	0.954012	1.13289	1.11788	0.331351	0.204322	0.153922	0.445362
ENSMUSG00000040563	235044	Plppr2	protein_coding	MGI Symbol	3	phospholipid phosphatase related 2 [Source:MGI Symbol;Acc:MGI:2384575]	78.5429	-1.01165	0.204248	-4.95306	7.30559e-07	6.40681e-06	1.95423	2.34409	3.11308	2.02801	1.10052	1.24644	1.01723	1.0465
ENSMUSG00000084989	381284	Crocc2	protein_coding	MGI Symbol	1	ciliary rootlet coiled-coil, rootletin family member 2 [Source:MGI Symbol;Acc:MGI:3045962]	34.2699	2.56985	0.518874	4.95276	7.31698e-07	6.41255e-06	0.282067	0.13816	0.0472982	0.203158	0.341236	0.631252	1.2483	1.48297
ENSMUSG00000027318	110751	Adam33	protein_coding	MGI Symbol	13	a disintegrin and metallopeptidase domain 33 [Source:MGI Symbol;Acc:MGI:1341813]	54.0792	-1.61456	0.32656	-4.94413	7.64839e-07	6.67202e-06	0.528047	0.8551	1.41784	0.943035	0.297712	0.435411	0.186167	0.235985
ENSMUSG00000032715	228775	Trib3	protein_coding	MGI Symbol	3	tribbles pseudokinase 3 [Source:MGI Symbol;Acc:MGI:1345675]	51.428	-1.12919	0.228474	-4.94232	7.71995e-07	6.73e-06	1.74501	1.98749	2.04121	2.45144	1.04635	0.985743	0.641329	0.859455
ENSMUSG00000027322	20612	Siglec1	protein_coding	MGI Symbol	3	sialic acid binding Ig-like lectin 1, sialoadhesin [Source:MGI Symbol;Acc:MGI:99668]	56.1276	-1.07136	0.217219	-4.93217	8.13204e-07	7.07525e-06	0.631985	0.583486	0.783029	0.62633	0.276696	0.266593	0.331375	0.30217
ENSMUSG00000036198	75404	Arhgap36	protein_coding	MGI Symbol	5	Rho GTPase activating protein 36 [Source:MGI Symbol;Acc:MGI:1922654]	57.1066	1.26629	0.25705	4.92625	8.38207e-07	7.27364e-06	0.926845	0.601033	0.450446	0.429951	1.55267	1.28028	1.40478	1.24568
ENSMUSG00000048478	320869	Spata33	protein_coding	MGI Symbol	8	spermatogenesis associated 33 [Source:MGI Symbol;Acc:MGI:2444920]	49.2891	1.29666	0.264294	4.90613	9.28888e-07	8.00273e-06	3.42367	2.78929	2.64432	4.7325	6.4387	6.86226	8.72363	9.18833
ENSMUSG00000003809	270076	Gcdh	protein_coding	MGI Symbol	6	glutaryl-Coenzyme A dehydrogenase [Source:MGI Symbol;Acc:MGI:104541]	463.295	0.59122	0.120641	4.90064	9.55263e-07	8.20856e-06	9.24959	9.03991	6.61087	8.25602	13.0525	13.1608	9.55848	11.4345
ENSMUSG00000020427	16009	Igfbp3	protein_coding	MGI Symbol	2	insulin-like growth factor binding protein 3 [Source:MGI Symbol;Acc:MGI:96438]	708.133	-0.868654	0.177323	-4.89872	9.64639e-07	8.28374e-06	16.3799	18.9439	24.0327	12.9621	8.95871	12.4924	8.3644	7.5324
ENSMUSG00000023800	24001	Tiam2	protein_coding	MGI Symbol	2	T cell lymphoma invasion and metastasis 2 [Source:MGI Symbol;Acc:MGI:1344338]	132.399	-0.778503	0.158966	-4.89728	9.71707e-07	8.33902e-06	1.30054	1.62794	1.76281	1.89293	0.914509	0.859012	0.833644	0.995675
ENSMUSG00000021638	18260	Ocln	protein_coding	MGI Symbol	5	occludin [Source:MGI Symbol;Acc:MGI:106183]	60.9995	-1.25503	0.256339	-4.89599	9.78105e-07	8.38847e-06	1.13287	1.15828	1.60865	1.14675	0.76071	0.541244	0.288813	0.40636
ENSMUSG00000036983	224481	Tfb1m	protein_coding	MGI Symbol	1	transcription factor B1, mitochondrial [Source:MGI Symbol;Acc:MGI:2146851]	69.3872	0.978848	0.200348	4.88575	1.03037e-06	8.81384e-06	2.14641	2.2195	1.8494	2.49393	3.67697	3.7789	3.67557	4.963
ENSMUSG00000100017	NA	2410022M11Rik	antisense	MGI Symbol	1	RIKEN cDNA 2410022M11 gene [Source:MGI Symbol;Acc:MGI:1917005]	81.8889	0.836173	0.171452	4.87699	1.07715e-06	9.19612e-06	1.04681	1.0977	0.814213	1.02564	1.72837	1.81111	1.49556	1.67018
ENSMUSG00000092397	NA	C130080G10Rik	antisense	MGI Symbol	5	RIKEN cDNA C130080G10 gene [Source:MGI Symbol;Acc:MGI:4844008]	708.78	-0.699703	0.143586	-4.87305	1.09888e-06	9.36352e-06	20.1997	20.3718	22.1142	21.0922	10.3417	9.64657	13.5633	14.6813
ENSMUSG00000078486	74183	Perm1	protein_coding	MGI Symbol	1	PPARGC1 and ESRR induced regulator, muscle 1 [Source:MGI Symbol;Acc:MGI:1921433]	2349.06	0.740262	0.151994	4.87035	1.11402e-06	9.47422e-06	29.4812	24.9721	22.5893	34.2171	38.2204	37.5063	45.232	53.3433
ENSMUSG00000048482	12064	Bdnf	protein_coding	MGI Symbol	11	brain derived neurotrophic factor [Source:MGI Symbol;Acc:MGI:88145]	18.0419	-2.48049	0.509368	-4.86975	1.11739e-06	9.49674e-06	0.172885	0.214526	0.339667	0.483032	0.029804	0.0408402	0.0807614	0.0534119
ENSMUSG00000049630	227580	C1ql3	protein_coding	MGI Symbol	1	C1q-like 3 [Source:MGI Symbol;Acc:MGI:2387350]	12.5816	-2.65281	0.544978	-4.86773	1.12889e-06	9.58828e-06	0.586032	0.471323	0.645416	0.470288	0.174615	0.0769094	0.0289692	0.0447041
ENSMUSG00000073433	14570	Arhgdig	protein_coding	MGI Symbol	5	Rho GDP dissociation inhibitor (GDI) gamma [Source:MGI Symbol;Acc:MGI:108430]	20.0927	-1.95798	0.403279	-4.85515	1.20298e-06	1.01459e-05	0.512294	0.632268	0.859959	0.433449	0.15194	0.19519	0.0882259	0.153165
ENSMUSG00000026495	68226	Efcab2	protein_coding	MGI Symbol	3	EF-hand calcium binding domain 2 [Source:MGI Symbol;Acc:MGI:1915476]	188.538	0.660274	0.136559	4.83509	1.33084e-06	1.11389e-05	3.51776	3.13355	4.00593	3.57662	4.74919	5.10611	5.17593	6.08868
ENSMUSG00000036052	56323	Dnajb5	protein_coding	MGI Symbol	7	DnaJ heat shock protein family (Hsp40) member B5 [Source:MGI Symbol;Acc:MGI:1930018]	903.58	-0.68255	0.141295	-4.83066	1.36081e-06	1.13538e-05	9.29789	9.9796	14.6817	12.3893	8.17829	6.36256	6.35592	6.29329
ENSMUSG00000045917	230279	Tmem268	protein_coding	MGI Symbol	5	transmembrane protein 268 [Source:MGI Symbol;Acc:MGI:1913920]	135.611	0.775794	0.160636	4.82951	1.36868e-06	1.14123e-05	1.82563	1.2865	1.69467	1.40338	2.23804	2.47578	2.4186	2.86885
ENSMUSG00000024640	107272	Psat1	protein_coding	MGI Symbol	7	phosphoserine aminotransferase 1 [Source:MGI Symbol;Acc:MGI:2183441]	614.258	-0.773061	0.160546	-4.81519	1.47063e-06	1.22161e-05	13.05	12.1489	8.55964	11.2372	7.15786	7.87853	4.29961	5.64625
ENSMUSG00000071226	330409	Cecr2	protein_coding	MGI Symbol	8	cat eye syndrome chromosome region, candidate 2 [Source:MGI Symbol;Acc:MGI:1923799]	152.823	0.736019	0.152895	4.81389	1.48017e-06	1.22876e-05	0.565443	0.601402	0.450375	0.515859	0.92836	0.830062	0.625312	0.964958
ENSMUSG00000004748	67900	Mtfp1	protein_coding	MGI Symbol	2	mitochondrial fission process 1 [Source:MGI Symbol;Acc:MGI:1916686]	635.362	0.896268	0.186558	4.80424	1.55337e-06	1.2871e-05	16.2028	14.1006	11.4935	21.2279	22.3529	24.6526	29.013	33.945
ENSMUSG00000023017	11419	Asic1	protein_coding	MGI Symbol	1	acid-sensing (proton-gated) ion channel 1 [Source:MGI Symbol;Acc:MGI:1194915]	97.5376	0.750169	0.156538	4.79223	1.64935e-06	1.35981e-05	1.22821	1.24049	1.10719	1.18891	1.73982	2.00734	1.90613	1.89725
ENSMUSG00000048582	14611	Gja3	protein_coding	MGI Symbol	1	gap junction protein, alpha 3 [Source:MGI Symbol;Acc:MGI:95714]	421.424	0.688661	0.143804	4.78889	1.67703e-06	1.38092e-05	16.1779	14.2877	9.73341	11.2437	19.5107	19.6414	18.5343	20.4142
ENSMUSG00000003348	208228	Mob3a	protein_coding	MGI Symbol	1	MOB kinase activator 3A [Source:MGI Symbol;Acc:MGI:3050117]	140.406	-0.879403	0.183672	-4.78791	1.6853e-06	1.38686e-05	3.69929	3.48896	5.07269	4.70539	2.35936	1.75255	2.52295	2.03038
ENSMUSG00000061601	26875	Pclo	protein_coding	MGI Symbol	4	piccolo (presynaptic cytomatrix protein) [Source:MGI Symbol;Acc:MGI:1349390]	38.1042	1.18884	0.2485	4.78405	1.71794e-06	1.4102e-05	0.0812479	0.0811174	0.0684331	0.0670944	0.148115	0.172075	0.168269	0.152915
ENSMUSG00000018387	71774	Shroom1	protein_coding	MGI Symbol	6	shroom family member 1 [Source:MGI Symbol;Acc:MGI:1919024]	25.5619	-1.98016	0.414227	-4.78037	1.74972e-06	1.43362e-05	0.292072	0.652358	0.818876	0.426337	0.107415	0.165589	0.15593	0.0962499
ENSMUSG00000039911	74646	Spsb1	protein_coding	MGI Symbol	10	splA/ryanodine receptor domain and SOCS box containing 1 [Source:MGI Symbol;Acc:MGI:1921896]	399.692	0.616088	0.128895	4.77975	1.75512e-06	1.43627e-05	5.50127	4.52559	3.98578	3.69444	6.1258	6.74323	6.52663	6.15629
ENSMUSG00000055782	26874	Abcd2	protein_coding	MGI Symbol	1	ATP-binding cassette, sub-family D (ALD), member 2 [Source:MGI Symbol;Acc:MGI:1349467]	37.0426	1.25105	0.262315	4.76928	1.84889e-06	1.50926e-05	0.291702	0.261417	0.237504	0.188504	0.670495	0.608689	0.428263	0.500666
ENSMUSG00000048148	319555	Nwd1	protein_coding	MGI Symbol	8	NACHT and WD repeat domain containing 1 [Source:MGI Symbol;Acc:MGI:2442268]	75.4498	0.878175	0.184224	4.76688	1.87103e-06	1.52357e-05	0.358234	0.427913	0.380444	0.33809	0.674355	0.714934	0.675976	0.547012
ENSMUSG00000044067	73010	Gpr22	protein_coding	MGI Symbol	3	G protein-coupled receptor 22 [Source:MGI Symbol;Acc:MGI:1920260]	300.646	0.8274	0.173588	4.76646	1.87495e-06	1.52582e-05	3.37049	3.4732	2.25419	2.52698	5.33463	5.96464	3.25327	5.00831
ENSMUSG00000000628	15277	Hk2	protein_coding	MGI Symbol	4	hexokinase 2 [Source:MGI Symbol;Acc:MGI:1315197]	2020.53	0.687162	0.144223	4.76459	1.89239e-06	1.53812e-05	15.801	16.1249	13.0994	18.9946	21.8124	20.354	24.1896	30.356
ENSMUSG00000072825	217882	Cep170b	protein_coding	MGI Symbol	3	centrosomal protein 170B [Source:MGI Symbol;Acc:MGI:2145043]	648.621	-0.669145	0.14073	-4.7548	1.9864e-06	1.60976e-05	6.78037	7.52161	9.18567	6.16365	5.34691	5.01729	3.5745	3.68291
ENSMUSG00000029570	16848	Lfng	protein_coding	MGI Symbol	3	LFNG O-fucosylpeptide 3-beta-N-acetylglucosaminyltransferase [Source:MGI Symbol;Acc:MGI:1095413]	197.727	-0.631193	0.132784	-4.75352	1.99905e-06	1.61785e-05	7.22987	5.79577	7.15291	5.80095	3.81625	4.45055	3.89756	3.66209
ENSMUSG00000017344	22370	Vtn	protein_coding	MGI Symbol	4	vitronectin [Source:MGI Symbol;Acc:MGI:98940]	45.3145	1.10327	0.232238	4.75062	2.02798e-06	1.63825e-05	1.00599	0.657	0.899676	0.935893	1.88638	1.65725	1.73136	1.79935
ENSMUSG00000022206	18162	Npr3	protein_coding	MGI Symbol	1	natriuretic peptide receptor 3 [Source:MGI Symbol;Acc:MGI:97373]	1358.28	-0.63826	0.134418	-4.74831	2.05127e-06	1.65504e-05	16.75	14.5847	15.6793	11.9882	10.5392	10.8863	7.08268	7.37436
ENSMUSG00000036246	78816	Gmip	protein_coding	MGI Symbol	9	Gem-interacting protein [Source:MGI Symbol;Acc:MGI:1926066]	138.65	-0.887685	0.18703	-4.74622	2.07249e-06	1.67114e-05	1.53906	2.05189	2.62134	1.81032	1.30158	0.994669	0.85267	0.937015
ENSMUSG00000044350	210808	Lacc1	protein_coding	MGI Symbol	3	laccase (multicopper oxidoreductase) domain containing 1 [Source:MGI Symbol;Acc:MGI:2445077]	50.463	-1.13197	0.238901	-4.73823	2.15591e-06	1.73312e-05	1.32731	1.11325	1.04937	1.22774	0.61018	0.539998	0.275573	0.592317
ENSMUSG00000030525	11441	Chrna7	protein_coding	MGI Symbol	2	cholinergic receptor, nicotinic, alpha polypeptide 7 [Source:MGI Symbol;Acc:MGI:99779]	9.68558	-3.20967	0.677572	-4.73702	2.16889e-06	1.73941e-05	0.488323	0.558104	0.545894	0.46895	0.118152	0	0.0686061	0.0264676
ENSMUSG00000082292	NA	Gm12250	processed_pseudogene	MGI Symbol	1	predicted gene 12250 [Source:MGI Symbol;Acc:MGI:3649299]	18.2456	-2.10568	0.445175	-4.73001	2.24504e-06	1.79277e-05	1.05458	1.43944	1.43355	1.77989	0.193921	0.498241	0.450409	0.130323
ENSMUSG00000099137	NA	Gm10603	antisense	MGI Symbol	3	predicted gene 10603 [Source:MGI Symbol;Acc:MGI:3642592]	44.0793	1.57113	0.332156	4.7301	2.24409e-06	1.79277e-05	0.108443	0.26432	0.197428	0.220834	0.409503	0.384259	0.651318	0.741851
ENSMUSG00000022853	74147	Ehhadh	protein_coding	MGI Symbol	1	enoyl-Coenzyme A, hydratase/3-hydroxyacyl Coenzyme A dehydrogenase [Source:MGI Symbol;Acc:MGI:1277964]	189.203	0.663049	0.140222	4.72855	2.26126e-06	1.80464e-05	3.36551	2.83564	3.25268	2.53835	5.30047	4.96366	3.63629	4.05267
ENSMUSG00000063160	18223	Numbl	protein_coding	MGI Symbol	5	numb-like [Source:MGI Symbol;Acc:MGI:894702]	419.018	-0.620284	0.131329	-4.72314	2.32226e-06	1.84774e-05	3.33985	3.80598	4.27078	3.0597	2.37142	2.74455	1.81945	1.95901
ENSMUSG00000027894	229706	Slc6a17	protein_coding	MGI Symbol	10	solute carrier family 6 (neurotransmitter transporter), member 17 [Source:MGI Symbol;Acc:MGI:2442535]	394.305	0.66972	0.141848	4.72141	2.34215e-06	1.85909e-05	2.00164	1.96172	1.32651	2.01445	2.46262	2.76546	2.71342	2.98166
ENSMUSG00000097088	NA	Gm26615	lincRNA	MGI Symbol	1	predicted gene, 26615 [Source:MGI Symbol;Acc:MGI:5477109]	74.2231	1.03949	0.220312	4.71826	2.3787e-06	1.88245e-05	0.973756	1.059	0.748852	0.957293	1.52432	1.46742	2.08393	2.12661
ENSMUSG00000025193	66388	Cutc	protein_coding	MGI Symbol	4	cutC copper transporter [Source:MGI Symbol;Acc:MGI:1913638]	106.854	0.757659	0.160697	4.71482	2.4193e-06	1.91001e-05	3.55252	3.8298	3.41155	3.01689	6.77577	5.40126	4.48928	5.3709
ENSMUSG00000050511	18386	Oprd1	protein_coding	MGI Symbol	1	opioid receptor, delta 1 [Source:MGI Symbol;Acc:MGI:97438]	28.4593	1.42804	0.30294	4.71395	2.42964e-06	1.91703e-05	0.294033	0.221124	0.212907	0.21338	0.476169	0.678802	0.660016	0.578074
ENSMUSG00000032064	330938	Dixdc1	protein_coding	MGI Symbol	12	DIX domain containing 1 [Source:MGI Symbol;Acc:MGI:2679721]	470.331	0.958801	0.203487	4.71184	2.45484e-06	1.9346e-05	2.39305	2.12342	1.99765	1.40753	5.01122	4.39258	2.26599	2.9806
ENSMUSG00000021775	353187	Nr1d2	protein_coding	MGI Symbol	2	nuclear receptor subfamily 1, group D, member 2 [Source:MGI Symbol;Acc:MGI:2449205]	569.407	0.832401	0.176677	4.71142	2.45997e-06	1.93749e-05	6.51214	5.12264	4.77037	3.82348	10.6336	10.4334	6.2534	6.86124
ENSMUSG00000079045	NA	Prox1os	antisense	MGI Symbol	1	prospero homeobox 1, opposite strand [Source:MGI Symbol;Acc:MGI:4937200]	65.8186	0.893794	0.189828	4.70844	2.49616e-06	1.96481e-05	3.63468	3.48998	2.89502	3.70084	5.59455	6.43958	5.89068	6.08246
ENSMUSG00000029552	21753	Tes	protein_coding	MGI Symbol	5	testis derived transcript [Source:MGI Symbol;Acc:MGI:105081]	150.085	-0.695738	0.147825	-4.70649	2.52018e-06	1.98136e-05	3.66227	3.78697	4.06774	2.83536	2.33617	2.16282	1.70406	2.14524
ENSMUSG00000041762	68526	Gpr155	protein_coding	MGI Symbol	8	G protein-coupled receptor 155 [Source:MGI Symbol;Acc:MGI:1915776]	191.17	0.585103	0.124356	4.70508	2.53765e-06	1.99036e-05	1.50466	1.48101	1.4185	1.2571	2.33961	2.09084	1.62163	1.96383
ENSMUSG00000032968	16322	Inha	protein_coding	MGI Symbol	1	inhibin alpha [Source:MGI Symbol;Acc:MGI:96569]	157.236	0.595296	0.126599	4.70221	2.57364e-06	2.0174e-05	5.028	5.61363	4.87541	5.48457	7.41165	8.30566	6.41902	7.72935
ENSMUSG00000032265	212943	Fam46a	protein_coding	MGI Symbol	2	family with sequence similarity 46, member A [Source:MGI Symbol;Acc:MGI:2670964]	637.754	-1.24686	0.265526	-4.69581	2.65553e-06	2.07298e-05	7.2277	8.29232	14.7412	8.66148	4.54862	4.68584	3.13172	3.13449
ENSMUSG00000020904	71860	Cfap52	protein_coding	MGI Symbol	4	cilia and flagella associated protein 52 [Source:MGI Symbol;Acc:MGI:1919110]	13.4438	-2.31209	0.492511	-4.69449	2.67271e-06	2.08516e-05	0.53278	0.622781	0.762616	0.475494	0.186356	0.0820809	0.0618342	0.119275
ENSMUSG00000022894	23794	Adamts5	protein_coding	MGI Symbol	1	a disintegrin-like and metallopeptidase (reprolysin type) with thrombospondin type 1 motif, 5 (aggrecanase-2) [Source:MGI Symbol;Acc:MGI:1346321]	659.379	-0.702914	0.149761	-4.69358	2.68459e-06	2.09319e-05	4.90852	5.45341	8.63399	5.96877	3.83209	3.82064	3.21804	3.57056
ENSMUSG00000031861	53978	Lpar2	protein_coding	MGI Symbol	2	lysophosphatidic acid receptor 2 [Source:MGI Symbol;Acc:MGI:1858422]	47.0199	-1.14773	0.244728	-4.68982	2.73447e-06	2.12956e-05	0.598455	0.809243	0.645337	0.682471	0.22221	0.369741	0.319499	0.256001
ENSMUSG00000072852	NA	2310040G07Rik	antisense	MGI Symbol	2	RIKEN cDNA 2310040G07 gene [Source:MGI Symbol;Acc:MGI:1917534]	46.0873	1.21947	0.260104	4.68839	2.75358e-06	2.14318e-05	2.85352	1.5456	2.52536	1.70454	4.68499	4.01238	4.62466	5.59734
ENSMUSG00000027424	74528	Mgme1	protein_coding	MGI Symbol	3	mitochondrial genome maintainance exonuclease 1 [Source:MGI Symbol;Acc:MGI:1921778]	167.039	0.587577	0.125364	4.68698	2.77265e-06	2.15676e-05	2.24725	2.62254	2.28429	2.70917	3.72649	3.73499	2.99936	3.48791
ENSMUSG00000097062	NA	Gm17586	lincRNA	MGI Symbol	1	predicted gene, 17586 [Source:MGI Symbol;Acc:MGI:4937220]	54.6837	-1.24032	0.264966	-4.68103	2.85433e-06	2.21508e-05	4.61654	5.93657	5.53132	4.92717	3.129	2.30694	0.868947	2.07234
ENSMUSG00000030786	16409	Itgam	protein_coding	MGI Symbol	6	integrin alpha M [Source:MGI Symbol;Acc:MGI:96607]	75.314	-0.916735	0.19586	-4.68057	2.8608e-06	2.21823e-05	0.750035	0.967289	1.11873	0.989878	0.503641	0.517602	0.359932	0.520718
ENSMUSG00000041180	226098	Hectd2	protein_coding	MGI Symbol	9	HECT domain containing 2 [Source:MGI Symbol;Acc:MGI:2442663]	61.5694	-0.95199	0.20364	-4.67487	2.94141e-06	2.27598e-05	0.503861	0.612963	0.566577	0.527278	0.292945	0.329072	0.245263	0.213659
ENSMUSG00000028017	13645	Egf	protein_coding	MGI Symbol	9	epidermal growth factor [Source:MGI Symbol;Acc:MGI:95290]	55.7318	1.16989	0.250334	4.67332	2.96371e-06	2.29189e-05	0.530973	0.584099	0.26395	0.399383	1.1166	0.827308	0.844387	0.988903
ENSMUSG00000073948	258751	Olfr608	protein_coding	MGI Symbol	2	olfactory receptor 608 [Source:MGI Symbol;Acc:MGI:3030442]	15.9375	2.17695	0.466122	4.67034	3.00702e-06	2.32402e-05	0.282551	0.350607	0.360083	0.515549	1.16903	1.13469	1.58389	2.4442
ENSMUSG00000029095	231148	Ablim2	protein_coding	MGI Symbol	17	actin-binding LIM protein 2 [Source:MGI Symbol;Acc:MGI:2385758]	258.587	0.591577	0.126788	4.66587	3.07309e-06	2.37093e-05	1.98279	1.50619	2.00854	1.73935	2.44531	2.81935	2.15783	2.85082
ENSMUSG00000021066	73991	Atl1	protein_coding	MGI Symbol	1	atlastin GTPase 1 [Source:MGI Symbol;Acc:MGI:1921241]	160.754	-0.76671	0.164451	-4.66225	3.12778e-06	2.41171e-05	4.44348	4.63422	4.55694	4.15387	3.09038	3.0409	1.57811	2.17997
ENSMUSG00000062646	76051	Ganc	protein_coding	MGI Symbol	14	glucosidase, alpha; neutral C [Source:MGI Symbol;Acc:MGI:1923301]	209.896	0.609284	0.1307	4.66171	3.1359e-06	2.41656e-05	1.11075	0.995834	1.3804	1.03086	1.74508	1.54224	1.45095	1.74622
ENSMUSG00000041329	11932	Atp1b2	protein_coding	MGI Symbol	5	ATPase, Na+/K+ transporting, beta 2 polypeptide [Source:MGI Symbol;Acc:MGI:88109]	990.71	0.612182	0.131384	4.65948	3.17006e-06	2.43862e-05	11.7481	12.325	13.9435	9.42168	18.9298	20.5112	12.537	16.6505
ENSMUSG00000022474	29858	Pmm1	protein_coding	MGI Symbol	7	phosphomannomutase 1 [Source:MGI Symbol;Acc:MGI:1353418]	317.491	-0.623521	0.134139	-4.64833	3.34628e-06	2.56671e-05	7.14356	8.68801	9.56017	8.89705	5.62905	6.56253	4.34087	4.48571
ENSMUSG00000032500	245038	Dclk3	protein_coding	MGI Symbol	1	doublecortin-like kinase 3 [Source:MGI Symbol;Acc:MGI:3039580]	14.283	-2.38404	0.513083	-4.64651	3.37596e-06	2.58797e-05	0.553558	0.333904	0.522559	0.280565	0.123704	0.0726477	0.0820917	0.0316702
ENSMUSG00000015850	229595	Adamtsl4	protein_coding	MGI Symbol	5	ADAMTS-like 4 [Source:MGI Symbol;Acc:MGI:2389008]	487.615	0.829842	0.179187	4.63114	3.63657e-06	2.77648e-05	4.41656	5.1494	6.79766	4.32126	11.7113	9.54104	7.07366	6.44665
ENSMUSG00000027611	19124	Procr	protein_coding	MGI Symbol	4	protein C receptor, endothelial [Source:MGI Symbol;Acc:MGI:104596]	82.6676	-0.868092	0.187497	-4.6299	3.65847e-06	2.78837e-05	2.75189	3.00977	3.99035	3.22875	1.58135	1.62518	1.76582	1.71672
ENSMUSG00000002032	71687	Tmem25	protein_coding	MGI Symbol	8	transmembrane protein 25 [Source:MGI Symbol;Acc:MGI:1918937]	60.5081	0.950874	0.205459	4.62805	3.69128e-06	2.8076e-05	1.00001	0.727673	0.983342	0.802503	1.61752	1.48737	1.43356	1.84987
ENSMUSG00000086806	NA	Gm13054	antisense	MGI Symbol	1	predicted gene 13054 [Source:MGI Symbol;Acc:MGI:3702728]	12.9751	-2.69957	0.583372	-4.62753	3.7005e-06	2.8123e-05	2.09722	1.21986	2.57525	0.896867	0.150643	0.387048	0.174945	0.269969
ENSMUSG00000027589	245867	Pcmtd2	protein_coding	MGI Symbol	9	protein-L-isoaspartate (D-aspartate) O-methyltransferase domain containing 2 [Source:MGI Symbol;Acc:MGI:1923927]	568.223	0.697763	0.15081	4.62676	3.7143e-06	2.82116e-05	5.97411	6.94806	7.34052	5.36233	12.7573	11.1534	7.21906	8.24267
ENSMUSG00000025885	17919	Myo5b	protein_coding	MGI Symbol	11	myosin VB [Source:MGI Symbol;Acc:MGI:106598]	80.3278	0.979245	0.211688	4.62589	3.72987e-06	2.83061e-05	0.302659	0.284514	0.338956	0.439281	0.632437	0.506975	0.734463	0.646035
ENSMUSG00000025017	83490	Pik3ap1	protein_coding	MGI Symbol	1	phosphoinositide-3-kinase adaptor protein 1 [Source:MGI Symbol;Acc:MGI:1933177]	42.4519	-1.09757	0.237297	-4.6253	3.74057e-06	2.8346e-05	1.37693	1.44506	1.24404	1.38274	0.637714	0.606844	0.658303	0.507934
ENSMUSG00000075033	385658	Nxpe3	protein_coding	MGI Symbol	1	neurexophilin and PC-esterase domain family, member 3 [Source:MGI Symbol;Acc:MGI:2686598]	50.3399	-1.04015	0.225618	-4.61021	4.02265e-06	3.03627e-05	0.601769	0.717327	0.630202	0.648125	0.25935	0.385002	0.301189	0.249606
ENSMUSG00000041552	211612	Ptchd1	protein_coding	MGI Symbol	3	patched domain containing 1 [Source:MGI Symbol;Acc:MGI:2685233]	11.4833	-2.87824	0.624562	-4.60842	4.05735e-06	3.05886e-05	0.250375	0.295887	0.493811	0.611839	0.0411073	0.0422469	0.0954777	0.0368344
ENSMUSG00000087413	NA	Gm11266	antisense	MGI Symbol	1	predicted gene 11266 [Source:MGI Symbol;Acc:MGI:3649705]	91.7719	0.846879	0.183894	4.60524	4.11982e-06	3.10066e-05	3.55174	3.84757	2.60444	2.70024	5.29682	4.94423	5.75627	5.53001
ENSMUSG00000035246	236899	Pcyt1b	protein_coding	MGI Symbol	3	phosphate cytidylyltransferase 1, choline, beta isoform [Source:MGI Symbol;Acc:MGI:2147987]	26.5642	-1.50661	0.327166	-4.60504	4.12394e-06	3.10199e-05	0.401279	0.466811	0.468774	0.469054	0.0922364	0.118492	0.200843	0.18596
ENSMUSG00000024621	12978	Csf1r	protein_coding	MGI Symbol	2	colony stimulating factor 1 receptor [Source:MGI Symbol;Acc:MGI:1339758]	461.569	-0.60064	0.130489	-4.60299	4.16472e-06	3.12733e-05	6.61177	5.83583	8.3536	7.33925	4.22295	4.04115	3.99384	5.17749
ENSMUSG00000032625	330267	Thsd7a	protein_coding	MGI Symbol	6	thrombospondin, type I, domain containing 7A [Source:MGI Symbol;Acc:MGI:2685683]	404.359	-0.846502	0.184218	-4.59512	4.32505e-06	3.23852e-05	2.30035	2.36249	2.83351	1.86039	1.6411	1.51562	0.871989	0.906481
ENSMUSG00000028295	66291	Smim8	protein_coding	MGI Symbol	8	small integral membrane protein 8 [Source:MGI Symbol;Acc:MGI:1913541]	193.494	0.586261	0.127895	4.58394	4.56305e-06	3.40516e-05	6.26388	7.10281	5.25376	6.65622	9.57134	8.91185	8.83532	8.42983
ENSMUSG00000024427	24066	Spry4	protein_coding	MGI Symbol	1	sprouty homolog 4 (Drosophila) [Source:MGI Symbol;Acc:MGI:1345144]	813.464	-0.704241	0.153676	-4.58262	4.59186e-06	3.42279e-05	11.4465	11.5455	15.8765	15.4183	6.47665	7.18204	7.81858	9.76085
ENSMUSG00000028838	56219	Extl1	protein_coding	MGI Symbol	3	exostoses (multiple)-like 1 [Source:MGI Symbol;Acc:MGI:1888742]	93.4344	1.04382	0.228311	4.57191	4.83301e-06	3.58435e-05	1.16586	1.01318	0.684931	0.608192	1.31139	2.00697	1.57261	1.8648
ENSMUSG00000071711	246221	Mpst	protein_coding	MGI Symbol	3	mercaptopyruvate sulfurtransferase [Source:MGI Symbol;Acc:MGI:2179733]	208.464	0.711795	0.155752	4.57005	4.87603e-06	3.61422e-05	7.55013	6.99704	6.0515	5.23915	11.8698	11.021	9.26898	7.8486
ENSMUSG00000046345	69576	Smco1	protein_coding	MGI Symbol	1	single-pass membrane protein with coiled-coil domains 1 [Source:MGI Symbol;Acc:MGI:1916826]	16.7795	2.2723	0.497242	4.5698	4.88195e-06	3.61658e-05	0.190843	0.43415	0.121605	0.261162	0.921193	0.631152	1.37546	1.61157
ENSMUSG00000069874	54396	Irgm2	protein_coding	MGI Symbol	3	immunity-related GTPase family M member 2 [Source:MGI Symbol;Acc:MGI:1926262]	241.609	-0.613558	0.134342	-4.56712	4.94471e-06	3.65898e-05	4.89771	5.01844	5.73727	4.29898	3.37731	3.75141	2.51572	2.67471
ENSMUSG00000005674	641376	Tomm40l	protein_coding	MGI Symbol	8	translocase of outer mitochondrial membrane 40 homolog-like (yeast) [Source:MGI Symbol;Acc:MGI:3589112]	289.224	0.621266	0.136345	4.55659	5.19917e-06	3.82798e-05	4.46773	4.10469	3.37933	4.87502	5.39325	6.34	5.70561	6.90141
ENSMUSG00000026409	18640	Pfkfb2	protein_coding	MGI Symbol	13	6-phosphofructo-2-kinase/fructose-2,6-biphosphatase 2 [Source:MGI Symbol;Acc:MGI:107815]	131.44	0.724244	0.159547	4.53939	5.64177e-06	4.12627e-05	0.777893	0.773738	0.920535	0.903997	1.14094	1.21632	1.31511	1.5564
ENSMUSG00000028434	54357	Epb41l4b	protein_coding	MGI Symbol	7	erythrocyte membrane protein band 4.1 like 4b [Source:MGI Symbol;Acc:MGI:1859149]	54.8083	0.971253	0.214083	4.53682	5.71095e-06	4.16994e-05	0.242679	0.232122	0.270611	0.283667	0.460195	0.444288	0.542532	0.449847
ENSMUSG00000039419	66797	Cntnap2	protein_coding	MGI Symbol	6	contactin associated protein-like 2 [Source:MGI Symbol;Acc:MGI:1914047]	8.10881	-4.27078	0.941423	-4.53652	5.71895e-06	4.17347e-05	0.149635	0.0928379	0.135075	0.153577	0.00859861	0.00883696	0	0.00770481
ENSMUSG00000048731	70772	Ggnbp1	protein_coding	MGI Symbol	6	gametogenetin binding protein 1 [Source:MGI Symbol;Acc:MGI:3055306]	128.786	0.8228	0.181526	4.53269	5.82359e-06	4.23683e-05	0.750814	0.712349	0.822025	1.02393	1.08529	1.36222	1.42567	1.61017
ENSMUSG00000005357	20513	Slc1a6	protein_coding	MGI Symbol	1	solute carrier family 1 (high affinity aspartate/glutamate transporter), member 6 [Source:MGI Symbol;Acc:MGI:1096331]	20.3261	-1.9558	0.431571	-4.53182	5.84766e-06	4.2463e-05	0.591694	0.771453	1.22944	1.23217	0.206963	0.395015	0.171679	0.158957
ENSMUSG00000002897	16172	Il17ra	protein_coding	MGI Symbol	3	interleukin 17 receptor A [Source:MGI Symbol;Acc:MGI:107399]	119.08	-0.814389	0.179927	-4.52623	6.0046e-06	4.35309e-05	2.23358	2.58959	2.71709	1.92966	1.61799	1.439	0.885303	1.14312
ENSMUSG00000019732	73316	Calr3	protein_coding	MGI Symbol	2	calreticulin 3 [Source:MGI Symbol;Acc:MGI:1920566]	59.6411	-0.982085	0.217123	-4.52318	6.09167e-06	4.40654e-05	2.30085	2.80405	2.61804	2.28026	1.54252	1.39116	0.767727	1.0719
ENSMUSG00000022346	17869	Myc	protein_coding	MGI Symbol	8	myelocytomatosis oncogene [Source:MGI Symbol;Acc:MGI:97250]	383.827	-0.815872	0.180372	-4.52327	6.08906e-06	4.40654e-05	8.09906	8.81668	14.6447	12.1376	5.15628	6.30859	6.3251	5.50036
ENSMUSG00000028229	66302	Rmdn1	protein_coding	MGI Symbol	2	regulator of microtubule dynamics 1 [Source:MGI Symbol;Acc:MGI:1913552]	187.535	0.806977	0.178461	4.52187	6.12952e-06	4.4315e-05	4.76362	3.99162	3.14004	5.24505	6.57597	6.04686	7.41758	8.09151
ENSMUSG00000023034	15370	Nr4a1	protein_coding	MGI Symbol	1	nuclear receptor subfamily 4, group A, member 1 [Source:MGI Symbol;Acc:MGI:1352454]	452.929	-0.647539	0.143362	-4.51682	6.2776e-06	4.53359e-05	12.2514	11.276	17.4865	14.2191	7.88899	10.1603	7.10318	8.09798
ENSMUSG00000044231	105193	Nhlrc1	protein_coding	MGI Symbol	1	NHL repeat containing 1 [Source:MGI Symbol;Acc:MGI:2145264]	111.16	0.76336	0.169088	4.51457	6.34448e-06	4.57939e-05	2.06246	2.47199	2.06589	2.27183	3.77101	2.79593	3.65989	3.91002
ENSMUSG00000023966	75564	Rsph9	protein_coding	MGI Symbol	3	radial spoke head 9 homolog (Chlamydomonas) [Source:MGI Symbol;Acc:MGI:1922814]	54.3522	-1.1881	0.263186	-4.51431	6.3522e-06	4.58246e-05	2.58307	2.49758	3.63387	2.98396	0.9253	1.50567	0.716381	1.65824
ENSMUSG00000070371	77613	Prss36	protein_coding	MGI Symbol	8	protease, serine 36 [Source:MGI Symbol;Acc:MGI:1924863]	65.5827	0.868443	0.192491	4.51161	6.43364e-06	4.63615e-05	0.951025	0.862639	0.992269	0.742052	1.41898	1.63567	1.58108	1.47766
ENSMUSG00000032243	319480	Itga11	protein_coding	MGI Symbol	2	integrin alpha 11 [Source:MGI Symbol;Acc:MGI:2442114]	22.5803	-1.58863	0.352771	-4.50329	6.69108e-06	4.80594e-05	0.282794	0.509033	0.411559	0.429993	0.132411	0.148453	0.111834	0.118648
ENSMUSG00000044042	14260	Fmn1	protein_coding	MGI Symbol	9	formin 1 [Source:MGI Symbol;Acc:MGI:101815]	80.6788	-0.928331	0.20625	-4.50099	6.76379e-06	4.84763e-05	0.390922	0.400624	0.404038	0.493567	0.172491	0.206131	0.274854	0.183317
ENSMUSG00000023886	64074	Smoc2	protein_coding	MGI Symbol	1	SPARC related modular calcium binding 2 [Source:MGI Symbol;Acc:MGI:1929881]	350.964	0.854194	0.189896	4.49821	6.85281e-06	4.90877e-05	4.38356	4.55244	6.32803	6.53543	7.89495	7.17242	10.5363	11.1977
ENSMUSG00000048216	64450	Gpr85	protein_coding	MGI Symbol	4	G protein-coupled receptor 85 [Source:MGI Symbol;Acc:MGI:1927851]	25.3345	-1.46571	0.326208	-4.49317	7.01692e-06	5.01707e-05	0.53965	0.585247	0.461282	0.660441	0.136144	0.186557	0.210809	0.230429
ENSMUSG00000059447	231086	Hadhb	protein_coding	MGI Symbol	9	hydroxyacyl-Coenzyme A dehydrogenase/3-ketoacyl-Coenzyme A thiolase/enoyl-Coenzyme A hydratase (trifunctional protein), beta subunit [Source:MGI Symbol;Acc:MGI:2136381]	1012.76	0.602997	0.134324	4.48914	7.15115e-06	5.10311e-05	7.17908	6.41239	7.29533	9.20915	10.3111	9.16286	11.0066	12.403
ENSMUSG00000015484	329274	Fam163a	protein_coding	MGI Symbol	1	family with sequence similarity 163, member A [Source:MGI Symbol;Acc:MGI:3618859]	87.0309	-1.2383	0.276667	-4.47579	7.61308e-06	5.40647e-05	2.57493	2.34768	1.4849	1.37349	0.906887	1.14459	0.554309	0.52749
ENSMUSG00000020331	15166	Hcn2	protein_coding	MGI Symbol	2	hyperpolarization-activated, cyclic nucleotide-gated K+ 2 [Source:MGI Symbol;Acc:MGI:1298210]	109.547	1.03378	0.231472	4.4661	7.96587e-06	5.6328e-05	1.53066	1.2697	0.982481	1.76473	2.30044	2.00659	3.07565	3.23921
ENSMUSG00000043085	213989	Tmem82	protein_coding	MGI Symbol	3	transmembrane protein 82 [Source:MGI Symbol;Acc:MGI:2384869]	64.3367	1.13697	0.254716	4.46368	8.0562e-06	5.69362e-05	0.33664	0.598738	0.715024	0.844582	1.0833	1.3201	1.31198	1.41445
ENSMUSG00000056271	235416	Lman1l	protein_coding	MGI Symbol	2	lectin, mannose-binding 1 like [Source:MGI Symbol;Acc:MGI:2667537]	8.04451	-4.23211	0.948835	-4.46032	8.18372e-06	5.76832e-05	0.382727	0.494699	0.812912	0.545572	0.0366551	0.0376712	0.0425683	0
ENSMUSG00000046807	192734	Lrrc75b	protein_coding	MGI Symbol	1	leucine rich repeat containing 75B [Source:MGI Symbol;Acc:MGI:2143657]	71.9967	-1.18944	0.266779	-4.45854	8.25204e-06	5.80719e-05	1.23812	1.28028	1.87308	0.972369	0.550384	0.648417	0.685941	0.336801
ENSMUSG00000087523	NA	Gm12319	lincRNA	MGI Symbol	1	predicted gene 12319 [Source:MGI Symbol;Acc:MGI:3649749]	69.7896	0.871354	0.195464	4.45788	8.2775e-06	5.81891e-05	10.5375	8.40573	7.03423	8.06845	14.3596	13.6909	14.667	15.9675
ENSMUSG00000049588	52570	Ccdc69	protein_coding	MGI Symbol	2	coiled-coil domain containing 69 [Source:MGI Symbol;Acc:MGI:1196234]	203.02	0.58697	0.131755	4.45501	8.38899e-06	5.89101e-05	4.85649	6.0142	5.83703	5.00767	7.62021	7.00708	7.02527	8.98436
ENSMUSG00000057329	12043	Bcl2	protein_coding	MGI Symbol	2	B cell leukemia/lymphoma 2 [Source:MGI Symbol;Acc:MGI:88138]	365.997	-0.613865	0.137961	-4.44954	8.60528e-06	6.03648e-05	2.96965	2.71878	2.95432	3.27947	1.77393	1.49037	2.14627	1.89173
ENSMUSG00000026235	13838	Epha4	protein_coding	MGI Symbol	7	Eph receptor A4 [Source:MGI Symbol;Acc:MGI:98277]	269.982	0.652556	0.146817	4.44468	8.80213e-06	6.16802e-05	1.34787	1.69046	2.02669	1.38491	2.35429	2.26193	2.07506	2.83796
ENSMUSG00000085151	NA	1110018N20Rik	processed_transcript	MGI Symbol	3	RIKEN cDNA 1110018N20 gene [Source:MGI Symbol;Acc:MGI:1915753]	14.1375	1.97431	0.444451	4.44212	8.90766e-06	6.23206e-05	0.306315	0.17597	0.216871	0.194066	0.782315	0.643201	0.863094	1.01644
ENSMUSG00000028223	67460	Decr1	protein_coding	MGI Symbol	3	2,4-dienoyl CoA reductase 1, mitochondrial [Source:MGI Symbol;Acc:MGI:1914710]	2670.39	0.665875	0.1501	4.43622	9.15509e-06	6.3984e-05	28.6509	27.1911	34.444	41.1101	44.6151	40.9754	52.3858	57.284
ENSMUSG00000047787	396184	Flrt1	protein_coding	MGI Symbol	1	fibronectin leucine rich transmembrane protein 1 [Source:MGI Symbol;Acc:MGI:3026647]	58.5208	1.09097	0.246166	4.43185	9.34279e-06	6.51923e-05	0.467794	0.312997	0.448091	0.345184	0.611418	0.693371	0.820234	1.02016
ENSMUSG00000050335	16854	Lgals3	protein_coding	MGI Symbol	5	lectin, galactose binding, soluble 3 [Source:MGI Symbol;Acc:MGI:96778]	79.7012	-0.864797	0.195223	-4.42979	9.43251e-06	6.57836e-05	4.16509	3.14046	3.37893	2.96864	1.76183	1.46903	1.89163	1.93613
ENSMUSG00000026473	14645	Glul	protein_coding	MGI Symbol	5	glutamate-ammonia ligase (glutamine synthetase) [Source:MGI Symbol;Acc:MGI:95739]	5145.98	-1.16982	0.26424	-4.4271	9.55064e-06	6.64322e-05	99.6389	119.554	179.962	130.945	74.6816	66.1693	39.4793	43.269
ENSMUSG00000049872	103511	Fam26e	protein_coding	MGI Symbol	1	family with sequence similarity 26, member E [Source:MGI Symbol;Acc:MGI:2143897]	41.6608	-1.14758	0.25925	-4.42654	9.57552e-06	6.65353e-05	1.74524	1.89801	1.94931	2.33339	0.622479	0.746357	0.963865	1.02259
ENSMUSG00000050777	170706	Tmem37	protein_coding	MGI Symbol	1	transmembrane protein 37 [Source:MGI Symbol;Acc:MGI:2157899]	43.8628	-1.02797	0.232521	-4.42097	9.82585e-06	6.81671e-05	2.58253	2.75525	2.87325	2.89834	1.50758	1.50096	0.984819	1.1398
ENSMUSG00000037754	228852	Ppp1r16b	protein_coding	MGI Symbol	5	protein phosphatase 1, regulatory (inhibitor) subunit 16B [Source:MGI Symbol;Acc:MGI:2151841]	248.975	0.594214	0.134479	4.41864	9.93258e-06	6.88353e-05	1.6346	1.24413	1.23904	1.42058	1.86465	1.85892	1.84915	2.29034
ENSMUSG00000020654	104111	Adcy3	protein_coding	MGI Symbol	8	adenylate cyclase 3 [Source:MGI Symbol;Acc:MGI:99675]	124.742	-0.616495	0.139544	-4.41793	9.96504e-06	6.90241e-05	1.44549	1.45023	1.61735	1.45218	0.939411	0.863825	0.930185	0.930369
ENSMUSG00000026525	13603	Opn3	protein_coding	MGI Symbol	1	opsin 3 [Source:MGI Symbol;Acc:MGI:1338022]	192.225	-0.696486	0.157806	-4.41356	1.01686e-05	7.02502e-05	6.79843	8.97622	7.93595	6.98397	3.35778	4.77811	4.61187	5.03387
ENSMUSG00000001942	22619	Siae	protein_coding	MGI Symbol	7	sialic acid acetylesterase [Source:MGI Symbol;Acc:MGI:104803]	207.017	0.668828	0.151892	4.40331	1.06613e-05	7.33089e-05	3.11521	3.2051	3.1421	2.03513	4.084	5.12171	3.94889	4.09475
ENSMUSG00000044986	22117	Tst	protein_coding	MGI Symbol	1	thiosulfate sulfurtransferase, mitochondrial [Source:MGI Symbol;Acc:MGI:98852]	162.074	0.608159	0.138266	4.39848	1.0901e-05	7.46467e-05	7.74737	7.85907	7.39452	5.92729	12.1161	11.062	9.09684	9.39226
ENSMUSG00000045776	319476	Lrtm1	protein_coding	MGI Symbol	1	leucine-rich repeats and transmembrane domains 1 [Source:MGI Symbol;Acc:MGI:2442106]	346.289	0.975648	0.221883	4.39713	1.09693e-05	7.49986e-05	1.79187	1.90604	1.63779	2.53753	2.86959	2.4634	4.14605	4.96868
ENSMUSG00000052316	74488	Lrrc15	protein_coding	MGI Symbol	1	leucine rich repeat containing 15 [Source:MGI Symbol;Acc:MGI:1921738]	41.7509	1.26094	0.287333	4.38843	1.14173e-05	7.79399e-05	0.333985	0.345358	0.161224	0.300082	0.535053	0.549885	0.688909	0.792113
ENSMUSG00000074736	433485	Syndig1	protein_coding	MGI Symbol	6	synapse differentiation inducing 1 [Source:MGI Symbol;Acc:MGI:3702158]	12.9902	-2.23866	0.510174	-4.38804	1.14379e-05	7.804e-05	0.39275	0.699435	0.440272	0.622066	0.125383	0.180402	0.0582441	0.0674101
ENSMUSG00000038037	12703	Socs1	protein_coding	MGI Symbol	1	suppressor of cytokine signaling 1 [Source:MGI Symbol;Acc:MGI:1354910]	64.8768	-1.36346	0.31079	-4.38709	1.14877e-05	7.83394e-05	4.27287	4.37282	7.85926	2.46148	1.62003	1.87306	1.52862	1.90527
ENSMUSG00000037613	79201	Tnfrsf23	protein_coding	MGI Symbol	4	tumor necrosis factor receptor superfamily, member 23 [Source:MGI Symbol;Acc:MGI:1930269]	60.7648	-0.945023	0.215537	-4.38451	1.16247e-05	7.9192e-05	1.18606	1.5082	1.80428	1.38912	0.626295	0.738312	0.770115	0.742757
ENSMUSG00000036833	241274	Pnpla7	protein_coding	MGI Symbol	15	patatin-like phospholipase domain containing 7 [Source:MGI Symbol;Acc:MGI:2385325]	388.265	0.765662	0.17498	4.37572	1.21035e-05	8.20727e-05	2.33003	2.61695	2.42119	2.11754	5.57819	3.98841	2.66969	3.06398
ENSMUSG00000030222	232441	Rerg	protein_coding	MGI Symbol	5	RAS-like, estrogen-regulated, growth-inhibitor [Source:MGI Symbol;Acc:MGI:2665139]	96.1846	-0.798626	0.182616	-4.37325	1.22411e-05	8.2878e-05	2.30649	2.73194	3.65197	3.08462	1.68688	1.60981	1.53922	1.53313
ENSMUSG00000046312	329828	AI464131	protein_coding	MGI Symbol	2	expressed sequence AI464131 [Source:MGI Symbol;Acc:MGI:2140300]	198.179	0.588924	0.134801	4.36885	1.24905e-05	8.43939e-05	2.09203	1.95049	2.29458	1.99463	3.5211	3.32165	2.22766	2.76659
ENSMUSG00000046603	382117	Tcaim	protein_coding	MGI Symbol	4	T cell activation inhibitor, mitochondrial [Source:MGI Symbol;Acc:MGI:1196217]	208.702	0.63949	0.146388	4.36847	1.2512e-05	8.44529e-05	2.87101	2.96878	3.57849	3.47012	3.87259	4.69064	5.00212	5.25818
ENSMUSG00000001666	13202	Ddt	protein_coding	MGI Symbol	2	D-dopachrome tautomerase [Source:MGI Symbol;Acc:MGI:1298381]	161.798	0.778639	0.178632	4.35889	1.30724e-05	8.79925e-05	11.7494	9.6333	6.49734	10.1482	15.5808	13.5492	14.8466	17.3978
ENSMUSG00000024511	80718	Rab27b	protein_coding	MGI Symbol	4	RAB27B, member RAS oncogene family [Source:MGI Symbol;Acc:MGI:1931295]	45.1779	-1.0356	0.237724	-4.35631	1.32276e-05	8.89195e-05	0.3724	0.322635	0.347388	0.355813	0.179294	0.142656	0.194784	0.129562
ENSMUSG00000043290	654801	Zfp784	protein_coding	MGI Symbol	1	zinc finger protein 784 [Source:MGI Symbol;Acc:MGI:3606042]	101.451	0.677645	0.155596	4.35516	1.32972e-05	8.92987e-05	2.49611	2.34881	2.1472	1.96411	3.52854	3.30204	2.96505	3.70157
ENSMUSG00000054150	212073	Syne3	protein_coding	MGI Symbol	3	spectrin repeat containing, nuclear envelope family member 3 [Source:MGI Symbol;Acc:MGI:2442408]	191.812	0.661931	0.152166	4.35005	1.36107e-05	9.1124e-05	1.68063	1.68763	1.31025	1.9498	3.00334	2.31781	2.3598	2.20094
ENSMUSG00000043301	16522	Kcnj6	protein_coding	MGI Symbol	3	potassium inwardly-rectifying channel, subfamily J, member 6 [Source:MGI Symbol;Acc:MGI:104781]	10.8797	-2.63489	0.605963	-4.34827	1.37218e-05	9.17747e-05	0.138819	0.220103	0.265365	0.168861	0.0106361	0.0109309	0.0617596	0.038122
ENSMUSG00000042903	54601	Foxo4	protein_coding	MGI Symbol	3	forkhead box O4 [Source:MGI Symbol;Acc:MGI:1891915]	734.501	0.60949	0.140172	4.34815	1.37292e-05	9.17778e-05	9.40665	10.3967	12.7739	8.6873	17.5632	17.5765	12.205	12.1645
ENSMUSG00000051811	333182	Cox6b2	protein_coding	MGI Symbol	9	cytochrome c oxidase subunit VIb polypeptide 2 [Source:MGI Symbol;Acc:MGI:3044182]	71.7278	0.772959	0.177813	4.34703	1.37996e-05	9.22019e-05	2.86167	3.05943	2.67853	3.20811	4.90543	5.27056	4.33732	4.49542
ENSMUSG00000018920	66102	Cxcl16	protein_coding	MGI Symbol	3	chemokine (C-X-C motif) ligand 16 [Source:MGI Symbol;Acc:MGI:1932682]	156.105	-0.668469	0.153787	-4.34673	1.38182e-05	9.22796e-05	3.78911	3.32949	4.79861	3.73274	2.47382	2.41633	2.39804	1.99684
ENSMUSG00000055865	329731	Fam19a3	protein_coding	MGI Symbol	2	family with sequence similarity 19, member A3 [Source:MGI Symbol;Acc:MGI:3046463]	89.3097	0.855911	0.197162	4.34115	1.41739e-05	9.44168e-05	0.707122	0.867526	1.01826	0.902067	1.28101	1.31652	1.7596	1.56749
ENSMUSG00000068748	19283	Ptprz1	protein_coding	MGI Symbol	6	protein tyrosine phosphatase, receptor type Z, polypeptide 1 [Source:MGI Symbol;Acc:MGI:97816]	49.1986	-1.61958	0.373189	-4.33984	1.42589e-05	9.48872e-05	0.299747	0.454598	0.530552	0.979906	0.160763	0.118014	0.24004	0.171491
ENSMUSG00000020941	53859	Map3k14	protein_coding	MGI Symbol	4	mitogen-activated protein kinase kinase kinase 14 [Source:MGI Symbol;Acc:MGI:1858204]	110.47	-0.981541	0.226458	-4.33433	1.46207e-05	9.70503e-05	0.951754	1.45927	1.71655	1.40349	0.509198	0.542695	0.755604	0.811144
ENSMUSG00000036611	67484	Eepd1	protein_coding	MGI Symbol	2	endonuclease/exonuclease/phosphatase family domain containing 1 [Source:MGI Symbol;Acc:MGI:1914734]	389.026	0.602393	0.139037	4.33259	1.47362e-05	9.76699e-05	7.45237	7.04344	5.83372	5.65877	8.37546	8.2616	9.26227	11.1442
ENSMUSG00000086384	NA	Banf2os	antisense	MGI Symbol	2	barrier to autointegration factor 2, opposite strand [Source:MGI Symbol;Acc:MGI:3650982]	34.4062	1.58565	0.366408	4.32756	1.50768e-05	9.97271e-05	1.15711	0.997091	1.22885	1.6861	1.62536	3.72048	4.71892	4.10443
ENSMUSG00000032988	57274	Slc16a8	protein_coding	MGI Symbol	1	solute carrier family 16 (monocarboxylic acid transporters), member 8 [Source:MGI Symbol;Acc:MGI:1929519]	38.2844	1.2486	0.288616	4.32617	1.51725e-05	0.00010011	0.952226	0.95388	0.505632	0.678692	2.32555	1.58163	1.66808	1.379
ENSMUSG00000039936	18707	Pik3cd	protein_coding	MGI Symbol	14	phosphatidylinositol 3-kinase catalytic delta polypeptide [Source:MGI Symbol;Acc:MGI:1098211]	116.494	-0.692195	0.159999	-4.32624	1.51677e-05	0.00010011	1.33945	1.27852	1.67782	1.39041	1.00654	0.872173	0.687595	0.751592
ENSMUSG00000031097	21953	Tnni2	protein_coding	MGI Symbol	8	troponin I, skeletal, fast 2 [Source:MGI Symbol;Acc:MGI:105070]	54.7864	0.882143	0.203949	4.32531	1.52315e-05	0.000100399	1.40007	1.85609	1.63938	1.47381	2.84683	2.88334	2.39571	2.92061
ENSMUSG00000019890	67405	Nts	protein_coding	MGI Symbol	1	neurotensin [Source:MGI Symbol;Acc:MGI:1328351]	102.6	-0.85118	0.19699	-4.32093	1.55375e-05	0.000102262	7.58593	7.93874	5.77526	6.46212	3.57138	5.12773	2.5617	3.29427
ENSMUSG00000049130	12273	C5ar1	protein_coding	MGI Symbol	3	complement component 5a receptor 1 [Source:MGI Symbol;Acc:MGI:88232]	89.6341	-0.79891	0.185175	-4.31436	1.60068e-05	0.000105038	2.38385	2.68126	3.48657	2.40851	1.39389	1.60542	1.28384	1.63662
ENSMUSG00000010362	66599	Rdm1	protein_coding	MGI Symbol	5	RAD52 motif 1 [Source:MGI Symbol;Acc:MGI:1913849]	126.564	0.693071	0.16074	4.31176	1.61963e-05	0.00010607	3.48039	4.62211	3.22509	3.85226	5.9607	7.01258	4.91847	5.27083
ENSMUSG00000022832	76378	Ropn1	protein_coding	MGI Symbol	2	ropporin, rhophilin associated protein 1 [Source:MGI Symbol;Acc:MGI:1923628]	18.0802	-1.82075	0.422544	-4.30902	1.63978e-05	0.000107178	1.98226	1.70813	2.45602	1.00469	0.569543	0.455258	0.367457	0.510341
ENSMUSG00000053411	52609	Cbx7	protein_coding	MGI Symbol	9	chromobox 7 [Source:MGI Symbol;Acc:MGI:1196439]	35.3524	1.38669	0.321869	4.30824	1.64557e-05	0.000107503	0.14912	0.239863	0.105577	0.255082	0.504622	0.508825	0.276428	0.554546
ENSMUSG00000020264	246049	Slc36a2	protein_coding	MGI Symbol	2	solute carrier family 36 (proton/amino acid symporter), member 2 [Source:MGI Symbol;Acc:MGI:1891430]	49.934	1.28869	0.299477	4.30313	1.684e-05	0.000109898	0.478801	0.614612	0.26301	0.847271	1.61288	1.13106	1.14588	1.17318
ENSMUSG00000025804	12768	Ccr1	protein_coding	MGI Symbol	1	chemokine (C-C motif) receptor 1 [Source:MGI Symbol;Acc:MGI:104618]	42.7722	-1.14375	0.265901	-4.30142	1.69711e-05	0.000110651	1.00611	1.11888	1.51201	1.51537	0.719959	0.605387	0.380048	0.488729
ENSMUSG00000002012	93843	Pnck	protein_coding	MGI Symbol	5	pregnancy upregulated non-ubiquitously expressed CaM kinase [Source:MGI Symbol;Acc:MGI:1347357]	124.995	0.619278	0.14404	4.29934	1.71305e-05	0.000111581	3.29919	3.07319	2.98252	2.98501	4.70044	3.929	4.40337	4.80151
ENSMUSG00000023259	NA	Slc26a6	protein_coding	MGI Symbol	10	solute carrier family 26, member 6 [Source:MGI Symbol;Acc:MGI:2159728]	90.696	0.742583	0.172742	4.29879	1.71734e-05	0.000111731	1.54299	1.63445	1.53874	1.15877	2.31398	2.28922	1.95895	2.69355
ENSMUSG00000035189	320091	Ano4	protein_coding	MGI Symbol	12	anoctamin 4 [Source:MGI Symbol;Acc:MGI:2443344]	103.4	-0.674225	0.156919	-4.29664	1.73403e-05	0.000112614	1.13918	1.11678	1.07626	0.97855	0.595109	0.620343	0.700986	0.632281
ENSMUSG00000039542	17967	Ncam1	protein_coding	MGI Symbol	7	neural cell adhesion molecule 1 [Source:MGI Symbol;Acc:MGI:97281]	3124.82	-0.624035	0.14529	-4.29509	1.74621e-05	0.000113293	63.7618	61.4861	61.9037	53.0652	46.6515	45.6655	25.1847	30.532
ENSMUSG00000032712	67246	2810474O19Rik	protein_coding	MGI Symbol	11	RIKEN cDNA 2810474O19 gene [Source:MGI Symbol;Acc:MGI:1914496]	410.48	-0.657909	0.153395	-4.28899	1.79488e-05	0.000116166	3.72918	4.28099	5.84828	4.38786	2.54247	3.16353	2.91044	2.25378
ENSMUSG00000038637	70552	Lrrc56	protein_coding	MGI Symbol	7	leucine rich repeat containing 56 [Source:MGI Symbol;Acc:MGI:1917802]	83.9975	0.801274	0.186923	4.28665	1.81386e-05	0.000117222	0.646525	0.71433	0.686609	0.444394	1.22143	0.96239	0.92201	0.994143
ENSMUSG00000013707	69769	Tnfaip8l2	protein_coding	MGI Symbol	1	tumor necrosis factor, alpha-induced protein 8-like 2 [Source:MGI Symbol;Acc:MGI:1917019]	23.4606	-1.44696	0.33788	-4.28246	1.84841e-05	0.000119213	2.44279	1.7335	1.67862	1.69328	0.770671	0.509165	0.639284	0.690563
ENSMUSG00000039232	74732	Stx11	protein_coding	MGI Symbol	2	syntaxin 11 [Source:MGI Symbol;Acc:MGI:1921982]	67.3941	-0.842036	0.196639	-4.28214	1.85104e-05	0.000119275	1.9738	2.24975	2.69168	1.99512	1.18578	1.24515	1.19746	1.06252
ENSMUSG00000006542	241113	Prkag3	protein_coding	MGI Symbol	6	protein kinase, AMP-activated, gamma 3 non-catatlytic subunit [Source:MGI Symbol;Acc:MGI:1891343]	43.6737	-1.22265	0.285895	-4.27657	1.89794e-05	0.00012194	0.817358	0.754633	1.48806	1.04862	0.452912	0.36203	0.370132	0.465957
ENSMUSG00000006585	67177	Cdt1	protein_coding	MGI Symbol	5	chromatin licensing and DNA replication factor 1 [Source:MGI Symbol;Acc:MGI:1914427]	383.2	-0.733643	0.172173	-4.26107	2.03448e-05	0.000129704	14.2885	13.4803	9.67298	16.4904	7.05388	6.37949	7.89692	9.10175
ENSMUSG00000054619	70152	Mettl7a1	protein_coding	MGI Symbol	1	methyltransferase like 7A1 [Source:MGI Symbol;Acc:MGI:1916523]	221.942	0.690279	0.162084	4.25877	2.05555e-05	0.000130921	6.16469	6.07948	6.00132	4.03582	9.61062	10.349	7.00897	7.05389
ENSMUSG00000021676	544963	Iqgap2	protein_coding	MGI Symbol	1	IQ motif containing GTPase activating protein 2 [Source:MGI Symbol;Acc:MGI:2449975]	104.83	-0.80756	0.189664	-4.25785	2.06402e-05	0.000131397	1.05229	1.38663	1.57246	1.69914	0.663551	0.901928	0.745739	0.757607
ENSMUSG00000087259	NA	2610035D17Rik	lincRNA	MGI Symbol	4	RIKEN cDNA 2610035D17 gene [Source:MGI Symbol;Acc:MGI:1919636]	85.2418	1.33497	0.313895	4.2529	2.1102e-05	0.000134078	1.06418	1.49343	1.69524	1.38695	5.18338	3.95041	2.90833	1.43513
ENSMUSG00000015542	66176	Nat9	protein_coding	MGI Symbol	9	N-acetyltransferase 9 (GCN5-related, putative) [Source:MGI Symbol;Acc:MGI:1913426]	167.527	0.694961	0.163513	4.25019	2.13585e-05	0.000135318	4.13595	4.27678	4.33712	2.55111	6.63677	6.20626	4.92997	5.62545
ENSMUSG00000097357	NA	Gm16793	bidirectional_promoter_lncRNA	MGI Symbol	1	predicted gene, 16793 [Source:MGI Symbol;Acc:MGI:4439717]	86.5882	1.16263	0.273899	4.24475	2.18835e-05	0.000138115	2.36849	1.79373	1.38166	2.62491	3.22046	3.23093	5.78808	4.80951
ENSMUSG00000079022	69700	Col22a1	protein_coding	MGI Symbol	4	collagen, type XXII, alpha 1 [Source:MGI Symbol;Acc:MGI:1916950]	15.9123	-1.82396	0.430509	-4.23676	2.26768e-05	0.000142645	0.169347	0.193228	0.142636	0.159824	0.0671127	0.0551784	0.0389697	0.018041
ENSMUSG00000003476	12922	Crhr2	protein_coding	MGI Symbol	9	corticotropin releasing hormone receptor 2 [Source:MGI Symbol;Acc:MGI:894312]	300.21	0.653913	0.154501	4.23241	2.31201e-05	0.000145358	3.50075	3.05468	1.98729	2.72142	4.74827	4.34596	3.62006	4.02736
ENSMUSG00000031755	67378	Bbs2	protein_coding	MGI Symbol	3	Bardet-Biedl syndrome 2 (human) [Source:MGI Symbol;Acc:MGI:2135267]	192.045	0.646187	0.152797	4.22905	2.34675e-05	0.000147338	2.59116	2.83598	3.66312	2.51361	4.699	5.08761	3.25626	4.10659
ENSMUSG00000003469	105653	Phyhip	protein_coding	MGI Symbol	2	phytanoyl-CoA hydroxylase interacting protein [Source:MGI Symbol;Acc:MGI:1860417]	221.458	0.916108	0.216733	4.2269	2.36929e-05	0.000148612	4.17372	3.28462	1.98089	3.55922	5.30617	4.49348	6.16217	7.03682
ENSMUSG00000042246	209760	Tmc7	protein_coding	MGI Symbol	4	transmembrane channel-like gene family 7 [Source:MGI Symbol;Acc:MGI:2443317]	153.482	0.809781	0.192112	4.21516	2.49604e-05	0.000156044	1.09143	1.16718	1.41668	1.10636	1.41517	1.84004	2.05434	2.53614
ENSMUSG00000001802	435965	Lrp3	protein_coding	MGI Symbol	4	low density lipoprotein receptor-related protein 3 [Source:MGI Symbol;Acc:MGI:3584516]	116.784	0.657618	0.156291	4.20764	2.58056e-05	0.000160947	1.08164	1.36162	1.32351	1.12623	1.58092	1.86081	1.85164	1.96143
ENSMUSG00000004626	20911	Stxbp2	protein_coding	MGI Symbol	15	syntaxin binding protein 2 [Source:MGI Symbol;Acc:MGI:107370]	247.333	-0.714252	0.170146	-4.19787	2.69436e-05	0.000167255	4.00572	5.03735	5.11861	4.12601	3.44535	3.14403	1.75913	2.20896
ENSMUSG00000085162	NA	Gm12295	lincRNA	MGI Symbol	2	predicted gene 12295 [Source:MGI Symbol;Acc:MGI:3650535]	188.642	-0.600351	0.143099	-4.19536	2.72439e-05	0.000168882	3.22298	4.21628	4.6168	3.62416	2.23969	2.51425	2.26087	2.70157
ENSMUSG00000016194	15483	Hsd11b1	protein_coding	MGI Symbol	7	hydroxysteroid 11-beta dehydrogenase 1 [Source:MGI Symbol;Acc:MGI:103562]	24.0642	-1.43964	0.343815	-4.18725	2.82349e-05	0.000174045	0.615207	0.718239	1.05379	0.837363	0.319311	0.304722	0.158924	0.326994
ENSMUSG00000024033	22092	Rsph1	protein_coding	MGI Symbol	1	radial spoke head 1 homolog (Chlamydomonas) [Source:MGI Symbol;Acc:MGI:1194909]	25.5016	-1.35783	0.324991	-4.17805	2.94021e-05	0.000180566	1.80061	2.2916	1.56902	2.10605	0.477555	0.817988	0.801082	0.760738
ENSMUSG00000059742	170738	Kcnh7	protein_coding	MGI Symbol	4	potassium voltage-gated channel, subfamily H (eag-related), member 7 [Source:MGI Symbol;Acc:MGI:2159566]	58.1094	-1.27824	0.30641	-4.17166	3.02395e-05	0.000185021	0.225893	0.29563	0.547267	0.269681	0.125751	0.183432	0.0989282	0.112679
ENSMUSG00000030513	18553	Pcsk6	protein_coding	MGI Symbol	6	proprotein convertase subtilisin/kexin type 6 [Source:MGI Symbol;Acc:MGI:102897]	391.244	0.609972	0.146318	4.16882	3.06185e-05	0.000186907	4.09537	3.55422	3.23977	3.96738	5.15098	4.19553	5.73096	6.1756
ENSMUSG00000022508	12053	Bcl6	protein_coding	MGI Symbol	2	B cell leukemia/lymphoma 6 [Source:MGI Symbol;Acc:MGI:107187]	50.2829	-0.930299	0.223244	-4.16719	3.08384e-05	0.000188162	0.649708	0.547418	0.604806	0.622006	0.23968	0.303169	0.34258	0.313889
ENSMUSG00000052837	16477	Junb	protein_coding	MGI Symbol	2	jun B proto-oncogene [Source:MGI Symbol;Acc:MGI:96647]	197.785	-0.743143	0.178615	-4.1606	3.17417e-05	0.000193228	7.50625	6.8558	11.3526	7.52751	3.86024	5.24366	4.83382	4.72226
ENSMUSG00000044676	234725	Zfp612	protein_coding	MGI Symbol	3	zinc finger protein 612 [Source:MGI Symbol;Acc:MGI:2443465]	77.5563	0.822933	0.197908	4.15816	3.20822e-05	0.000195032	1.79838	1.3283	1.63704	1.22519	2.44264	2.17931	2.80551	2.54951
ENSMUSG00000041481	NA	Serpina3g	protein_coding	MGI Symbol	4	serine (or cysteine) peptidase inhibitor, clade A, member 3G [Source:MGI Symbol;Acc:MGI:105046]	49.1134	-1.02573	0.24679	-4.15629	3.23457e-05	0.000196182	2.14454	1.53118	2.19617	1.86332	1.17366	1.05542	0.681498	0.68358
ENSMUSG00000018486	22412	Wnt9b	protein_coding	MGI Symbol	1	wingless-type MMTV integration site family, member 9B [Source:MGI Symbol;Acc:MGI:1197020]	102.754	-1.06877	0.257301	-4.15377	3.27041e-05	0.000198265	2.33141	1.89419	1.92013	1.465	0.574165	1.4471	0.666791	0.747225
ENSMUSG00000021091	20716	Serpina3n	protein_coding	MGI Symbol	1	serine (or cysteine) peptidase inhibitor, clade A, member 3N [Source:MGI Symbol;Acc:MGI:105045]	36.5347	-1.42036	0.342011	-4.15295	3.28219e-05	0.000198797	1.11961	1.3462	2.18449	1.75187	0.538638	0.7996	0.208511	0.697159
ENSMUSG00000028389	22696	Zfp37	protein_coding	MGI Symbol	4	zinc finger protein 37 [Source:MGI Symbol;Acc:MGI:99181]	130.807	-0.692554	0.166816	-4.1516	3.30163e-05	0.000199791	2.34354	2.69427	3.47819	2.30735	1.70637	1.75367	1.39881	1.45405
ENSMUSG00000021799	30044	Opn4	protein_coding	MGI Symbol	2	opsin 4 (melanopsin) [Source:MGI Symbol;Acc:MGI:1353425]	98.1436	0.836179	0.201472	4.15035	3.31967e-05	0.000200607	2.02302	1.54956	1.17369	1.30305	2.13127	3.03109	2.52509	2.50773
ENSMUSG00000022074	21933	Tnfrsf10b	protein_coding	MGI Symbol	1	tumor necrosis factor receptor superfamily, member 10b [Source:MGI Symbol;Acc:MGI:1341090]	79.0176	-0.736398	0.177566	-4.14717	3.36606e-05	0.000203225	1.83036	1.84011	2.08782	1.91337	1.12971	0.980864	1.22147	1.01228
ENSMUSG00000039684	NA	Gm5422	transcribed_processed_pseudogene	MGI Symbol	2	predicted pseudogene 5422 [Source:MGI Symbol;Acc:MGI:3643411]	37.7545	1.11344	0.269021	4.13887	3.49016e-05	0.000209759	0.369864	0.611933	0.530274	0.527236	1.19022	0.873722	0.814526	1.25694
ENSMUSG00000026639	16780	Lamb3	protein_coding	MGI Symbol	9	laminin, beta 3 [Source:MGI Symbol;Acc:MGI:99915]	155.36	0.650112	0.157115	4.1378	3.50647e-05	0.000210643	1.72366	2.03697	1.7913	1.29171	2.43376	3.09745	2.20195	2.409
ENSMUSG00000030839	27414	Sergef	protein_coding	MGI Symbol	6	secretion regulating guanine nucleotide exchange factor [Source:MGI Symbol;Acc:MGI:1351630]	127.794	-0.768218	0.185682	-4.13726	3.51471e-05	0.000210851	3.31344	4.4119	3.71169	5.38322	2.37352	2.8146	1.75684	2.36052
ENSMUSG00000038572	228802	Bpifb5	protein_coding	MGI Symbol	1	BPI fold containing family B, member 5 [Source:MGI Symbol;Acc:MGI:2385160]	9.9008	-2.3973	0.579529	-4.13664	3.52436e-05	0.000211238	0.492437	0.814728	0.69729	0.524131	0.150919	0.0775515	0.0438165	0.16904
ENSMUSG00000050493	230766	Fam167b	protein_coding	MGI Symbol	2	family with sequence similarity 167, member B [Source:MGI Symbol;Acc:MGI:2668032]	66.8197	-0.815951	0.197373	-4.13405	3.5643e-05	0.000213245	5.65993	6.02649	5.35619	4.92077	3.86426	2.64759	2.543	2.71236
ENSMUSG00000041695	16518	Kcnj2	protein_coding	MGI Symbol	1	potassium inwardly-rectifying channel, subfamily J, member 2 [Source:MGI Symbol;Acc:MGI:104744]	748.615	1.04924	0.253927	4.13205	3.59535e-05	0.000214811	7.02862	5.48158	3.79509	5.79762	8.88337	8.60493	12.0293	13.2666
ENSMUSG00000037887	18218	Dusp8	protein_coding	MGI Symbol	2	dual specificity phosphatase 8 [Source:MGI Symbol;Acc:MGI:106626]	893.515	-1.16022	0.280902	-4.13034	3.62227e-05	0.000216321	10.98	12.5406	23.3684	15.7934	8.39582	7.10357	5.68519	5.29572
ENSMUSG00000002409	13549	Dyrk1b	protein_coding	MGI Symbol	3	dual-specificity tyrosine-(Y)-phosphorylation regulated kinase 1b [Source:MGI Symbol;Acc:MGI:1330302]	630.772	0.623074	0.150874	4.12976	3.63147e-05	0.000216675	13.3406	13.0938	11.1605	7.93647	17.0051	20.1615	14.4254	14.6214
ENSMUSG00000053113	12702	Socs3	protein_coding	MGI Symbol	3	suppressor of cytokine signaling 3 [Source:MGI Symbol;Acc:MGI:1201791]	92.1705	-0.755583	0.183136	-4.1258	3.69451e-05	0.000220237	2.71402	2.05677	2.17158	2.94664	1.38867	1.58086	1.19091	1.35918
ENSMUSG00000029862	12723	Clcn1	protein_coding	MGI Symbol	10	chloride channel, voltage-sensitive 1 [Source:MGI Symbol;Acc:MGI:88417]	10.5987	2.15958	0.523582	4.12464	3.7132e-05	0.000221152	0.039603	0.081903	0.0315438	0.0225814	0.18206	0.210495	0.158573	0.193723
ENSMUSG00000030087	66277	Klf15	protein_coding	MGI Symbol	5	Kruppel-like factor 15 [Source:MGI Symbol;Acc:MGI:1929988]	356.569	0.768371	0.186346	4.12335	3.73403e-05	0.000222293	9.65514	5.65168	5.37531	5.06876	10.852	12.1576	9.16819	9.286
ENSMUSG00000034394	16878	Lif	protein_coding	MGI Symbol	3	leukemia inhibitory factor [Source:MGI Symbol;Acc:MGI:96787]	26.4338	-1.62621	0.394448	-4.12274	3.74398e-05	0.000222784	0.395338	0.370475	0.905299	0.605815	0.184581	0.145922	0.115424	0.241731
ENSMUSG00000051910	20679	Sox6	protein_coding	MGI Symbol	16	SRY (sex determining region Y)-box 6 [Source:MGI Symbol;Acc:MGI:98368]	269.918	0.636108	0.154426	4.11917	3.80232e-05	0.000225849	1.39028	1.26812	1.56674	1.66854	1.92576	1.7927	2.34987	2.5071
ENSMUSG00000044951	238564	Mylk4	protein_coding	MGI Symbol	3	myosin light chain kinase family, member 4 [Source:MGI Symbol;Acc:MGI:3643758]	455.972	-1.59313	0.386835	-4.11837	3.81564e-05	0.000226437	8.34884	5.61334	5.3739	8.23079	4.0215	1.77128	1.53334	1.37275
ENSMUSG00000039496	227526	Cdnf	protein_coding	MGI Symbol	3	cerebral dopamine neurotrophic factor [Source:MGI Symbol;Acc:MGI:3606576]	82.8207	0.775158	0.188801	4.10569	4.03105e-05	0.000238151	1.31287	1.46475	1.15577	0.906188	2.14416	1.71391	1.95977	1.99244
ENSMUSG00000054446	109697	Cpa1	protein_coding	MGI Symbol	2	carboxypeptidase A1, pancreatic [Source:MGI Symbol;Acc:MGI:88478]	92.6315	0.979883	0.239204	4.09643	4.19574e-05	0.000247438	2.73313	2.57215	1.27192	2.20629	3.91759	3.2282	4.09872	5.02837
ENSMUSG00000023945	63993	Slc5a7	protein_coding	MGI Symbol	1	solute carrier family 5 (choline transporter), member 7 [Source:MGI Symbol;Acc:MGI:1927126]	30.5474	-1.28051	0.313119	-4.08952	4.32263e-05	0.000254467	0.654115	0.461662	0.385928	0.556499	0.167058	0.159426	0.235581	0.235232
ENSMUSG00000070705	434156	Eid2b	protein_coding	MGI Symbol	1	EP300 interacting inhibitor of differentiation 2B [Source:MGI Symbol;Acc:MGI:1924095]	141.909	0.602773	0.147446	4.0881	4.34923e-05	0.000255691	3.12604	3.25541	2.21323	2.88226	4.45902	4.11127	3.72842	4.13251
ENSMUSG00000028671	74246	Gale	protein_coding	MGI Symbol	7	galactose-4-epimerase, UDP [Source:MGI Symbol;Acc:MGI:1921496]	85.0387	-0.819704	0.200524	-4.08782	4.35448e-05	0.000255886	2.72108	2.79028	2.93795	2.87035	1.17273	1.2588	1.51324	2.05495
ENSMUSG00000032649	269132	Colgalt2	protein_coding	MGI Symbol	2	collagen beta(1-O)galactosyltransferase 2 [Source:MGI Symbol;Acc:MGI:2138232]	84.6417	0.808644	0.197925	4.08561	4.39617e-05	0.000257878	1.00013	0.968732	0.752909	0.851795	1.19308	1.36073	1.53762	1.78612
ENSMUSG00000003585	67815	Sec14l2	protein_coding	MGI Symbol	6	SEC14-like lipid binding 2 [Source:MGI Symbol;Acc:MGI:1915065]	33.8043	-1.0928	0.267508	-4.08512	4.40549e-05	0.00025831	0.827968	0.824452	0.797885	0.786838	0.422919	0.416532	0.347894	0.252639
ENSMUSG00000029816	93695	Gpnmb	protein_coding	MGI Symbol	5	glycoprotein (transmembrane) nmb [Source:MGI Symbol;Acc:MGI:1934765]	121.95	-1.27419	0.312684	-4.07502	4.60102e-05	0.000269177	4.83926	2.1216	2.41937	1.82341	1.51238	1.16991	1.07648	0.626587
ENSMUSG00000028982	70556	Slc25a33	protein_coding	MGI Symbol	1	solute carrier family 25, member 33 [Source:MGI Symbol;Acc:MGI:1917806]	88.8625	0.800017	0.196474	4.07187	4.66368e-05	0.000272481	2.13598	2.06147	1.54252	2.72815	3.30585	3.43113	3.80115	3.31417
ENSMUSG00000057378	20192	Ryr3	protein_coding	MGI Symbol	12	ryanodine receptor 3 [Source:MGI Symbol;Acc:MGI:99684]	93.1374	-1.12757	0.277316	-4.066	4.78275e-05	0.000278821	0.303932	0.493422	0.584224	0.408989	0.11527	0.226161	0.141979	0.284825
ENSMUSG00000047363	78617	Cstad	protein_coding	MGI Symbol	2	CSA-conditional, T cell activation-dependent protein [Source:MGI Symbol;Acc:MGI:1925867]	14.9069	1.99764	0.492249	4.05818	4.94566e-05	0.000287558	0.306094	0.406949	0.232194	0.249332	1.9097	0.671429	1.16725	0.765535
ENSMUSG00000066233	66079	Tmem42	protein_coding	MGI Symbol	4	transmembrane protein 42 [Source:MGI Symbol;Acc:MGI:1277176]	121.609	0.60567	0.149271	4.05752	4.95971e-05	0.000288248	5.45649	5.90843	4.86544	6.63344	8.51914	8.39049	6.93917	8.85287
ENSMUSG00000087574	NA	C030037D09Rik	lincRNA	MGI Symbol	3	RIKEN cDNA C030037D09 gene [Source:MGI Symbol;Acc:MGI:1924865]	100.52	0.771825	0.190261	4.05667	4.97768e-05	0.000289038	1.25426	1.09845	0.747565	1.2552	1.61801	1.82915	1.87903	1.67389
ENSMUSG00000030579	22177	Tyrobp	protein_coding	MGI Symbol	3	TYRO protein tyrosine kinase binding protein [Source:MGI Symbol;Acc:MGI:1277211]	96.2226	-0.669748	0.165566	-4.0452	5.22793e-05	0.000302241	13.9117	11.1339	13.8635	12.8222	8.21327	6.75276	7.37625	8.24267
ENSMUSG00000035385	20296	Ccl2	protein_coding	MGI Symbol	2	chemokine (C-C motif) ligand 2 [Source:MGI Symbol;Acc:MGI:98259]	82.4227	-1.21006	0.299158	-4.04489	5.23484e-05	0.000302508	6.42251	4.8344	4.86476	8.83207	1.84532	1.67335	2.52118	4.03649
ENSMUSG00000029762	14187	Akr1b8	protein_coding	MGI Symbol	2	aldo-keto reductase family 1, member B8 [Source:MGI Symbol;Acc:MGI:107673]	123.4	-0.689043	0.170807	-4.03405	5.48242e-05	0.000315501	5.77208	5.74619	6.62491	7.03214	4.65598	3.85344	2.39252	3.8028
ENSMUSG00000057176	233899	Ccdc189	protein_coding	MGI Symbol	5	coiled-coil domain containing 189 [Source:MGI Symbol;Acc:MGI:2685012]	74.2649	0.703618	0.175199	4.01611	5.9167e-05	0.0003388	1.54758	1.38106	1.30582	1.25715	2.14407	2.12838	2.09382	2.07402
ENSMUSG00000043621	212190	Ubxn10	protein_coding	MGI Symbol	5	UBX domain protein 10 [Source:MGI Symbol;Acc:MGI:2443123]	28.5935	1.18963	0.29634	4.0144	5.95966e-05	0.000341113	0.259051	0.267872	0.250102	0.161137	0.581911	0.528502	0.518627	0.400162
ENSMUSG00000097353	NA	A430046D13Rik	lincRNA	MGI Symbol	1	Riken cDNA A430046D13 gene [Source:MGI Symbol;Acc:MGI:3609643]	65.8245	0.784661	0.195472	4.01419	5.96504e-05	0.000341272	1.61466	1.5305	1.37181	1.47307	2.13405	2.76535	2.01139	2.79905
ENSMUSG00000033777	279572	Tlr13	protein_coding	MGI Symbol	2	toll-like receptor 13 [Source:MGI Symbol;Acc:MGI:3045213]	38.0767	-1.00835	0.251896	-4.00302	6.25401e-05	0.000356724	0.82861	0.734421	0.754271	0.764949	0.438363	0.434979	0.245763	0.325073
ENSMUSG00000002111	20375	Spi1	protein_coding	MGI Symbol	4	spleen focus forming virus (SFFV) proviral integration oncogene [Source:MGI Symbol;Acc:MGI:98282]	70.904	-0.794456	0.198604	-4.00019	6.32906e-05	0.000360538	1.97417	1.85581	2.32952	2.09214	1.10006	0.895022	1.0646	1.39643
ENSMUSG00000026333	252876	Gin1	protein_coding	MGI Symbol	7	gypsy retrotransposon integrase 1 [Source:MGI Symbol;Acc:MGI:2182036]	104.265	0.630381	0.157704	3.99723	6.40869e-05	0.000364289	0.870808	0.762634	0.88705	0.830927	1.19484	1.33291	0.960638	1.39091
ENSMUSG00000021876	58809	Rnase4	protein_coding	MGI Symbol	2	ribonuclease, RNase A family 4 [Source:MGI Symbol;Acc:MGI:1926217]	289.377	-0.663989	0.16641	-3.99009	6.60488e-05	0.000374636	8.69661	10.524	15.2405	9.48765	7.11707	6.93274	6.28875	5.76728
ENSMUSG00000071713	12983	Csf2rb	protein_coding	MGI Symbol	1	colony stimulating factor 2 receptor, beta, low-affinity (granulocyte-macrophage) [Source:MGI Symbol;Acc:MGI:1339759]	77.3125	-0.860641	0.215723	-3.98956	6.61961e-05	0.00037531	1.20704	1.00317	1.40167	1.56945	0.790846	0.559611	0.51191	0.813194
ENSMUSG00000074141	14204	Il4i1	protein_coding	MGI Symbol	6	interleukin 4 induced 1 [Source:MGI Symbol;Acc:MGI:109552]	32.9719	1.10884	0.278016	3.98839	6.65219e-05	0.000376672	0.341048	0.311969	0.320401	0.284216	0.693467	0.464798	0.647772	0.742959
ENSMUSG00000032528	22354	Vipr1	protein_coding	MGI Symbol	5	vasoactive intestinal peptide receptor 1 [Source:MGI Symbol;Acc:MGI:109272]	15.9777	-1.79776	0.450918	-3.98689	6.69445e-05	0.000378417	0.270445	0.359555	0.266697	0.198265	0.0999055	0.0456333	0.116022	0.039787
ENSMUSG00000063714	NA	Sp3os	antisense	MGI Symbol	4	trans-acting transcription factor 3, opposite strand [Source:MGI Symbol;Acc:MGI:1914936]	76.3125	0.713298	0.179046	3.98389	6.77961e-05	0.000382576	3.85588	4.67247	3.839	3.64143	6.50874	5.55058	5.87009	6.76285
ENSMUSG00000022488	105855	Nckap1l	protein_coding	MGI Symbol	1	NCK associated protein 1 like [Source:MGI Symbol;Acc:MGI:1926063]	127.154	-0.613589	0.154163	-3.98013	6.88767e-05	0.000388011	2.11912	1.76716	1.87542	2.2737	1.29629	1.13037	1.32294	1.19675
ENSMUSG00000031377	12169	Bmx	protein_coding	MGI Symbol	2	BMX non-receptor tyrosine kinase [Source:MGI Symbol;Acc:MGI:1101778]	96.1637	-0.674913	0.169614	-3.97911	6.91735e-05	0.000389352	2.41592	2.28252	2.04888	2.71545	1.59803	1.49862	1.0671	1.41402
ENSMUSG00000066392	18191	Nrxn3	protein_coding	MGI Symbol	13	neurexin III [Source:MGI Symbol;Acc:MGI:1096389]	39.4194	-0.985894	0.2478	-3.97858	6.93274e-05	0.000389886	0.285654	0.242477	0.267141	0.228516	0.127399	0.141002	0.125189	0.0965935
ENSMUSG00000003949	217082	Hlf	protein_coding	MGI Symbol	6	hepatic leukemia factor [Source:MGI Symbol;Acc:MGI:96108]	547.94	1.59932	0.402179	3.97664	6.98952e-05	0.000392578	3.50714	3.036	2.19545	1.32094	9.97502	9.72898	4.84196	4.46494
ENSMUSG00000042498	102871	D330045A20Rik	protein_coding	MGI Symbol	3	RIKEN cDNA D330045A20 gene [Source:MGI Symbol;Acc:MGI:2147848]	9.99925	-2.38014	0.598635	-3.97594	7.01016e-05	0.000393569	0.301756	0.312031	0.198383	0.294959	0.115601	0.0339443	0.038357	0.0147978
ENSMUSG00000047875	269604	Gpr157	protein_coding	MGI Symbol	1	G protein-coupled receptor 157 [Source:MGI Symbol;Acc:MGI:2442046]	665.977	0.678402	0.170907	3.96942	7.20486e-05	0.000403472	7.29346	5.9654	4.81046	7.71702	8.23097	8.31664	10.1151	12.0288
ENSMUSG00000030083	80283	Abtb1	protein_coding	MGI Symbol	12	ankyrin repeat and BTB (POZ) domain containing 1 [Source:MGI Symbol;Acc:MGI:1933148]	430.572	0.662223	0.16707	3.96374	7.37852e-05	0.000412346	11.4118	12.5398	12.2712	7.66482	19.0978	20.3366	11.9864	14.3734
ENSMUSG00000020143	94176	Dock2	protein_coding	MGI Symbol	7	dedicator of cyto-kinesis 2 [Source:MGI Symbol;Acc:MGI:2149010]	51.6483	-0.862535	0.21766	-3.96276	7.40897e-05	0.00041385	0.38101	0.321024	0.344687	0.391586	0.221647	0.1889	0.182066	0.155011
ENSMUSG00000047789	268706	Slc38a9	protein_coding	MGI Symbol	1	solute carrier family 38, member 9 [Source:MGI Symbol;Acc:MGI:1918839]	169.784	0.615794	0.155425	3.962	7.43243e-05	0.00041481	0.694098	1.04851	1.12813	0.853488	1.51219	1.30459	1.24057	1.31149
ENSMUSG00000044786	22695	Zfp36	protein_coding	MGI Symbol	2	zinc finger protein 36 [Source:MGI Symbol;Acc:MGI:99180]	423.354	-0.699989	0.176691	-3.96166	7.4431e-05	0.00041523	15.3247	15.6914	26.6575	14.6375	9.71952	10.9808	10.7271	10.3461
ENSMUSG00000068697	59011	Myoz1	protein_coding	MGI Symbol	1	myozenin 1 [Source:MGI Symbol;Acc:MGI:1929471]	80.9035	0.969013	0.244864	3.95735	7.57848e-05	0.000421717	3.48861	2.92028	2.46994	1.56293	6.01409	5.78837	3.38129	4.23418
ENSMUSG00000021728	13723	Emb	protein_coding	MGI Symbol	1	embigin [Source:MGI Symbol;Acc:MGI:95321]	30.53	-1.1087	0.28045	-3.95331	7.70782e-05	0.000428036	1.24037	1.01128	1.03862	1.27849	0.438624	0.563479	0.477548	0.515853
ENSMUSG00000054893	384763	Zfp667	protein_coding	MGI Symbol	5	zinc finger protein 667 [Source:MGI Symbol;Acc:MGI:2442757]	83.5094	0.709999	0.179706	3.95088	7.78634e-05	0.000431646	0.76854	0.911578	0.8642	0.760435	1.45479	1.26818	0.920165	1.44324
ENSMUSG00000019564	13496	Arid3a	protein_coding	MGI Symbol	5	AT rich interactive domain 3A (BRIGHT-like) [Source:MGI Symbol;Acc:MGI:1328360]	143.029	-0.718652	0.182125	-3.94593	7.94904e-05	0.000440111	1.44933	2.45784	2.31905	1.68586	1.08825	1.26678	1.04458	1.12439
ENSMUSG00000039155	381409	Cdh26	protein_coding	MGI Symbol	3	cadherin-like 26 [Source:MGI Symbol;Acc:MGI:2685856]	11.5847	1.91099	0.485311	3.93766	8.22803e-05	0.000454036	0.0535272	0.12915	0.113692	0.101736	0.307589	0.400412	0.404837	0.29399
ENSMUSG00000032942	22229	Ucp3	protein_coding	MGI Symbol	4	uncoupling protein 3 (mitochondrial, proton carrier) [Source:MGI Symbol;Acc:MGI:1099787]	749.382	1.31141	0.333111	3.93687	8.25523e-05	0.000455347	3.85703	8.20717	10.4498	11.4166	18.1844	19.6806	18.5325	22.7377
ENSMUSG00000014786	277973	Slc9a5	protein_coding	MGI Symbol	2	solute carrier family 9 (sodium/hydrogen exchanger), member 5 [Source:MGI Symbol;Acc:MGI:2685542]	76.6619	-0.740806	0.189051	-3.91855	8.9084e-05	0.000488104	0.977675	1.14931	1.10387	1.31444	0.733312	0.546997	0.549427	0.720676
ENSMUSG00000024866	71670	Acy3	protein_coding	MGI Symbol	1	aspartoacylase (aminoacylase) 3 [Source:MGI Symbol;Acc:MGI:1918920]	212.722	0.72809	0.18583	3.91804	8.92736e-05	0.000488518	8.53433	7.23718	5.68836	4.80514	10.9164	13.1591	8.62638	8.49461
ENSMUSG00000030494	52428	Rhpn2	protein_coding	MGI Symbol	4	rhophilin, Rho GTPase binding protein 2 [Source:MGI Symbol;Acc:MGI:1289234]	90.5235	0.736214	0.187908	3.91795	8.93054e-05	0.000488518	0.767245	0.678773	0.543209	0.670801	1.35206	0.906223	0.921627	1.00082
ENSMUSG00000040138	17986	Ndp	protein_coding	MGI Symbol	1	Norrie disease (pseudoglioma) (human) [Source:MGI Symbol;Acc:MGI:102570]	13.0431	-1.75577	0.448122	-3.91807	8.92601e-05	0.000488518	0.637467	0.544535	0.67699	0.695353	0.159267	0.163682	0.221952	0.171254
ENSMUSG00000021379	15904	Id4	protein_coding	MGI Symbol	1	inhibitor of DNA binding 4 [Source:MGI Symbol;Acc:MGI:99414]	30.0509	-1.24588	0.318144	-3.91608	8.99989e-05	0.000492108	1.0036	1.80774	1.89098	1.58753	0.632521	0.803008	0.604932	0.466754
ENSMUSG00000020865	76408	Abcc3	protein_coding	MGI Symbol	6	ATP-binding cassette, sub-family C (CFTR/MRP), member 3 [Source:MGI Symbol;Acc:MGI:1923658]	54.4075	-0.871799	0.222646	-3.91563	9.01692e-05	0.000492835	0.660212	0.682693	0.971587	0.742143	0.455261	0.378761	0.327294	0.407939
ENSMUSG00000041642	16565	Kif21b	protein_coding	MGI Symbol	6	kinesin family member 21B [Source:MGI Symbol;Acc:MGI:109234]	97.9891	-0.658149	0.168264	-3.9114	9.17626e-05	0.000501337	0.680898	0.621855	0.802287	0.629126	0.39984	0.440275	0.437809	0.358278
ENSMUSG00000085272	381835	Sbk3	protein_coding	MGI Symbol	2	SH3 domain binding kinase family, member 3 [Source:MGI Symbol;Acc:MGI:2685924]	93.663	1.24393	0.318239	3.90879	9.27591e-05	0.000505532	0.554727	1.42535	1.33891	0.977661	1.52622	3.27605	3.02885	1.67918
ENSMUSG00000085566	NA	A730017L22Rik	processed_transcript	MGI Symbol	3	RIKEN cDNA A730017L22 gene [Source:MGI Symbol;Acc:MGI:3584452]	50.8668	0.827269	0.211802	3.90586	9.38899e-05	0.000510848	0.393316	0.388222	0.370235	0.356788	0.585585	0.739074	0.524953	0.672004
ENSMUSG00000006574	20533	Slc4a1	protein_coding	MGI Symbol	5	solute carrier family 4 (anion exchanger), member 1 [Source:MGI Symbol;Acc:MGI:109393]	125.137	-0.608106	0.155729	-3.90491	9.42606e-05	0.000512232	1.73607	1.84063	2.27546	1.77931	1.06076	1.14207	1.18788	1.31259
ENSMUSG00000018861	14149	Fdxr	protein_coding	MGI Symbol	4	ferredoxin reductase [Source:MGI Symbol;Acc:MGI:104724]	114.226	0.635895	0.162901	3.90356	9.47861e-05	0.000514664	1.66625	2.35673	2.01363	1.85649	3.38974	3.16701	2.24948	2.76127
ENSMUSG00000021281	21928	Tnfaip2	protein_coding	MGI Symbol	11	tumor necrosis factor, alpha-induced protein 2 [Source:MGI Symbol;Acc:MGI:104960]	210.702	0.66532	0.17056	3.90079	9.58777e-05	0.000519951	1.8762	2.24113	1.85511	2.10271	2.46609	2.52172	3.13736	3.86428
ENSMUSG00000020826	18126	Nos2	protein_coding	MGI Symbol	3	nitric oxide synthase 2, inducible [Source:MGI Symbol;Acc:MGI:97361]	89.3046	1.05799	0.271336	3.89916	9.65255e-05	0.000523249	1.05124	0.742363	0.694354	0.921043	1.19343	1.1508	1.88217	2.4028
ENSMUSG00000029752	27053	Asns	protein_coding	MGI Symbol	7	asparagine synthetase [Source:MGI Symbol;Acc:MGI:1350929]	117.839	-0.684851	0.17582	-3.89519	9.81209e-05	0.000530809	3.36006	3.00714	2.69193	4.03344	1.94212	2.15841	1.96694	1.61883
ENSMUSG00000097164	NA	Cep83os	lincRNA	MGI Symbol	1	centrosomal protein 83, opposite strand [Source:MGI Symbol;Acc:MGI:1914973]	173.755	0.681039	0.175102	3.88939	0.000100496	0.000541223	2.26142	2.29811	1.44926	1.95641	3.82383	2.99342	2.75809	2.48946
ENSMUSG00000019852	215821	Arfgef3	protein_coding	MGI Symbol	2	ARFGEF family member 3 [Source:MGI Symbol;Acc:MGI:106387]	47.3484	-0.892799	0.229834	-3.88454	0.000102524	0.000551019	0.412086	0.419354	0.56962	0.44756	0.225525	0.231777	0.244447	0.235763
ENSMUSG00000030996	11870	Art1	protein_coding	MGI Symbol	3	ADP-ribosyltransferase 1 [Source:MGI Symbol;Acc:MGI:107511]	72.353	0.990021	0.254911	3.88379	0.000102841	0.00055205	1.85838	2.50992	2.77915	1.29751	3.79213	5.46511	3.59397	3.00738
ENSMUSG00000071347	239126	C1qtnf9	protein_coding	MGI Symbol	1	C1q and tumor necrosis factor related protein 9 [Source:MGI Symbol;Acc:MGI:3045252]	98.4048	0.862115	0.222007	3.88327	0.000103059	0.000552997	2.34394	2.04413	1.88944	2.76962	3.21314	2.9353	4.59841	4.62409
ENSMUSG00000051435	329977	Fhad1	protein_coding	MGI Symbol	8	forkhead-associated (FHA) phosphopeptide binding domain 1 [Source:MGI Symbol;Acc:MGI:1920323]	19.7551	-1.50586	0.388124	-3.87984	0.000104526	0.000560183	0.210029	0.398165	0.315989	0.249495	0.0804609	0.134373	0.105121	0.0720973
ENSMUSG00000033669	223669	Zfp7	protein_coding	MGI Symbol	1	zinc finger protein 7 [Source:MGI Symbol;Acc:MGI:99208]	66.4455	-0.739335	0.190596	-3.87907	0.000104856	0.000561724	1.72733	1.90656	1.89626	1.90343	1.24911	0.939874	0.828922	1.15924
ENSMUSG00000022022	211253	Mtrf1	protein_coding	MGI Symbol	1	mitochondrial translational release factor 1 [Source:MGI Symbol;Acc:MGI:2384815]	114.467	0.637506	0.164403	3.8777	0.000105447	0.00056437	3.14597	3.04418	3.18776	2.50147	5.43999	4.60217	3.77514	3.65589
ENSMUSG00000071573	67795	Rnls	protein_coding	MGI Symbol	2	renalase, FAD-dependent amine oxidase [Source:MGI Symbol;Acc:MGI:1915045]	89.5685	0.726652	0.187406	3.87742	0.00010557	0.000564637	3.204	2.52752	1.99949	2.48609	3.94802	3.55028	4.09998	4.32
ENSMUSG00000043467	240869	Zbtb37	protein_coding	MGI Symbol	7	zinc finger and BTB domain containing 37 [Source:MGI Symbol;Acc:MGI:2444467]	147.833	0.603153	0.155608	3.87611	0.00010614	0.000567455	1.47328	1.37341	1.4698	1.69284	1.88562	1.96426	2.41327	2.2988
ENSMUSG00000024883	225870	Rin1	protein_coding	MGI Symbol	1	Ras and Rab interactor 1 [Source:MGI Symbol;Acc:MGI:2385695]	49.8338	-0.928251	0.239667	-3.87309	0.000107464	0.00057337	1.01666	0.78513	0.915686	1.14471	0.414125	0.410405	0.480932	0.596376
ENSMUSG00000039958	320204	Etfbkmt	protein_coding	MGI Symbol	9	electron transfer flavoprotein beta subunit lysine methyltransferase [Source:MGI Symbol;Acc:MGI:2443575]	146.008	0.64628	0.166879	3.87274	0.000107617	0.000573956	2.64831	2.67169	3.40701	2.52903	4.08294	5.2388	4.02318	3.2816
ENSMUSG00000026304	19329	Rab17	protein_coding	MGI Symbol	5	RAB17, member RAS oncogene family [Source:MGI Symbol;Acc:MGI:104640]	40.98	0.985673	0.254717	3.86969	0.000108976	0.000580033	1.1331	0.725327	0.687629	0.861449	1.95337	1.46581	1.3683	1.58363
ENSMUSG00000040441	216441	Slc26a10	protein_coding	MGI Symbol	1	solute carrier family 26, member 10 [Source:MGI Symbol;Acc:MGI:2143920]	266.157	0.70959	0.183442	3.8682	0.000109643	0.000582882	4.29445	6.02126	7.91037	4.34397	9.73163	10.1447	6.99466	7.97049
ENSMUSG00000036902	74513	Neto2	protein_coding	MGI Symbol	5	neuropilin (NRP) and tolloid (TLL)-like 2 [Source:MGI Symbol;Acc:MGI:1921763]	72.4831	-0.961896	0.248822	-3.8658	0.000110724	0.000588154	1.2166	0.851894	0.834225	1.31093	0.52846	0.339443	0.498641	0.660967
ENSMUSG00000066637	75516	Ttc32	protein_coding	MGI Symbol	1	tetratricopeptide repeat domain 32 [Source:MGI Symbol;Acc:MGI:1922766]	68.5552	0.77347	0.20012	3.86504	0.000111073	0.00058977	2.84829	3.33427	3.02488	3.24815	5.12639	4.18941	5.88167	4.8149
ENSMUSG00000025141	68515	Myadml2	protein_coding	MGI Symbol	2	myeloid-associated differentiation marker-like 2 [Source:MGI Symbol;Acc:MGI:1915765]	128.729	0.592694	0.153476	3.8618	0.000112554	0.000596678	7.25941	5.76999	6.09855	6.36336	8.09404	8.76633	9.76132	9.54009
ENSMUSG00000030110	19713	Ret	protein_coding	MGI Symbol	2	ret proto-oncogene [Source:MGI Symbol;Acc:MGI:97902]	36.8944	1.65835	0.42971	3.85923	0.000113747	0.000601794	0.168376	0.12112	0.163266	0.141924	0.185098	0.250756	0.703499	0.59558
ENSMUSG00000092274	NA	Neat1	lincRNA	MGI Symbol	3	nuclear paraspeckle assembly transcript 1 (non-protein coding) [Source:MGI Symbol;Acc:MGI:1914211]	1281.64	-1.27983	0.331622	-3.85929	0.000113716	0.000601794	4.40621	4.48936	7.11663	5.58835	1.34405	1.61662	2.19973	3.14407
ENSMUSG00000026980	17076	Ly75	protein_coding	MGI Symbol	2	lymphocyte antigen 75 [Source:MGI Symbol;Acc:MGI:106662]	54.2057	0.986966	0.256018	3.85507	0.000115698	0.00061089	0.435845	0.362158	0.198372	0.30177	0.563522	0.542372	0.571328	0.745396
ENSMUSG00000028957	18628	Per3	protein_coding	MGI Symbol	5	period circadian clock 3 [Source:MGI Symbol;Acc:MGI:1277134]	486.157	1.19977	0.312482	3.83949	0.000123288	0.000645553	2.27651	2.11689	2.07312	1.12264	5.83053	4.89547	2.88165	2.9492
ENSMUSG00000039114	68404	Nrn1	protein_coding	MGI Symbol	2	neuritin 1 [Source:MGI Symbol;Acc:MGI:1915654]	41.7301	1.06025	0.27683	3.82996	0.000128163	0.000668429	0.973794	0.629346	1.13112	1.0411	1.85361	1.3299	2.15264	2.037
ENSMUSG00000026062	226999	Slc9a2	protein_coding	MGI Symbol	3	solute carrier family 9 (sodium/hydrogen exchanger), member 2 [Source:MGI Symbol;Acc:MGI:105075]	11.9412	1.9729	0.515874	3.82439	0.000131099	0.000681859	0.0307708	0.0954558	0.0980358	0.122817	0.424372	0.199895	0.246416	0.396104
ENSMUSG00000015968	12289	Cacna1d	protein_coding	MGI Symbol	2	calcium channel, voltage-dependent, L type, alpha 1D subunit [Source:MGI Symbol;Acc:MGI:88293]	259.325	0.828825	0.216799	3.823	0.000131837	0.000684888	0.84316	1.4912	1.71677	0.948267	1.59054	2.14975	2.32055	2.23962
ENSMUSG00000042190	14747	Cmklr1	protein_coding	MGI Symbol	4	chemokine-like receptor 1 [Source:MGI Symbol;Acc:MGI:109603]	184.599	-0.68983	0.180696	-3.81763	0.000134739	0.000698046	3.89498	4.15806	4.52164	3.9023	1.79419	2.4772	3.17807	2.12735
ENSMUSG00000052135	329934	Foxo6	protein_coding	MGI Symbol	1	forkhead box O6 [Source:MGI Symbol;Acc:MGI:2676586]	70.8819	1.10784	0.290286	3.81636	0.000135433	0.000701366	1.10976	1.48757	1.09127	0.539035	1.65333	2.13609	2.88008	1.86243
ENSMUSG00000011263	74463	Exoc3l2	protein_coding	MGI Symbol	2	exocyst complex component 3-like 2 [Source:MGI Symbol;Acc:MGI:1921713]	46.286	-0.843066	0.220956	-3.81553	0.00013589	0.000703453	1.68476	1.71688	1.5299	1.72636	0.869912	0.836348	0.912482	0.880067
ENSMUSG00000024871	60425	Doc2g	protein_coding	MGI Symbol	4	double C2, gamma [Source:MGI Symbol;Acc:MGI:1926250]	631.748	1.03245	0.270608	3.81529	0.000136022	0.000703863	8.69945	7.1231	6.18434	11.7834	12.6303	15.0145	18.9094	18.1005
ENSMUSG00000020268	75530	Lyrm7	protein_coding	MGI Symbol	6	LYR motif containing 7 [Source:MGI Symbol;Acc:MGI:1922780]	143.019	0.707123	0.185845	3.8049	0.000141861	0.000730642	1.6584	1.82302	1.68189	2.2831	2.40393	2.47057	3.44979	3.04644
ENSMUSG00000021280	74190	Exoc3l4	protein_coding	MGI Symbol	1	exocyst complex component 3-like 4 [Source:MGI Symbol;Acc:MGI:1921363]	67.8611	0.829741	0.218101	3.80439	0.000142155	0.000731591	1.32422	1.00797	0.898483	0.90188	2.15603	2.02028	1.25192	1.53417
ENSMUSG00000018774	12514	Cd68	protein_coding	MGI Symbol	3	CD68 antigen [Source:MGI Symbol;Acc:MGI:88342]	138.647	-0.599295	0.158284	-3.7862	0.000152969	0.000780859	7.61014	7.38297	10.1706	7.65464	5.55235	4.39332	5.13563	5.2834
ENSMUSG00000021120	110417	Pigh	protein_coding	MGI Symbol	1	phosphatidylinositol glycan anchor biosynthesis, class H [Source:MGI Symbol;Acc:MGI:99463]	52.5498	0.8177	0.215991	3.78581	0.000153207	0.000781768	1.00665	1.1119	1.09336	0.782706	1.68279	1.45922	1.64891	1.83772
ENSMUSG00000038418	13653	Egr1	protein_coding	MGI Symbol	2	early growth response 1 [Source:MGI Symbol;Acc:MGI:95295]	919.887	-1.08642	0.287093	-3.78422	0.000154193	0.000786192	15.2211	16.2475	24.9982	12.5469	5.75764	6.85155	7.24635	10.5775
ENSMUSG00000026398	26424	Nr5a2	protein_coding	MGI Symbol	6	nuclear receptor subfamily 5, group A, member 2 [Source:MGI Symbol;Acc:MGI:1346834]	18.3641	1.53432	0.405581	3.78302	0.000154936	0.000789371	0.238165	0.115894	0.0892699	0.159765	0.305921	0.380591	0.467464	0.490533
ENSMUSG00000000889	13166	Dbh	protein_coding	MGI Symbol	2	dopamine beta hydroxylase [Source:MGI Symbol;Acc:MGI:94864]	35.2054	1.35027	0.357375	3.7783	0.000157905	0.000803568	0.578936	0.701865	0.190809	0.341489	0.780078	1.13181	1.14572	1.29519
ENSMUSG00000026580	20344	Selp	protein_coding	MGI Symbol	5	selectin, platelet [Source:MGI Symbol;Acc:MGI:98280]	28.2061	-1.17814	0.31185	-3.77791	0.000158148	0.000804188	0.426228	0.491112	0.672514	0.597166	0.16795	0.215758	0.260059	0.263362
ENSMUSG00000044835	73844	Ankrd45	protein_coding	MGI Symbol	5	ankyrin repeat domain 45 [Source:MGI Symbol;Acc:MGI:1921094]	52.7579	-0.858267	0.227448	-3.77346	0.000160996	0.000816784	1.92588	2.03888	1.8505	1.33344	0.843192	0.893645	1.04042	0.944431
ENSMUSG00000034116	22324	Vav1	protein_coding	MGI Symbol	5	vav 1 oncogene [Source:MGI Symbol;Acc:MGI:98923]	39.0876	-0.931376	0.24683	-3.77335	0.000161069	0.000816843	0.801456	0.858883	0.820195	0.963824	0.385186	0.46471	0.330632	0.510218
ENSMUSG00000001348	11433	Acp5	protein_coding	MGI Symbol	6	acid phosphatase 5, tartrate resistant [Source:MGI Symbol;Acc:MGI:87883]	16.547	-1.48068	0.392514	-3.77228	0.000161761	0.000820035	1.10016	0.89631	0.991346	0.760371	0.344835	0.393771	0.177984	0.343323
ENSMUSG00000045211	213484	Nudt18	protein_coding	MGI Symbol	1	nudix (nucleoside diphosphate linked moiety X)-type motif 18 [Source:MGI Symbol;Acc:MGI:2385853]	214.676	-0.757959	0.200994	-3.77105	0.000162564	0.000823477	3.25398	5.00978	6.31246	3.39744	2.75909	2.9039	2.06535	2.29357
ENSMUSG00000047786	66643	Lix1	protein_coding	MGI Symbol	2	limb and CNS expressed 1 [Source:MGI Symbol;Acc:MGI:1913893]	38.5809	0.920952	0.244534	3.76616	0.000165779	0.000838153	0.547742	0.436931	0.515221	0.410476	0.791382	0.887258	0.898162	0.838052
ENSMUSG00000022468	19011	Endou	protein_coding	MGI Symbol	2	endonuclease, polyU-specific [Source:MGI Symbol;Acc:MGI:97746]	96.6295	1.08054	0.286968	3.76538	0.000166295	0.000840441	1.87837	1.41075	0.587951	1.75876	3.3177	3.05936	1.87368	3.05429
ENSMUSG00000009876	84682	Cox4i2	protein_coding	MGI Symbol	2	cytochrome c oxidase subunit IV isoform 2 [Source:MGI Symbol;Acc:MGI:2135755]	107.542	0.63347	0.168248	3.76509	0.000166488	0.000841096	6.47896	7.68688	5.93909	6.22192	9.24889	9.10251	11.105	8.98983
ENSMUSG00000000805	12351	Car4	protein_coding	MGI Symbol	6	carbonic anhydrase 4 [Source:MGI Symbol;Acc:MGI:1096574]	415.07	0.638436	0.169597	3.76443	0.000166933	0.000842897	8.2006	9.18649	14.6892	8.79076	17.8129	15.0457	11.9303	15.2294
ENSMUSG00000015627	14464	Gata5	protein_coding	MGI Symbol	1	GATA binding protein 5 [Source:MGI Symbol;Acc:MGI:109497]	46.8709	-0.976302	0.259354	-3.76437	0.000166972	0.000842897	1.19717	1.40751	1.16689	0.91639	0.56543	0.832915	0.437764	0.422213
ENSMUSG00000059631	NA	1500035N22Rik	lincRNA	MGI Symbol	1	RIKEN cDNA 1500035N22 gene [Source:MGI Symbol;Acc:MGI:1917508]	22.4431	1.38325	0.368537	3.75335	0.000174489	0.000876158	1.18044	0.963663	0.329903	1.06276	2.42771	1.83456	2.32182	2.11138
ENSMUSG00000014846	67971	Tppp3	protein_coding	MGI Symbol	3	tubulin polymerization-promoting protein family member 3 [Source:MGI Symbol;Acc:MGI:1915221]	252.705	0.686434	0.182907	3.75292	0.000174786	0.000877318	5.35086	6.40512	6.60913	7.49492	7.51994	8.48406	12.1099	10.7213
ENSMUSG00000034825	78593	Nrip3	protein_coding	MGI Symbol	3	nuclear receptor interacting protein 3 [Source:MGI Symbol;Acc:MGI:1925843]	11.8602	-2.07376	0.554457	-3.74017	0.000183896	0.000920593	0.147346	0.22162	0.369866	0.442994	0.0923686	0.0474645	0.0536348	0.0689727
ENSMUSG00000015085	12496	Entpd2	protein_coding	MGI Symbol	3	ectonucleoside triphosphate diphosphohydrolase 2 [Source:MGI Symbol;Acc:MGI:1096863]	38.7131	1.02401	0.273861	3.73917	0.000184625	0.000923895	0.732376	0.757314	0.643683	0.835193	1.42219	1.01418	1.31456	1.89854
ENSMUSG00000021057	238276	Akap5	protein_coding	MGI Symbol	3	A kinase (PRKA) anchor protein 5 [Source:MGI Symbol;Acc:MGI:2685104]	88.1428	0.747553	0.200377	3.73072	0.00019093	0.000952558	0.519772	0.724771	0.585452	0.556818	0.859842	0.818564	0.830376	1.24896
ENSMUSG00000027875	15360	Hmgcs2	protein_coding	MGI Symbol	2	3-hydroxy-3-methylglutaryl-Coenzyme A synthase 2 [Source:MGI Symbol;Acc:MGI:101939]	4105.84	2.01087	0.539104	3.73003	0.000191456	0.000954461	14.8483	16.2998	58.9814	32.6175	88.3654	83.9078	150.301	136.357
ENSMUSG00000058715	14127	Fcer1g	protein_coding	MGI Symbol	3	Fc receptor, IgE, high affinity I, gamma polypeptide [Source:MGI Symbol;Acc:MGI:95496]	124.725	-0.747257	0.200424	-3.72838	0.000192711	0.000959636	11.6216	9.09979	13.9116	13.4829	5.94476	6.10956	8.69698	6.15698
ENSMUSG00000039556	54646	Ppp1r3f	protein_coding	MGI Symbol	5	protein phosphatase 1, regulatory (inhibitor) subunit 3F [Source:MGI Symbol;Acc:MGI:1859617]	69.2042	0.678602	0.18203	3.72796	0.000193039	0.000960906	0.368221	0.446408	0.364082	0.376476	0.656673	0.622386	0.491459	0.575339
ENSMUSG00000070427	16068	Il18bp	protein_coding	MGI Symbol	4	interleukin 18 binding protein [Source:MGI Symbol;Acc:MGI:1333800]	44.3823	-0.995756	0.267159	-3.7272	0.000193621	0.000963075	2.45674	2.65948	2.36446	2.93297	0.838223	0.952139	1.43455	1.66031
ENSMUSG00000038670	233199	Mybpc2	protein_coding	MGI Symbol	2	myosin binding protein C, fast-type [Source:MGI Symbol;Acc:MGI:1336170]	127.33	-0.590393	0.158524	-3.72431	0.000195851	0.000972705	2.69893	2.3768	2.25206	3.11165	1.85769	1.64645	1.32609	1.69513
ENSMUSG00000011751	80297	Sptbn4	protein_coding	MGI Symbol	7	spectrin beta, non-erythrocytic 4 [Source:MGI Symbol;Acc:MGI:1890574]	17.2877	1.45502	0.391066	3.72063	0.000198723	0.000985119	0.0496532	0.0627536	0.0351544	0.0880816	0.158515	0.130327	0.132543	0.181809
ENSMUSG00000056973	104158	Ces1d	protein_coding	MGI Symbol	4	carboxylesterase 1D [Source:MGI Symbol;Acc:MGI:2148202]	14.332	2.1494	0.577717	3.7205	0.000198827	0.000985265	0.0226852	0.30495	0.120458	0.10348	0.365003	0.42871	0.575274	0.911103
ENSMUSG00000029484	11745	Anxa3	protein_coding	MGI Symbol	9	annexin A3 [Source:MGI Symbol;Acc:MGI:1201378]	232.535	-0.762086	0.205038	-3.7168	0.000201764	0.000997572	8.21094	11.2395	13.5089	12.2802	4.71834	5.08761	7.50064	7.58939
ENSMUSG00000050174	229228	Nudt6	protein_coding	MGI Symbol	10	nudix (nucleoside diphosphate linked moiety X)-type motif 6 [Source:MGI Symbol;Acc:MGI:2387618]	101.655	0.603406	0.162493	3.71342	0.000204473	0.00100871	3.38554	2.957	3.31618	2.54889	5.09976	4.50349	3.46574	4.43426
ENSMUSG00000028773	14077	Fabp3	protein_coding	MGI Symbol	1	fatty acid binding protein 3, muscle and heart [Source:MGI Symbol;Acc:MGI:95476]	18260.3	0.975004	0.262978	3.70755	0.00020927	0.00103006	844.384	702.371	854.642	1289.01	1481.58	1372.79	1836.42	2104.4
ENSMUSG00000035606	16716	Ky	protein_coding	MGI Symbol	2	kyphoscoliosis peptidase [Source:MGI Symbol;Acc:MGI:96709]	423.185	1.20295	0.324467	3.70746	0.000209352	0.00103008	3.48281	3.61085	2.32991	1.35519	7.07042	6.69418	4.51424	5.20583
ENSMUSG00000029413	67111	Naaa	protein_coding	MGI Symbol	5	N-acylethanolamine acid amidase [Source:MGI Symbol;Acc:MGI:1914361]	125.898	0.653091	0.176577	3.69862	0.000216775	0.00106383	1.4876	1.67266	1.51848	1.81173	1.92545	2.16647	2.64087	2.82593
ENSMUSG00000087336	NA	Gm15860	antisense	MGI Symbol	3	predicted gene 15860 [Source:MGI Symbol;Acc:MGI:3801778]	12.5924	1.75524	0.475045	3.6949	0.000219976	0.00107714	0.725342	0.340928	0.280114	0.375987	1.13676	1.55769	1.67218	1.15441
ENSMUSG00000061882	208908	Ccdc62	protein_coding	MGI Symbol	6	coiled-coil domain containing 62 [Source:MGI Symbol;Acc:MGI:2684996]	23.6769	1.18484	0.32073	3.69419	0.000220591	0.00107855	0.22465	0.180677	0.225324	0.199258	0.43031	0.35379	0.433098	0.552666
ENSMUSG00000019763	66084	Rmnd1	protein_coding	MGI Symbol	9	required for meiotic nuclear division 1 homolog [Source:MGI Symbol;Acc:MGI:1913334]	210.761	0.593019	0.16097	3.68404	0.000229566	0.00111788	1.65035	1.93283	1.57837	1.87164	2.02247	2.2293	2.83552	2.84512
ENSMUSG00000069171	13865	Nr2f1	protein_coding	MGI Symbol	5	nuclear receptor subfamily 2, group F, member 1 [Source:MGI Symbol;Acc:MGI:1352451]	68.979	0.77871	0.211473	3.68231	0.000231133	0.00112469	0.56546	0.900459	0.6966	0.477184	1.0138	1.13541	1.01131	1.10641
ENSMUSG00000073490	226691	Ifi207	protein_coding	MGI Symbol	2	interferon activated gene 207 [Source:MGI Symbol;Acc:MGI:2138302]	43.0005	-1.00214	0.27217	-3.68202	0.000231393	0.00112554	0.910869	0.925921	1.37723	0.862686	0.621009	0.583519	0.370898	0.349773
ENSMUSG00000008318	320100	Relt	protein_coding	MGI Symbol	6	RELT tumor necrosis factor receptor [Source:MGI Symbol;Acc:MGI:2443373]	77.4755	-0.821518	0.223191	-3.68079	0.000232517	0.00113059	1.58978	1.83034	1.65354	2.37368	0.772283	0.851766	1.07187	1.24899
ENSMUSG00000048065	320635	Cyb5r2	protein_coding	MGI Symbol	2	cytochrome b5 reductase 2 [Source:MGI Symbol;Acc:MGI:2444415]	56.909	0.790434	0.21482	3.67952	0.000233674	0.00113496	1.00813	1.12265	0.844156	0.729594	1.64882	1.30524	1.55255	1.53732
ENSMUSG00000029510	71951	Gpc2	protein_coding	MGI Symbol	7	glypican 2 (cerebroglycan) [Source:MGI Symbol;Acc:MGI:1919201]	80.257	-0.666881	0.181411	-3.67608	0.000236848	0.00114911	0.666187	0.769129	0.824261	0.663826	0.401401	0.38961	0.474789	0.466248
ENSMUSG00000036036	22715	Zfp57	protein_coding	MGI Symbol	13	zinc finger protein 57 [Source:MGI Symbol;Acc:MGI:99204]	82.3687	-0.905086	0.246275	-3.6751	0.000237754	0.00115224	1.49045	1.86412	2.26122	1.37594	0.603608	1.03949	1.13673	0.730899
ENSMUSG00000026628	11910	Atf3	protein_coding	MGI Symbol	3	activating transcription factor 3 [Source:MGI Symbol;Acc:MGI:109384]	247.943	-2.0939	0.570213	-3.67214	0.000240527	0.00116354	5.49873	7.70266	27.2996	9.66859	4.42059	2.36755	2.42225	1.86896
ENSMUSG00000039405	76453	Prss23	protein_coding	MGI Symbol	8	protease, serine 23 [Source:MGI Symbol;Acc:MGI:1923703]	73.5256	-0.933664	0.254268	-3.67197	0.000240685	0.00116388	1.08282	2.18771	1.92839	2.20371	1.18703	1.00349	0.711495	0.754842
ENSMUSG00000038065	68235	Mturn	protein_coding	MGI Symbol	3	maturin, neural progenitor differentiation regulator homolog (Xenopus) [Source:MGI Symbol;Acc:MGI:1915485]	190.915	0.690878	0.188677	3.6617	0.000250546	0.00120803	1.55703	1.80521	1.73374	1.24832	3.31865	2.74189	1.68771	1.96302
ENSMUSG00000021186	23876	Fbln5	protein_coding	MGI Symbol	1	fibulin 5 [Source:MGI Symbol;Acc:MGI:1346091]	955.043	-0.617279	0.168637	-3.66041	0.000251815	0.00121326	8.52817	12.1553	13.1594	15.1401	6.05029	7.50298	8.56449	7.75704
ENSMUSG00000039620	319582	6430573F11Rik	protein_coding	MGI Symbol	5	RIKEN cDNA 6430573F11 gene [Source:MGI Symbol;Acc:MGI:2442328]	117.731	-0.637604	0.174204	-3.6601	0.000252121	0.0012143	2.61107	2.28356	2.00039	1.65918	1.50789	1.38091	1.14431	1.16386
ENSMUSG00000014453	12143	Blk	protein_coding	MGI Symbol	1	B lymphoid kinase [Source:MGI Symbol;Acc:MGI:88169]	29.7234	-1.53284	0.419004	-3.65829	0.000253903	0.00122155	0.738264	0.943027	1.12993	1.58477	0.14973	0.205175	0.521656	0.536666
ENSMUSG00000048826	240025	Dact2	protein_coding	MGI Symbol	1	dishevelled-binding antagonist of beta-catenin 2 [Source:MGI Symbol;Acc:MGI:1920347]	20.9363	1.29203	0.353678	3.65314	0.000259055	0.00124271	0.229664	0.415597	0.203252	0.218255	0.703861	0.519924	0.587513	0.650406
ENSMUSG00000002797	110175	Ggct	protein_coding	MGI Symbol	6	gamma-glutamyl cyclotransferase [Source:MGI Symbol;Acc:MGI:95700]	49.2227	-0.844738	0.231415	-3.65032	0.000261911	0.00125414	0.775173	0.914289	1.00332	0.84256	0.445445	0.443487	0.339482	0.611188
ENSMUSG00000038893	215512	Fam117a	protein_coding	MGI Symbol	6	family with sequence similarity 117, member A [Source:MGI Symbol;Acc:MGI:2144564]	120.406	0.680279	0.186474	3.64813	0.000264159	0.00126399	2.07584	2.0181	2.26107	1.19375	3.0994	3.26915	2.34435	2.72242
ENSMUSG00000052584	72661	Serp2	protein_coding	MGI Symbol	1	stress-associated endoplasmic reticulum protein family member 2 [Source:MGI Symbol;Acc:MGI:1919911]	14.1764	-1.54167	0.422716	-3.64707	0.00026525	0.00126829	1.83129	2.03931	1.34642	1.60645	0.56664	0.499155	0.564044	0.580274
ENSMUSG00000042182	320705	Bend6	protein_coding	MGI Symbol	6	BEN domain containing 6 [Source:MGI Symbol;Acc:MGI:2444572]	43.1517	-1.04163	0.285883	-3.64355	0.000268901	0.00128481	0.895688	1.36491	0.851092	1.07519	0.668205	0.464005	0.503352	0.291282
ENSMUSG00000026833	56177	Olfm1	protein_coding	MGI Symbol	5	olfactomedin 1 [Source:MGI Symbol;Acc:MGI:1860437]	146.805	0.664993	0.182582	3.64216	0.000270365	0.00129134	2.25372	2.40866	1.70272	1.51792	2.7466	3.76961	2.78593	2.50783
ENSMUSG00000036040	77794	Adamtsl2	protein_coding	MGI Symbol	5	ADAMTS-like 2 [Source:MGI Symbol;Acc:MGI:1925044]	383.331	-1.35496	0.372104	-3.64135	0.00027121	0.00129491	2.41375	3.97682	7.67593	3.01331	1.56863	1.75506	1.49863	1.44712
ENSMUSG00000024526	12683	Cidea	protein_coding	MGI Symbol	1	cell death-inducing DNA fragmentation factor, alpha subunit-like effector A [Source:MGI Symbol;Acc:MGI:1270845]	562.252	0.629168	0.172942	3.63803	0.000274734	0.00130843	18.791	20.3857	25.5947	28.9055	27.2206	29.8293	36.48	42.0308
ENSMUSG00000056598	74665	Lrrc48	protein_coding	MGI Symbol	5	leucine rich repeat containing 48 [Source:MGI Symbol;Acc:MGI:1921915]	35.6833	0.98204	0.27007	3.63624	0.000276647	0.00131612	0.225954	0.418106	0.277851	0.393293	0.697046	0.63209	0.523791	0.58785
ENSMUSG00000025766	73852	D3Ertd751e	protein_coding	MGI Symbol	15	DNA segment, Chr 3, ERATO Doi 751, expressed [Source:MGI Symbol;Acc:MGI:1289213]	135.765	0.725162	0.199481	3.63523	0.000277729	0.00132079	1.40634	1.11863	1.18716	1.93275	2.30699	1.77466	2.43851	2.22811
ENSMUSG00000028246	76132	Faxc	protein_coding	MGI Symbol	5	failed axon connections homolog [Source:MGI Symbol;Acc:MGI:1923382]	114.153	-0.613774	0.169116	-3.6293	0.000284189	0.00134908	1.08614	1.17629	1.01697	0.791543	0.679535	0.630053	0.660491	0.542715
ENSMUSG00000030638	NA	Sh3gl3	protein_coding	MGI Symbol	9	SH3-domain GRB2-like 3 [Source:MGI Symbol;Acc:MGI:700011]	31.3463	-1.10221	0.304156	-3.62384	0.000290263	0.00137495	0.808794	0.643334	0.528578	0.468265	0.228808	0.352726	0.19929	0.294722
ENSMUSG00000037977	235599	6430571L13Rik	protein_coding	MGI Symbol	2	RIKEN cDNA 6430571L13 gene [Source:MGI Symbol;Acc:MGI:2445137]	87.2215	0.601032	0.165972	3.62128	0.000293145	0.00138563	1.62908	1.4357	1.53349	1.28779	2.06376	2.40522	2.00136	1.96362
ENSMUSG00000034271	81703	Jdp2	protein_coding	MGI Symbol	3	Jun dimerization protein 2 [Source:MGI Symbol;Acc:MGI:1932093]	172.206	-0.633628	0.174979	-3.62116	0.000293287	0.0013858	6.42838	5.73143	8.22267	7.13536	4.72833	5.46682	3.31755	3.26589
ENSMUSG00000085322	NA	Gm14261	processed_transcript	MGI Symbol	1	predicted gene 14261 [Source:MGI Symbol;Acc:MGI:3649583]	30.3049	1.1086	0.306224	3.62023	0.000294346	0.00138931	0.78976	0.816652	0.798785	0.900633	1.51276	1.15492	2.10816	1.89772
ENSMUSG00000057722	16847	Lepr	protein_coding	MGI Symbol	7	leptin receptor [Source:MGI Symbol;Acc:MGI:104993]	174.727	0.658705	0.18213	3.61668	0.000298407	0.00140597	1.35706	1.06428	0.906823	1.41717	1.85756	1.38676	1.68915	2.10414
ENSMUSG00000031980	11606	Agt	protein_coding	MGI Symbol	1	angiotensinogen (serpin peptidase inhibitor, clade A, member 8) [Source:MGI Symbol;Acc:MGI:87963]	113.478	-0.672613	0.186336	-3.60967	0.000306582	0.00144192	4.49028	3.58524	5.25158	4.92621	2.41699	2.71896	2.12414	3.48276
ENSMUSG00000020882	12295	Cacnb1	protein_coding	MGI Symbol	7	calcium channel, voltage-dependent, beta 1 subunit [Source:MGI Symbol;Acc:MGI:102522]	162.109	-0.606029	0.167906	-3.60934	0.000306975	0.00144325	2.25455	2.7485	3.49068	2.19217	1.77286	1.9061	1.42537	1.51526
ENSMUSG00000100183	NA	Gm28512	sense_intronic	MGI Symbol	1	predicted gene 28512 [Source:MGI Symbol;Acc:MGI:5579218]	38.6185	0.98656	0.273656	3.6051	0.00031203	0.00146441	2.46843	1.75027	2.02228	2.17155	5.10645	4.8315	2.72979	3.12307
ENSMUSG00000058159	NA	T2	processed_transcript	MGI Symbol	2	brachyury 2 [Source:MGI Symbol;Acc:MGI:104658]	32.8649	1.49305	0.415273	3.59535	0.000323952	0.00151606	1.24485	0.376754	0.322447	0.450123	2.26816	1.7931	1.09415	1.28197
ENSMUSG00000054013	104885	Tmem179	protein_coding	MGI Symbol	1	transmembrane protein 179 [Source:MGI Symbol;Acc:MGI:2144891]	78.9517	0.727693	0.202466	3.59416	0.000325445	0.00152197	1.72117	1.26458	1.32281	1.88532	2.55072	2.03294	2.17631	2.86864
ENSMUSG00000027171	228413	Prrg4	protein_coding	MGI Symbol	2	proline rich Gla (G-carboxyglutamic acid) 4 (transmembrane) [Source:MGI Symbol;Acc:MGI:2442211]	58.4464	-0.86518	0.240982	-3.59022	0.000330396	0.00154131	1.20557	1.54511	1.53277	1.60718	1.11233	0.782168	0.65722	0.507098
ENSMUSG00000020681	11421	Ace	protein_coding	MGI Symbol	4	angiotensin I converting enzyme (peptidyl-dipeptidase A) 1 [Source:MGI Symbol;Acc:MGI:87874]	793.39	-0.621764	0.173603	-3.58152	0.000341602	0.00159077	6.9019	12.0245	14.7784	11.2904	7.33642	7.69587	5.90155	6.62617
ENSMUSG00000024672	109225	Ms4a7	protein_coding	MGI Symbol	5	membrane-spanning 4-domains, subfamily A, member 7 [Source:MGI Symbol;Acc:MGI:1918846]	35.6379	-1.05761	0.295523	-3.57876	0.000345231	0.00160654	0.639633	0.586536	0.858725	0.591802	0.319013	0.18531	0.273831	0.422566
ENSMUSG00000007207	20907	Stx1a	protein_coding	MGI Symbol	6	syntaxin 1A (brain) [Source:MGI Symbol;Acc:MGI:109355]	88.7248	-0.681514	0.190617	-3.5753	0.000349824	0.00162505	1.95533	2.39711	3.23258	2.55166	1.59854	1.40476	1.39904	1.53617
ENSMUSG00000009585	80287	Apobec3	protein_coding	MGI Symbol	17	apolipoprotein B mRNA editing enzyme, catalytic polypeptide 3 [Source:MGI Symbol;Acc:MGI:1933111]	92.3147	-0.596876	0.167024	-3.57359	0.000352126	0.00163402	1.19268	1.19675	1.15404	0.95712	0.670131	0.709578	0.766447	0.66416
ENSMUSG00000037653	243043	Kctd8	protein_coding	MGI Symbol	2	potassium channel tetramerisation domain containing 8 [Source:MGI Symbol;Acc:MGI:2443804]	27.0471	-1.17665	0.32966	-3.56929	0.000357943	0.00165927	0.505354	0.620542	0.989515	0.612319	0.344846	0.242488	0.252933	0.292738
ENSMUSG00000097184	NA	4632428C04Rik	lincRNA	MGI Symbol	1	RIKEN cDNA 4632428C04 gene [Source:MGI Symbol;Acc:MGI:1921600]	40.2294	1.2243	0.343387	3.56538	0.000363336	0.0016825	0.751936	0.617458	0.516712	0.554852	0.787933	0.914262	1.77105	1.84479
ENSMUSG00000021228	171281	Acot3	protein_coding	MGI Symbol	2	acyl-CoA thioesterase 3 [Source:MGI Symbol;Acc:MGI:2159619]	22.3698	1.25944	0.354365	3.55407	0.000379316	0.0017484	0.330588	0.256384	0.263313	0.400562	0.474923	0.658919	0.772154	0.893669
ENSMUSG00000070577	230909	Gm572	protein_coding	MGI Symbol	1	predicted gene 572 [Source:MGI Symbol;Acc:MGI:2685418]	70.2982	0.766335	0.215964	3.54844	0.000387516	0.00178198	3.14299	2.24692	1.77195	2.12399	3.65677	4.26228	2.84839	4.15577
ENSMUSG00000043795	NA	Prr33	lincRNA	MGI Symbol	2	proline rich 33 [Source:MGI Symbol;Acc:MGI:3642289]	37.9548	1.05168	0.297182	3.53884	0.000401883	0.00184548	0.572203	0.426014	0.6806	0.913546	1.0785	1.08136	1.58852	1.27281
ENSMUSG00000065037	NA	Rn7sk	misc_RNA	MGI Symbol	1	RNA, 7SK, nuclear [Source:MGI Symbol;Acc:MGI:103186]	106.919	0.969233	0.273968	3.53775	0.000403546	0.00185054	14.6124	11.5843	12.7596	14.8123	21.0855	13.9992	36.6223	26.0834
ENSMUSG00000073489	15951	Ifi204	protein_coding	MGI Symbol	2	interferon activated gene 204 [Source:MGI Symbol;Acc:MGI:96429]	24.2012	-1.14419	0.323694	-3.53479	0.000408099	0.00186948	0.787156	0.813959	1.03862	1.03367	0.493452	0.394435	0.222856	0.44216
ENSMUSG00000020155	16533	Kcnmb1	protein_coding	MGI Symbol	1	potassium large conductance calcium-activated channel, subfamily M, beta member 1 [Source:MGI Symbol;Acc:MGI:1334203]	39.0292	-0.905615	0.256757	-3.52713	0.000420089	0.00191709	0.615505	0.941435	0.680902	0.760407	0.42738	0.333207	0.376523	0.36975
ENSMUSG00000018341	16162	Il12rb2	protein_coding	MGI Symbol	2	interleukin 12 receptor, beta 2 [Source:MGI Symbol;Acc:MGI:1270861]	76.7917	0.735819	0.208682	3.52603	0.000421842	0.00192376	0.991536	0.834886	0.737108	1.1792	1.18839	1.55595	1.60697	1.50248
ENSMUSG00000034947	217203	Tmem106a	protein_coding	MGI Symbol	6	transmembrane protein 106A [Source:MGI Symbol;Acc:MGI:1922056]	71.1872	-0.740508	0.210065	-3.52515	0.000423249	0.00192885	1.57559	1.3636	2.14616	1.91396	0.866031	1.03164	1.07431	0.970013
ENSMUSG00000026443	16980	Lrrn2	protein_coding	MGI Symbol	2	leucine rich repeat protein 2, neuronal [Source:MGI Symbol;Acc:MGI:106037]	307.885	-0.588172	0.16696	-3.52284	0.000426954	0.00194171	5.84502	8.28544	6.63605	4.67103	3.47045	4.89091	3.57142	4.0026
ENSMUSG00000020524	14799	Gria1	protein_coding	MGI Symbol	5	glutamate receptor, ionotropic, AMPA1 (alpha 1) [Source:MGI Symbol;Acc:MGI:95808]	93.3661	-0.866804	0.246561	-3.51558	0.000438796	0.00198873	1.08496	1.40698	1.53001	0.922889	0.725671	0.945363	0.367956	0.531182
ENSMUSG00000047496	320311	Rnf152	protein_coding	MGI Symbol	2	ring finger protein 152 [Source:MGI Symbol;Acc:MGI:2443787]	86.6435	0.611258	0.173951	3.51396	0.000441474	0.00200018	0.560592	0.481982	0.428116	0.509998	0.62256	0.743975	0.722993	0.758932
ENSMUSG00000042351	17444	Grap2	protein_coding	MGI Symbol	1	GRB2-related adaptor protein 2 [Source:MGI Symbol;Acc:MGI:1333842]	18.8869	1.63155	0.464523	3.51232	0.00044422	0.00200849	0.06807	0.158373	0.343379	0.155252	0.64541	0.763801	0.363408	0.350498
ENSMUSG00000017400	217154	Stac2	protein_coding	MGI Symbol	2	SH3 and cysteine rich domain 2 [Source:MGI Symbol;Acc:MGI:2144518]	26.1568	-1.26218	0.359786	-3.50814	0.000451249	0.00203818	0.701941	0.796656	0.909098	0.507625	0.255791	0.505542	0.159953	0.229203
ENSMUSG00000037971	68721	1110032A03Rik	protein_coding	MGI Symbol	9	RIKEN cDNA 1110032A03 gene [Source:MGI Symbol;Acc:MGI:1915971]	192.14	0.589342	0.168043	3.5071	0.000453027	0.00204377	1.91897	2.03681	1.86542	1.34313	3.20896	2.87818	2.00561	2.11211
ENSMUSG00000101856	NA	1700096K18Rik	lincRNA	MGI Symbol	1	RIKEN cDNA 1700096K18 gene [Source:MGI Symbol;Acc:MGI:1920821]	54.5803	0.729489	0.208006	3.50705	0.000453105	0.00204377	1.58932	1.60522	1.88412	1.89674	2.46375	2.61936	2.76255	3.00698
ENSMUSG00000036086	226409	Zranb3	protein_coding	MGI Symbol	7	zinc finger, RAN-binding domain containing 3 [Source:MGI Symbol;Acc:MGI:1918362]	109.91	0.622874	0.177892	3.50141	0.000462802	0.00208324	0.514979	0.618206	0.458899	0.762783	0.911592	0.929871	0.797939	0.774165
ENSMUSG00000023266	107971	Frs3	protein_coding	MGI Symbol	5	fibroblast growth factor receptor substrate 3 [Source:MGI Symbol;Acc:MGI:2135965]	87.0072	0.655387	0.18768	3.49204	0.000479346	0.00215551	1.44318	1.38573	1.58739	0.920856	2.29047	1.88723	1.71981	2.03469
ENSMUSG00000019828	14816	Grm1	protein_coding	MGI Symbol	6	glutamate receptor, metabotropic 1 [Source:MGI Symbol;Acc:MGI:1351338]	11.063	1.72615	0.495727	3.48206	0.000497574	0.00223081	0.0351342	0.0217983	0.044775	0.0641066	0.121137	0.107896	0.159436	0.123018
ENSMUSG00000046694	100342	Fam46b	protein_coding	MGI Symbol	1	family with sequence similarity 46, member B [Source:MGI Symbol;Acc:MGI:2140500]	122.546	-2.1385	0.616001	-3.47159	0.00051739	0.00231242	5.73366	5.05414	7.33691	3.48368	2.40358	1.49878	0.470448	0.338789
ENSMUSG00000072875	14761	Gpr27	protein_coding	MGI Symbol	1	G protein-coupled receptor 27 [Source:MGI Symbol;Acc:MGI:1202299]	30.5955	0.983947	0.283541	3.47021	0.000520057	0.00232356	0.989971	1.26741	1.20154	0.967672	1.89626	1.89314	2.51676	1.94188
ENSMUSG00000031958	52815	Ldhd	protein_coding	MGI Symbol	3	lactate dehydrogenase D [Source:MGI Symbol;Acc:MGI:106428]	42.6666	0.831437	0.239684	3.46889	0.00052262	0.00233422	0.292511	0.438061	0.310646	0.379586	0.625984	0.548028	0.632733	0.571303
ENSMUSG00000071855	240261	Ccdc112	protein_coding	MGI Symbol	1	coiled-coil domain containing 112 [Source:MGI Symbol;Acc:MGI:1918800]	66.3466	-0.747003	0.215857	-3.46064	0.000538898	0.00240043	1.65004	1.78558	2.07835	1.79416	0.72767	1.04245	1.28039	1.0472
ENSMUSG00000049038	74238	Mterf2	protein_coding	MGI Symbol	4	mitochondrial transcription termination factor 2 [Source:MGI Symbol;Acc:MGI:1921488]	100.592	0.615967	0.178085	3.45884	0.000542513	0.00241572	3.60564	3.08926	3.53744	2.31046	4.73588	5.435	3.62076	4.38506
ENSMUSG00000069814	432582	Ccdc92b	protein_coding	MGI Symbol	1	coiled-coil domain containing 92B [Source:MGI Symbol;Acc:MGI:3588240]	27.2153	1.1065	0.319994	3.45786	0.000544476	0.00242364	0.38943	0.263831	0.256701	0.153138	0.632762	0.618581	0.412228	0.511673
ENSMUSG00000057880	268860	Abat	protein_coding	MGI Symbol	7	4-aminobutyrate aminotransferase [Source:MGI Symbol;Acc:MGI:2443582]	325.808	0.723445	0.209329	3.45602	0.000548219	0.00243892	2.39297	2.27363	1.69422	1.47915	3.72273	4.1782	1.91632	2.50004
ENSMUSG00000034959	271221	Rubcnl	protein_coding	MGI Symbol	1	RUN and cysteine rich domain containing beclin 1 interacting protein like [Source:MGI Symbol;Acc:MGI:2685590]	29.5946	-1.06782	0.308997	-3.45576	0.000548739	0.00244015	0.668979	0.775607	1.22715	1.06343	0.465966	0.40705	0.405852	0.396654
ENSMUSG00000080727	NA	C920021L13Rik	antisense	MGI Symbol	3	RIKEN cDNA C920021L13 gene [Source:MGI Symbol;Acc:MGI:1923991]	73.9805	0.79424	0.230052	3.45243	0.000555557	0.00246549	1.38932	0.80538	1.54252	1.48834	1.86283	1.93933	2.41621	2.27618
ENSMUSG00000090257	NA	Gm4524	antisense	MGI Symbol	1	predicted gene 4524 [Source:MGI Symbol;Acc:MGI:3782709]	24.6254	-1.1887	0.344705	-3.44846	0.00056379	0.00249868	1.17372	0.903807	0.79563	1.05371	0.43051	0.648917	0.299976	0.257173
ENSMUSG00000071714	12984	Csf2rb2	protein_coding	MGI Symbol	1	colony stimulating factor 2 receptor, beta 2, low-affinity (granulocyte-macrophage) [Source:MGI Symbol;Acc:MGI:1339760]	37.917	-0.913908	0.265026	-3.44837	0.00056399	0.00249872	0.570972	0.602463	0.643497	0.837167	0.294623	0.289027	0.3266	0.407998
ENSMUSG00000050296	74591	Abca12	protein_coding	MGI Symbol	5	ATP-binding cassette, sub-family A (ABC1), member 12 [Source:MGI Symbol;Acc:MGI:2676312]	54.4272	-1.02452	0.298123	-3.43658	0.000589119	0.00259873	0.333887	0.292717	0.269795	0.31868	0.116787	0.0642989	0.174378	0.201821
ENSMUSG00000057337	53374	Chst3	protein_coding	MGI Symbol	3	carbohydrate (chondroitin 6/keratan) sulfotransferase 3 [Source:MGI Symbol;Acc:MGI:1858224]	80.4306	-0.661795	0.192624	-3.43568	0.000591059	0.00260555	0.744454	0.983637	1.13321	0.896131	0.541871	0.556892	0.463685	0.664431
ENSMUSG00000030674	67375	Qprt	protein_coding	MGI Symbol	3	quinolinate phosphoribosyltransferase [Source:MGI Symbol;Acc:MGI:1914625]	29.1251	-1.12959	0.32964	-3.42675	0.000610858	0.00268566	1.32067	0.693327	0.798377	0.926819	0.537076	0.455971	0.244064	0.37663
ENSMUSG00000020635	14226	Fkbp1b	protein_coding	MGI Symbol	1	FK506 binding protein 1b [Source:MGI Symbol;Acc:MGI:1336205]	59.0383	-0.737372	0.215421	-3.42294	0.000619483	0.00271996	4.44642	4.99516	4.5472	4.69504	3.53296	2.13964	1.90492	2.9396
ENSMUSG00000061878	20698	Sphk1	protein_coding	MGI Symbol	16	sphingosine kinase 1 [Source:MGI Symbol;Acc:MGI:1316649]	43.7156	-0.832989	0.243866	-3.41576	0.000636031	0.00278614	0.596625	0.733344	0.848805	0.718896	0.297563	0.385589	0.390641	0.452116
ENSMUSG00000051113	75538	Fam71e1	protein_coding	MGI Symbol	9	family with sequence similarity 71, member E1 [Source:MGI Symbol;Acc:MGI:1922788]	38.273	0.853	0.251196	3.39575	0.000684401	0.00297926	2.21548	1.70183	2.35284	1.66028	4.14669	3.14015	3.04145	3.19416
ENSMUSG00000024558	225724	Mapk4	protein_coding	MGI Symbol	4	mitogen-activated protein kinase 4 [Source:MGI Symbol;Acc:MGI:2444559]	58.5418	-0.775156	0.228408	-3.39374	0.000689458	0.00299536	0.746407	0.823277	1.04634	0.760399	0.446072	0.340889	0.531316	0.532939
ENSMUSG00000053963	381310	Stum	protein_coding	MGI Symbol	6	mechanosensory transduction mediator [Source:MGI Symbol;Acc:MGI:2138735]	30.084	1.20779	0.355909	3.39354	0.00068995	0.00299651	0.221461	0.186594	0.165505	0.112245	0.461909	0.571593	0.208001	0.270299
ENSMUSG00000047330	57814	Kcne4	protein_coding	MGI Symbol	2	potassium voltage-gated channel, Isk-related subfamily, gene 4 [Source:MGI Symbol;Acc:MGI:1891125]	54.8916	-0.809488	0.238668	-3.39169	0.000694634	0.0030119	1.31471	1.29673	2.06211	1.8222	0.836845	0.764482	0.917855	0.958152
ENSMUSG00000022096	15460	Hr	protein_coding	MGI Symbol	5	hairless [Source:MGI Symbol;Acc:MGI:96223]	73.7176	0.874508	0.258047	3.38895	0.0007016	0.00303712	0.427196	0.658598	0.371194	0.398593	0.633795	0.614668	0.901908	1.03184
ENSMUSG00000100680	NA	1810044D09Rik	lincRNA	MGI Symbol	1	RIKEN cDNA 1810044D09 gene [Source:MGI Symbol;Acc:MGI:1917048]	44.1756	0.868683	0.256393	3.3881	0.000703797	0.00304464	4.64431	5.25983	3.17073	2.77426	8.26059	6.39983	6.34627	6.37705
ENSMUSG00000067158	12829	Col4a4	protein_coding	MGI Symbol	2	collagen, type IV, alpha 4 [Source:MGI Symbol;Acc:MGI:104687]	65.3721	0.697388	0.206137	3.38313	0.000716646	0.00309617	0.238017	0.356091	0.247396	0.317633	0.395772	0.448614	0.473137	0.448507
ENSMUSG00000005667	17768	Mthfd2	protein_coding	MGI Symbol	7	methylenetetrahydrofolate dehydrogenase (NAD+ dependent), methenyltetrahydrofolate cyclohydrolase [Source:MGI Symbol;Acc:MGI:1338850]	129.034	-0.6442	0.190481	-3.38196	0.000719704	0.00310735	3.51431	4.53226	2.49512	3.7375	2.51866	1.91221	1.97633	2.19585
ENSMUSG00000030088	107747	Aldh1l1	protein_coding	MGI Symbol	7	aldehyde dehydrogenase 1 family, member L1 [Source:MGI Symbol;Acc:MGI:1340024]	59.4127	0.996157	0.294864	3.37836	0.000729207	0.00314325	0.738466	0.529601	0.290932	0.611229	1.45101	1.1536	0.747163	0.760485
ENSMUSG00000019831	83767	Wasf1	protein_coding	MGI Symbol	2	WAS protein family, member 1 [Source:MGI Symbol;Acc:MGI:1890563]	121.811	0.6619	0.196094	3.37543	0.000737011	0.00317275	2.61739	2.27815	1.91977	1.35284	3.24617	3.55857	2.28704	3.14144
ENSMUSG00000047281	55948	Sfn	protein_coding	MGI Symbol	1	stratifin [Source:MGI Symbol;Acc:MGI:1891831]	20.9749	-1.29931	0.38685	-3.3587	0.000783109	0.00334504	0.899575	1.06801	1.80455	0.797895	0.536077	0.393527	0.444685	0.377421
ENSMUSG00000071037	73582	Camkmt	protein_coding	MGI Symbol	1	calmodulin-lysine N-methyltransferase [Source:MGI Symbol;Acc:MGI:1920832]	27.2589	-1.01677	0.303057	-3.35506	0.000793486	0.00338172	2.101	2.28688	2.23126	2.64816	0.889602	1.56731	0.95932	0.911007
ENSMUSG00000042579	NA	4632404H12Rik	lincRNA	MGI Symbol	2	RIKEN cDNA 4632404H12 gene [Source:MGI Symbol;Acc:MGI:1921284]	88.7651	0.630361	0.188361	3.34656	0.000818218	0.0034748	1.2901	1.37385	1.57457	1.93234	2.43426	1.86493	2.23587	2.41918
ENSMUSG00000034949	103406	Zfr2	protein_coding	MGI Symbol	7	zinc finger RNA binding protein 2 [Source:MGI Symbol;Acc:MGI:2143792]	71.8251	0.725367	0.216777	3.34615	0.00081942	0.00347767	0.545815	0.438153	0.495758	0.303031	0.561264	0.729511	0.70932	0.776572
ENSMUSG00000020423	12227	Btg2	protein_coding	MGI Symbol	1	B cell translocation gene 2, anti-proliferative [Source:MGI Symbol;Acc:MGI:108384]	800.818	-1.38069	0.413044	-3.34272	0.000829626	0.00351534	16.7513	17.1596	51.7258	18.8349	10.1326	10.506	8.21089	8.91794
ENSMUSG00000027016	241494	Zfp385b	protein_coding	MGI Symbol	11	zinc finger protein 385B [Source:MGI Symbol;Acc:MGI:2444734]	80.4785	-0.711898	0.213135	-3.34013	0.000837401	0.00354487	0.640477	0.804205	0.763475	0.804923	0.623421	0.424562	0.261684	0.424012
ENSMUSG00000022148	23880	Fyb	protein_coding	MGI Symbol	8	FYN binding protein [Source:MGI Symbol;Acc:MGI:1346327]	43.0511	-0.786612	0.235958	-3.33369	0.000857008	0.00362207	0.569952	0.675084	0.715341	0.638149	0.285833	0.379436	0.331944	0.416198
ENSMUSG00000020120	56193	Plek	protein_coding	MGI Symbol	3	pleckstrin [Source:MGI Symbol;Acc:MGI:1860485]	76.0969	-0.906904	0.27217	-3.33213	0.000861839	0.003639	1.26986	0.904302	2.07377	1.22954	0.605797	0.62259	0.559623	0.949947
ENSMUSG00000005268	19116	Prlr	protein_coding	MGI Symbol	12	prolactin receptor [Source:MGI Symbol;Acc:MGI:97763]	33.5611	0.903004	0.271065	3.33131	0.000864375	0.00364854	0.112114	0.0978175	0.0930197	0.0719178	0.201329	0.157252	0.168342	0.137105
ENSMUSG00000043644	NA	0610009L18Rik	protein_coding	MGI Symbol	1	RIKEN cDNA 0610009L18 gene [Source:MGI Symbol;Acc:MGI:1914088]	72.3881	0.630843	0.189395	3.33083	0.000865872	0.00365252	5.90373	5.38655	6.17755	5.24742	8.38152	7.3833	7.06847	10.1925
ENSMUSG00000035686	21835	Thrsp	protein_coding	MGI Symbol	2	thyroid hormone responsive [Source:MGI Symbol;Acc:MGI:109126]	64.0264	-0.729079	0.219233	-3.32559	0.000882303	0.00371472	4.58716	3.04619	4.29055	3.50342	2.32158	2.73389	2.02208	1.73355
ENSMUSG00000020887	NA	A230052G05Rik	TEC	MGI Symbol	1	RIKEN cDNA A230052G05 gene [Source:MGI Symbol;Acc:MGI:3045239]	45.9436	0.772685	0.232861	3.31823	0.000905903	0.00380318	1.16727	0.820774	0.818165	0.82531	1.74398	1.37871	1.37099	1.37037
ENSMUSG00000086247	NA	Gm15787	processed_transcript	MGI Symbol	8	predicted gene 15787 [Source:MGI Symbol;Acc:MGI:3783229]	33.1397	0.873944	0.263437	3.31746	0.000908387	0.0038124	0.484965	0.501478	0.534107	0.409665	0.990863	0.700102	0.791114	0.850872
ENSMUSG00000039153	12393	Runx2	protein_coding	MGI Symbol	13	runt related transcription factor 2 [Source:MGI Symbol;Acc:MGI:99829]	15.2602	-1.41375	0.426329	-3.31611	0.000912783	0.0038272	0.152035	0.150923	0.12271	0.194184	0.0279569	0.0861956	0.0487004	0.0563645
ENSMUSG00000051652	237387	Lrrc3	protein_coding	MGI Symbol	1	leucine rich repeat containing 3 [Source:MGI Symbol;Acc:MGI:2447899]	42.6795	0.867518	0.262002	3.31112	0.000929244	0.00389005	0.337759	0.375132	0.504837	0.513569	0.661344	0.709228	0.934997	0.657013
ENSMUSG00000052160	104759	Pld4	protein_coding	MGI Symbol	1	phospholipase D family, member 4 [Source:MGI Symbol;Acc:MGI:2144765]	64.4894	-0.744735	0.225213	-3.3068	0.000943686	0.00394177	2.06488	2.44423	3.20279	2.38575	1.06166	1.44409	1.37798	1.76272
ENSMUSG00000029999	21802	Tgfa	protein_coding	MGI Symbol	4	transforming growth factor alpha [Source:MGI Symbol;Acc:MGI:98724]	150.821	-0.602663	0.182388	-3.30429	0.00095218	0.00397474	2.64322	2.65438	2.53719	2.79692	2.1177	2.13137	1.1703	1.21706
ENSMUSG00000025170	217371	Rab40b	protein_coding	MGI Symbol	4	Rab40B, member RAS oncogene family [Source:MGI Symbol;Acc:MGI:2183451]	41.049	0.774775	0.234956	3.29753	0.000975394	0.00406394	0.936725	0.940947	0.966379	0.885105	1.29187	1.70702	1.32167	1.68126
ENSMUSG00000028463	230099	Car9	protein_coding	MGI Symbol	7	carbonic anhydrase 9 [Source:MGI Symbol;Acc:MGI:2447188]	27.753	-1.07249	0.325284	-3.29709	0.000976936	0.00406908	0.606455	1.20597	1.11471	1.11719	0.562951	0.385704	0.373581	0.480414
ENSMUSG00000030137	53857	Tuba8	protein_coding	MGI Symbol	1	tubulin, alpha 8 [Source:MGI Symbol;Acc:MGI:1858225]	75.5644	1.19231	0.361648	3.29687	0.000977681	0.0040709	1.54582	1.34869	0.461716	1.73529	1.83209	1.91141	3.51385	3.58179
ENSMUSG00000040380	56410	Cbln3	protein_coding	MGI Symbol	2	cerebellin 3 precursor protein [Source:MGI Symbol;Acc:MGI:1889286]	20.3867	1.26317	0.383615	3.2928	0.000991957	0.00412348	0.204815	0.176491	0.145009	0.103808	0.405394	0.349433	0.182243	0.492152
ENSMUSG00000026395	19264	Ptprc	protein_coding	MGI Symbol	13	protein tyrosine phosphatase, receptor type, C [Source:MGI Symbol;Acc:MGI:97810]	65.9025	-0.659399	0.200326	-3.29162	0.000996117	0.00413724	0.254139	0.256535	0.298813	0.313968	0.15647	0.146513	0.157483	0.205634
ENSMUSG00000020648	71916	Dus4l	protein_coding	MGI Symbol	1	dihydrouridine synthase 4-like (S. cerevisiae) [Source:MGI Symbol;Acc:MGI:1919166]	81.2814	0.626981	0.190763	3.2867	0.00101369	0.00420099	2.21896	2.60883	1.64634	2.42648	3.17902	3.33895	3.48901	2.94248
ENSMUSG00000027335	11550	Adra1d	protein_coding	MGI Symbol	1	adrenergic receptor, alpha 1d [Source:MGI Symbol;Acc:MGI:106673]	50.3883	0.834246	0.254312	3.28041	0.00103658	0.00428911	1.04709	1.58022	0.871576	1.22636	1.72379	2.47352	1.43531	2.30234
ENSMUSG00000053024	21367	Cntn2	protein_coding	MGI Symbol	8	contactin 2 [Source:MGI Symbol;Acc:MGI:104518]	182.182	0.638399	0.19469	3.27906	0.00104153	0.00430692	1.10324	1.18859	0.772917	0.717988	1.26794	1.89664	1.1564	1.24916
ENSMUSG00000025473	11501	Adam8	protein_coding	MGI Symbol	8	a disintegrin and metallopeptidase domain 8 [Source:MGI Symbol;Acc:MGI:107825]	28.2939	-1.10741	0.337974	-3.27662	0.00105057	0.00433761	0.440312	0.503232	0.713723	0.396416	0.292972	0.136861	0.278374	0.190923
ENSMUSG00000074766	319909	Ism1	protein_coding	MGI Symbol	2	isthmin 1, angiogenesis inhibitor [Source:MGI Symbol;Acc:MGI:2442963]	29.31	-1.08631	0.331534	-3.27661	0.0010506	0.00433761	0.561882	0.787181	1.11644	0.847461	0.229141	0.385351	0.459637	0.391979
ENSMUSG00000000682	23833	Cd52	protein_coding	MGI Symbol	3	CD52 antigen [Source:MGI Symbol;Acc:MGI:1346088]	41.6912	-0.877717	0.267992	-3.27516	0.00105603	0.00435835	2.44484	2.10674	2.93299	3.76906	1.76914	1.39037	1.14813	1.44537
ENSMUSG00000031574	20845	Star	protein_coding	MGI Symbol	2	steroidogenic acute regulatory protein [Source:MGI Symbol;Acc:MGI:102760]	39.2036	-1.10243	0.336609	-3.27509	0.00105628	0.00435835	0.617051	1.07673	1.88401	1.16547	0.465389	0.546617	0.566203	0.496445
ENSMUSG00000034308	74032	Sdr42e1	protein_coding	MGI Symbol	3	short chain dehydrogenase/reductase family 42E, member 1 [Source:MGI Symbol;Acc:MGI:1921282]	23.823	1.22325	0.373582	3.27437	0.00105896	0.00436805	0.363485	0.187931	0.231613	0.414514	0.981704	0.472259	0.485138	0.692498
ENSMUSG00000016526	226419	Dyrk3	protein_coding	MGI Symbol	2	dual-specificity tyrosine-(Y)-phosphorylation regulated kinase 3 [Source:MGI Symbol;Acc:MGI:1330300]	15.6702	-1.43492	0.438324	-3.27365	0.00106168	0.0043779	0.355119	0.524587	0.502848	0.404973	0.291522	0.159788	0.0677102	0.104488
ENSMUSG00000036995	230837	Asap3	protein_coding	MGI Symbol	1	ArfGAP with SH3 domain, ankyrin repeat and PH domain 3 [Source:MGI Symbol;Acc:MGI:2684986]	82.7404	0.616792	0.188557	3.27113	0.0010712	0.0044144	0.966707	1.06539	0.945591	0.855827	1.38877	1.57751	0.933733	1.63739
ENSMUSG00000028036	19220	Ptgfr	protein_coding	MGI Symbol	3	prostaglandin F receptor [Source:MGI Symbol;Acc:MGI:97796]	12.9821	-1.45724	0.445934	-3.26783	0.00108374	0.00445875	0.320329	0.280277	0.183179	0.295049	0.0991166	0.116416	0.065775	0.0888138
ENSMUSG00000022044	56471	Stmn4	protein_coding	MGI Symbol	9	stathmin-like 4 [Source:MGI Symbol;Acc:MGI:1931224]	11.6185	-1.55763	0.477412	-3.26266	0.00110373	0.00452728	0.42073	0.638083	0.476603	0.7037	0.128943	0.231906	0.149745	0.202195
ENSMUSG00000051341	22710	Zfp52	protein_coding	MGI Symbol	1	zinc finger protein 52 [Source:MGI Symbol;Acc:MGI:99199]	66.8069	-0.72945	0.223567	-3.26279	0.00110322	0.00452728	2.07553	1.96735	2.99142	2.42326	1.47665	1.66351	1.28615	0.966924
ENSMUSG00000044811	140497	Cd300c2	protein_coding	MGI Symbol	2	CD300C molecule 2 [Source:MGI Symbol;Acc:MGI:2153249]	20.7159	-1.12633	0.345674	-3.25837	0.00112055	0.00458489	1.2645	1.43831	1.52195	1.29782	0.484422	0.49785	0.506313	0.868136
ENSMUSG00000023912	74011	Slc25a27	protein_coding	MGI Symbol	1	solute carrier family 25, member 27 [Source:MGI Symbol;Acc:MGI:1921261]	47.4822	0.708413	0.21841	3.24349	0.00118074	0.00480586	0.800019	0.951349	0.743417	0.821099	1.35618	1.48827	1.09447	1.17402
ENSMUSG00000021403	20706	Serpinb9b	protein_coding	MGI Symbol	1	serine (or cysteine) peptidase inhibitor, clade B, member 9b [Source:MGI Symbol;Acc:MGI:894668]	17.1497	-1.44792	0.446541	-3.24251	0.00118481	0.00481946	0.396493	0.341661	0.333351	0.828952	0.151894	0.156104	0.176398	0.170131
ENSMUSG00000079559	100502940	Gm684	protein_coding	MGI Symbol	2	predicted gene 684 [Source:MGI Symbol;Acc:MGI:2685530]	20.1574	1.10474	0.341138	3.23841	0.00120199	0.00488035	0.595707	0.747989	0.587452	0.582289	1.36927	1.60826	0.851872	1.27076
ENSMUSG00000097618	NA	Gm26507	lincRNA	MGI Symbol	1	predicted gene, 26507 [Source:MGI Symbol;Acc:MGI:5477001]	34.8371	-0.898556	0.277589	-3.237	0.00120792	0.00489991	1.63892	2.01002	2.38817	1.869	0.96369	0.900367	1.32264	0.824267
ENSMUSG00000040658	381101	Dnph1	protein_coding	MGI Symbol	1	2'-deoxynucleoside 5'-phosphate N-hydrolase 1 [Source:MGI Symbol;Acc:MGI:3039376]	61.985	0.869944	0.268958	3.23449	0.00121859	0.00493864	2.96403	2.06005	1.49649	3.26932	5.86365	4.13225	3.37237	3.5528
ENSMUSG00000020072	67307	Pbld2	protein_coding	MGI Symbol	5	phenazine biosynthesis-like protein domain containing 2 [Source:MGI Symbol;Acc:MGI:1914557]	22.3386	1.03716	0.321054	3.23049	0.00123578	0.00499758	0.153892	0.238698	0.198455	0.150426	0.39163	0.350552	0.293425	0.396201
ENSMUSG00000061535	109323	C1qtnf7	protein_coding	MGI Symbol	3	C1q and tumor necrosis factor related protein 7 [Source:MGI Symbol;Acc:MGI:1925911]	60.7876	0.676694	0.209468	3.23054	0.00123555	0.00499758	0.545729	0.698671	0.869345	0.681613	1.11999	0.905483	1.05788	1.11062
ENSMUSG00000031230	80903	Fgf16	protein_coding	MGI Symbol	1	fibroblast growth factor 16 [Source:MGI Symbol;Acc:MGI:1931627]	136.443	0.596587	0.184914	3.22629	0.00125406	0.0050653	3.78966	3.24306	3.64297	5.66289	6.38288	6.21254	4.49115	6.19042
ENSMUSG00000072244	94088	Trim6	protein_coding	MGI Symbol	6	tripartite motif-containing 6 [Source:MGI Symbol;Acc:MGI:2137352]	20.3324	-1.44295	0.447806	-3.22227	0.00127178	0.00512902	0.230602	0.261164	0.618079	0.388203	0.164064	0.155642	0.146562	0.0565424
ENSMUSG00000036009	216292	Mettl25	protein_coding	MGI Symbol	4	methyltransferase like 25 [Source:MGI Symbol;Acc:MGI:3041259]	64.7059	0.642748	0.199535	3.22123	0.0012764	0.00514295	1.35953	1.17841	1.18902	0.911993	1.88416	2.00724	1.44096	1.5236
ENSMUSG00000023826	50873	Park2	protein_coding	MGI Symbol	9	Parkinson disease (autosomal recessive, juvenile) 2, parkin [Source:MGI Symbol;Acc:MGI:1355296]	55.2858	0.739202	0.229806	3.21664	0.00129703	0.00521176	0.287301	0.209059	0.209059	0.303366	0.342419	0.3959	0.461568	0.383532
ENSMUSG00000036214	76416	Znrd1as	protein_coding	MGI Symbol	4	zinc ribbon domain containing 1, antisense [Source:MGI Symbol;Acc:MGI:1923666]	62.4304	0.626417	0.194832	3.21517	0.00130368	0.00523375	2.41045	2.08392	2.22418	2.2081	3.99648	3.31382	2.63705	3.05204
ENSMUSG00000078451	73075	Ppil6	protein_coding	MGI Symbol	3	peptidylprolyl isomerase (cyclophilin)-like 6 [Source:MGI Symbol;Acc:MGI:1920325]	31.0929	0.898392	0.279669	3.21234	0.00131658	0.00528229	1.26035	1.199	1.49911	1.09234	2.66523	1.90547	1.68217	2.59586
ENSMUSG00000086212	NA	Mkln1os	lincRNA	MGI Symbol	3	muskelin 1, intracellular mediator containing kelch motifs, opposite strand [Source:MGI Symbol;Acc:MGI:3651306]	19.3375	1.12009	0.348788	3.21136	0.00132108	0.00529875	0.219054	0.264265	0.290794	0.249807	0.46155	0.452783	0.511644	0.657958
ENSMUSG00000030731	20981	Syt3	protein_coding	MGI Symbol	6	synaptotagmin III [Source:MGI Symbol;Acc:MGI:99665]	15.4178	1.2859	0.400843	3.20799	0.00133667	0.00535477	0.189594	0.249518	0.0915221	0.1769	0.415984	0.427516	0.414079	0.372744
ENSMUSG00000046318	320924	Ccbe1	protein_coding	MGI Symbol	4	collagen and calcium binding EGF domains 1 [Source:MGI Symbol;Acc:MGI:2445053]	18.4884	1.2447	0.388179	3.20652	0.0013435	0.00537399	0.0508539	0.105171	0.0720091	0.0579932	0.175336	0.226914	0.105582	0.133835
ENSMUSG00000021301	94253	Hecw1	protein_coding	MGI Symbol	1	HECT, C2 and WW domain containing E3 ubiquitin protein ligase 1 [Source:MGI Symbol;Acc:MGI:2444115]	22.8036	-1.26201	0.393741	-3.20517	0.00134983	0.00539117	0.176108	0.205602	0.319755	0.136047	0.0718184	0.0536794	0.121315	0.0819039
ENSMUSG00000020431	432530	Adcy1	protein_coding	MGI Symbol	2	adenylate cyclase 1 [Source:MGI Symbol;Acc:MGI:99677]	68.7219	-0.719683	0.224725	-3.2025	0.00136241	0.00543321	0.381966	0.448226	0.474015	0.376858	0.1825	0.304149	0.292135	0.185628
ENSMUSG00000091549	NA	Gm6548	processed_pseudogene	MGI Symbol	1	predicted gene 6548 [Source:MGI Symbol;Acc:MGI:3644071]	81.3131	-0.620049	0.193639	-3.20209	0.00136433	0.00543923	5.12041	5.39017	6.41767	3.94545	3.23398	3.65055	3.14001	2.80281
ENSMUSG00000021070	12062	Bdkrb2	protein_coding	MGI Symbol	1	bradykinin receptor, beta 2 [Source:MGI Symbol;Acc:MGI:102845]	23.3545	-1.12991	0.353481	-3.19652	0.00139097	0.00553208	0.863699	1.65391	1.05314	1.13087	0.404406	0.415616	0.640425	0.560025
ENSMUSG00000015981	57740	Stk32c	protein_coding	MGI Symbol	2	serine/threonine kinase 32C [Source:MGI Symbol;Acc:MGI:2385336]	38.6586	0.863754	0.270527	3.19285	0.00140875	0.00559437	0.747055	0.844914	0.619822	0.718818	0.965898	1.0754	1.49562	1.46654
ENSMUSG00000033114	70484	Slc35d2	protein_coding	MGI Symbol	1	solute carrier family 35, member D2 [Source:MGI Symbol;Acc:MGI:1917734]	49.327	-0.77702	0.243371	-3.19274	0.0014093	0.00559486	1.84175	1.90446	1.60487	1.42713	1.27544	1.08768	0.598781	0.778118
ENSMUSG00000037946	30938	Fgd3	protein_coding	MGI Symbol	3	FYVE, RhoGEF and PH domain containing 3 [Source:MGI Symbol;Acc:MGI:1353657]	22.607	-1.1341	0.355308	-3.19188	0.0014135	0.00560707	0.205597	0.369735	0.360742	0.3364	0.102734	0.11614	0.178961	0.147289
ENSMUSG00000026175	22349	Vil1	protein_coding	MGI Symbol	4	villin 1 [Source:MGI Symbol;Acc:MGI:98930]	14.5118	-1.4019	0.439341	-3.19091	0.00141824	0.0056219	0.363219	0.28169	0.514318	0.310658	0.20872	0.125129	0.0807971	0.109098
ENSMUSG00000045441	243385	Gprin3	protein_coding	MGI Symbol	1	GPRIN family member 3 [Source:MGI Symbol;Acc:MGI:1924785]	24.1763	-1.13366	0.355336	-3.1904	0.00142077	0.00562856	0.641428	0.627417	0.883714	0.514011	0.378552	0.266189	0.11569	0.374909
ENSMUSG00000022952	12394	Runx1	protein_coding	MGI Symbol	7	runt related transcription factor 1 [Source:MGI Symbol;Acc:MGI:99852]	36.6446	-0.89918	0.282612	-3.18168	0.00146424	0.00578172	0.181758	0.258427	0.221981	0.336821	0.120112	0.139543	0.0970358	0.145062
ENSMUSG00000038843	14537	Gcnt1	protein_coding	MGI Symbol	3	glucosaminyl (N-acetyl) transferase 1, core 2 [Source:MGI Symbol;Acc:MGI:95676]	98.668	-0.664961	0.209003	-3.18158	0.00146474	0.00578197	1.49522	1.23691	1.32157	1.3091	1.05323	0.991277	0.656634	0.506646
ENSMUSG00000028354	54418	Fmn2	protein_coding	MGI Symbol	6	formin 2 [Source:MGI Symbol;Acc:MGI:1859252]	9.5873	1.65558	0.520611	3.18007	0.0014724	0.00580698	0.0501474	0.0604974	0.0266282	0.038125	0.134478	0.118462	0.167327	0.103285
ENSMUSG00000038147	12523	Cd84	protein_coding	MGI Symbol	5	CD84 antigen [Source:MGI Symbol;Acc:MGI:1336885]	30.2344	-0.98331	0.309221	-3.17996	0.00147295	0.00580713	0.522675	0.283527	0.436785	0.332226	0.196951	0.172049	0.217287	0.167655
ENSMUSG00000026480	17970	Ncf2	protein_coding	MGI Symbol	6	neutrophil cytosolic factor 2 [Source:MGI Symbol;Acc:MGI:97284]	37.7959	-0.781255	0.245837	-3.17794	0.00148325	0.00584107	0.297929	0.393285	0.363524	0.339754	0.203985	0.179691	0.169209	0.208893
ENSMUSG00000020131	18551	Pcsk4	protein_coding	MGI Symbol	6	proprotein convertase subtilisin/kexin type 4 [Source:MGI Symbol;Acc:MGI:97514]	30.863	0.898892	0.283018	3.17609	0.00149275	0.00587322	0.308858	0.413309	0.520952	0.559405	0.730809	0.772526	0.800207	0.841942
ENSMUSG00000033022	12583	Cdo1	protein_coding	MGI Symbol	1	cysteine dioxygenase 1, cytosolic [Source:MGI Symbol;Acc:MGI:105925]	41.8431	0.917649	0.288979	3.17549	0.00149585	0.00588064	1.33475	1.52548	0.932569	0.881235	2.301	2.9871	1.54707	1.55541
ENSMUSG00000038540	233424	Tmc3	protein_coding	MGI Symbol	5	transmembrane channel-like gene family 3 [Source:MGI Symbol;Acc:MGI:2669033]	40.8925	0.76564	0.241117	3.17539	0.00149636	0.00588064	0.232182	0.172371	0.221287	0.203675	0.321579	0.302367	0.301944	0.398509
ENSMUSG00000026241	18159	Nppc	protein_coding	MGI Symbol	1	natriuretic peptide type C [Source:MGI Symbol;Acc:MGI:97369]	10.0488	-1.94437	0.612486	-3.17455	0.00150068	0.00589392	1.0315	0.746638	1.09545	0.882235	0	0.487339	0.344183	0.106226
ENSMUSG00000042684	74091	Npl	protein_coding	MGI Symbol	2	N-acetylneuraminate pyruvate lyase [Source:MGI Symbol;Acc:MGI:1921341]	30.1652	-0.913389	0.28829	-3.16829	0.00153336	0.00600797	0.834886	0.82578	0.674624	0.952095	0.542336	0.450184	0.339138	0.317745
ENSMUSG00000089417	NA	Gm22009	scaRNA	MGI Symbol	1	predicted gene, 22009 [Source:MGI Symbol;Acc:MGI:5451786]	376.072	0.696019	0.219738	3.1675	0.00153756	0.00602084	51.8611	48.9286	51.915	53.7815	79.4106	44.2296	108.114	79.2237
ENSMUSG00000023055	67488	Calcoco1	protein_coding	MGI Symbol	4	calcium binding and coiled coil domain 1 [Source:MGI Symbol;Acc:MGI:1914738]	2861.39	0.70238	0.221807	3.16663	0.00154216	0.00603706	34.9054	35.2386	39.4457	26.3052	70.0862	62.1144	36.8864	40.7781
ENSMUSG00000044216	16520	Kcnj4	protein_coding	MGI Symbol	1	potassium inwardly-rectifying channel, subfamily J, member 4 [Source:MGI Symbol;Acc:MGI:104743]	49.9433	-0.865379	0.273386	-3.16541	0.00154863	0.00605344	1.55119	1.83685	2.6039	1.45511	1.35144	0.827433	0.634462	1.03061
ENSMUSG00000035455	60530	Fignl1	protein_coding	MGI Symbol	7	fidgetin-like 1 [Source:MGI Symbol;Acc:MGI:1890648]	205.907	-0.596944	0.18865	-3.1643	0.00155457	0.00606768	3.19849	3.07772	2.19376	4.15412	2.02944	1.82334	2.2086	1.78417
ENSMUSG00000015947	14129	Fcgr1	protein_coding	MGI Symbol	2	Fc receptor, IgG, high affinity I [Source:MGI Symbol;Acc:MGI:95498]	44.6894	-0.866485	0.275748	-3.14231	0.00167618	0.00647543	1.03788	1.15908	1.63129	1.70436	0.811112	0.882631	0.387867	0.769553
ENSMUSG00000001865	12873	Cpa3	protein_coding	MGI Symbol	2	carboxypeptidase A3, mast cell [Source:MGI Symbol;Acc:MGI:88479]	82.0105	0.808352	0.257784	3.13577	0.00171401	0.00661383	2.59083	2.29633	1.96533	3.25001	2.84998	3.67216	5.68091	4.30705
ENSMUSG00000061082	56096	Plac1	protein_coding	MGI Symbol	3	placental specific protein 1 [Source:MGI Symbol;Acc:MGI:1926287]	13.3784	-1.3471	0.429715	-3.13487	0.00171929	0.00662841	0.770484	0.916228	0.654603	1.05438	0.309926	0.36402	0.308506	0.27771
ENSMUSG00000071078	75692	Nr2c2ap	protein_coding	MGI Symbol	3	nuclear receptor 2C2-associated protein [Source:MGI Symbol;Acc:MGI:1922942]	55.0397	-0.708121	0.226001	-3.13327	0.00172871	0.0066589	2.83571	3.68898	3.88583	3.91187	1.73464	2.53904	2.25866	1.74274
ENSMUSG00000031849	12845	Comp	protein_coding	MGI Symbol	4	cartilage oligomeric matrix protein [Source:MGI Symbol;Acc:MGI:88469]	138.034	-0.695317	0.222164	-3.12975	0.00174952	0.00673514	3.0361	3.78113	6.11919	4.44797	1.93569	2.53904	2.83953	2.73866
ENSMUSG00000086350	NA	B230369F24Rik	antisense	MGI Symbol	1	RIKEN cDNA B230369F24 gene [Source:MGI Symbol;Acc:MGI:2443392]	40.5121	0.819581	0.261933	3.12897	0.00175422	0.00674927	0.734744	0.803178	0.557355	0.718194	0.940933	1.0414	1.42895	1.25388
ENSMUSG00000054641	70945	Mmrn1	protein_coding	MGI Symbol	3	multimerin 1 [Source:MGI Symbol;Acc:MGI:1918195]	131.38	-0.769675	0.246139	-3.12699	0.00176603	0.00678486	1.30965	1.74252	2.52881	1.38906	0.915721	1.16827	1.13679	0.622475
ENSMUSG00000093606	NA	B130034C11Rik	processed_transcript	MGI Symbol	2	RIKEN cDNA B130034C11 gene [Source:MGI Symbol;Acc:MGI:3041186]	17.2131	1.14373	0.366056	3.12445	0.00178136	0.00683183	0.281481	0.313456	0.298933	0.172845	0.522578	0.562639	0.491285	0.646642
ENSMUSG00000037035	16324	Inhbb	protein_coding	MGI Symbol	1	inhibin beta-B [Source:MGI Symbol;Acc:MGI:96571]	153.147	-0.822739	0.263343	-3.12422	0.0017828	0.00683408	2.05871	3.47402	3.66181	2.1893	1.59671	2.43163	1.06201	1.01453
ENSMUSG00000062151	208898	Unc13c	protein_coding	MGI Symbol	2	unc-13 homolog C (C. elegans) [Source:MGI Symbol;Acc:MGI:2149021]	96.3977	-0.709923	0.228053	-3.11297	0.00185214	0.00707251	0.69651	0.631778	1.14847	0.884869	0.575788	0.591749	0.415883	0.358639
ENSMUSG00000001948	20686	Spa17	protein_coding	MGI Symbol	3	sperm autoantigenic protein 17 [Source:MGI Symbol;Acc:MGI:1333778]	67.1066	0.744843	0.239463	3.11047	0.00186792	0.00712861	5.53793	6.04912	2.98205	3.38006	6.54391	7.46233	6.66265	7.71116
ENSMUSG00000020335	27274	Zfp354b	protein_coding	MGI Symbol	3	zinc finger protein 354B [Source:MGI Symbol;Acc:MGI:1351476]	14.2675	1.36908	0.440231	3.10992	0.00187141	0.00713987	0.24191	0.211663	0.0790487	0.148546	0.556045	0.351667	0.298037	0.45992
ENSMUSG00000042064	329421	Myo3b	protein_coding	MGI Symbol	3	myosin IIIB [Source:MGI Symbol;Acc:MGI:2448580]	40.4654	-0.730706	0.235113	-3.10789	0.00188425	0.00718681	0.480992	0.402633	0.43784	0.452744	0.245686	0.261515	0.213991	0.283048
ENSMUSG00000097284	NA	4930480K23Rik	lincRNA	MGI Symbol	2	RIKEN cDNA 4930480K23 gene [Source:MGI Symbol;Acc:MGI:1922266]	40.7314	1.04951	0.337872	3.10623	0.00189489	0.00721903	0.415046	0.414379	0.501575	0.408029	0.477004	0.591653	1.20342	1.07592
ENSMUSG00000097626	NA	4921504A21Rik	antisense	MGI Symbol	2	RIKEN cDNA 4921504A21 gene [Source:MGI Symbol;Acc:MGI:1918082]	11.6276	1.38465	0.445937	3.10504	0.00190255	0.00724404	0.124632	0.206201	0.211774	0.19898	0.515653	0.500506	0.365957	0.436383
ENSMUSG00000020297	18197	Nsg2	protein_coding	MGI Symbol	3	neuron specific gene family member 2 [Source:MGI Symbol;Acc:MGI:1202070]	17.2625	1.27615	0.411105	3.10419	0.00190804	0.00726285	0.116351	0.267362	0.0823765	0.132685	0.282298	0.397011	0.327839	0.359461
ENSMUSG00000024424	72747	Ttc39c	protein_coding	MGI Symbol	4	tetratricopeptide repeat domain 39C [Source:MGI Symbol;Acc:MGI:1919997]	52.7265	-0.729296	0.234985	-3.10359	0.00191187	0.00727534	0.744539	0.823356	0.911502	0.648591	0.629879	0.415274	0.386449	0.351422
ENSMUSG00000056069	223433	Fam105a	protein_coding	MGI Symbol	1	family with sequence similarity 105, member A [Source:MGI Symbol;Acc:MGI:2687281]	27.7468	-0.928048	0.299231	-3.10144	0.0019258	0.00732415	0.930503	0.628367	0.887357	0.736297	0.371019	0.403734	0.304145	0.488902
ENSMUSG00000041193	18784	Pla2g5	protein_coding	MGI Symbol	9	phospholipase A2, group V [Source:MGI Symbol;Acc:MGI:101899]	66.3814	0.733425	0.236499	3.10118	0.00192752	0.00732707	1.28577	1.25247	0.831163	0.892513	1.30638	1.49666	1.74096	2.11089
ENSMUSG00000085218	NA	BB218582	processed_transcript	MGI Symbol	3	expressed sequence BB218582 [Source:MGI Symbol;Acc:MGI:2139448]	27.5144	0.922806	0.297657	3.10024	0.00193367	0.00734561	0.860844	1.18688	0.914216	0.607717	1.46047	1.54937	1.64136	1.73081
ENSMUSG00000028782	230775	Adgrb2	protein_coding	MGI Symbol	13	adhesion G protein-coupled receptor B2 [Source:MGI Symbol;Acc:MGI:2451244]	149.107	0.629945	0.203329	3.09816	0.0019473	0.007391	1.44978	1.33638	0.765434	0.897512	1.60908	1.95702	1.548	1.39063
ENSMUSG00000086863	NA	Gm15543	antisense	MGI Symbol	1	predicted gene 15543 [Source:MGI Symbol;Acc:MGI:3782992]	470.5	0.910356	0.295929	3.07627	0.00209611	0.00787664	55.5277	45.7192	46.6388	75.3766	70.4894	77.8943	113.055	130.464
ENSMUSG00000059554	215814	Ccdc28a	protein_coding	MGI Symbol	6	coiled-coil domain containing 28A [Source:MGI Symbol;Acc:MGI:2443508]	61.4342	0.77832	0.253236	3.0735	0.00211562	0.00793194	1.12414	0.956185	1.05905	0.64098	1.97961	1.84174	0.895385	1.43774
ENSMUSG00000055026	14407	Gabrg3	protein_coding	MGI Symbol	3	gamma-aminobutyric acid (GABA) A receptor, subunit gamma 3 [Source:MGI Symbol;Acc:MGI:95624]	15.1571	-1.24492	0.40514	-3.07282	0.00212049	0.00794342	0.0900641	0.107101	0.129125	0.112979	0.0517545	0.0425513	0.0540932	0.0278249
ENSMUSG00000048186	209645	Bend7	protein_coding	MGI Symbol	4	BEN domain containing 7 [Source:MGI Symbol;Acc:MGI:2443100]	78.4636	0.61636	0.20066	3.07167	0.00212868	0.00796732	1.02511	1.04676	0.870931	0.701412	1.59048	1.51349	1.14586	1.04248
ENSMUSG00000035566	219228	Pcdh17	protein_coding	MGI Symbol	1	protocadherin 17 [Source:MGI Symbol;Acc:MGI:2684924]	558.58	0.605791	0.19729	3.07057	0.00213654	0.00799448	3.58878	2.80515	2.14272	2.95827	3.50097	3.02393	4.27696	5.58151
ENSMUSG00000039865	213603	Slc44a3	protein_coding	MGI Symbol	3	solute carrier family 44, member 3 [Source:MGI Symbol;Acc:MGI:2384860]	19.2315	1.13053	0.368232	3.07016	0.00213944	0.00800305	0.420018	0.304024	0.200726	0.239492	0.748213	0.520904	0.448473	0.692066
ENSMUSG00000086451	NA	4933431K23Rik	processed_transcript	MGI Symbol	4	RIKEN cDNA 4933431K23 gene [Source:MGI Symbol;Acc:MGI:1921725]	60.4249	0.637271	0.207996	3.06386	0.00218498	0.00815495	0.579291	0.723811	0.64084	0.688142	0.984781	0.841024	0.805386	1.20555
ENSMUSG00000018008	72318	Cyth4	protein_coding	MGI Symbol	1	cytohesin 4 [Source:MGI Symbol;Acc:MGI:2441702]	66.0266	-0.647744	0.211468	-3.06308	0.00219072	0.00817176	1.50191	1.51323	1.96311	2.15192	1.12861	0.88698	1.10508	1.1501
ENSMUSG00000030742	16797	Lat	protein_coding	MGI Symbol	6	linker for activation of T cells [Source:MGI Symbol;Acc:MGI:1342293]	11.1785	-1.64487	0.537435	-3.0606	0.00220896	0.00821891	0.477122	0.717627	1.28979	0.890352	0.0996994	0.358621	0.289458	0.268008
ENSMUSG00000030890	16202	Ilk	protein_coding	MGI Symbol	12	integrin linked kinase [Source:MGI Symbol;Acc:MGI:1195267]	21.3806	-1.00613	0.330062	-3.0483	0.00230138	0.00851837	0.54838	0.74932	0.603179	0.670036	0.247595	0.323857	0.287538	0.342873
ENSMUSG00000047511	258334	Olfr1396	protein_coding	MGI Symbol	4	olfactory receptor 1396 [Source:MGI Symbol;Acc:MGI:3031230]	14.6954	1.18823	0.390098	3.04599	0.00231917	0.00857587	0.546521	0.470942	0.386937	0.467435	0.889817	1.12966	0.972578	1.03183
ENSMUSG00000045761	320159	Fam179a	protein_coding	MGI Symbol	6	family with sequence similarity 179, member A [Source:MGI Symbol;Acc:MGI:2443498]	28.425	-0.981105	0.322127	-3.04571	0.00232131	0.00858072	0.516008	0.306314	0.537852	0.294225	0.197679	0.203159	0.204062	0.186972
ENSMUSG00000027188	210622	Pamr1	protein_coding	MGI Symbol	4	peptidase domain containing associated with muscle regeneration 1 [Source:MGI Symbol;Acc:MGI:2445082]	38.4909	0.855048	0.281421	3.03832	0.00237901	0.00875793	0.239996	0.303316	0.330394	0.243279	0.39841	0.346461	0.569455	0.576687
ENSMUSG00000087222	NA	E030042O20Rik	processed_transcript	MGI Symbol	1	RIKEN cDNA E030042O20 gene [Source:MGI Symbol;Acc:MGI:2444099]	21.6965	1.03842	0.34219	3.03463	0.00240832	0.00885105	0.527244	0.739911	0.719914	0.472421	1.60144	0.889641	1.10582	1.1635
ENSMUSG00000027387	57432	Zc3h8	protein_coding	MGI Symbol	1	zinc finger CCCH type containing 8 [Source:MGI Symbol;Acc:MGI:1930128]	51.8413	0.820012	0.270295	3.03377	0.00241521	0.00887142	1.19131	1.71094	0.984021	1.81141	2.28191	1.6807	2.65004	2.79445
ENSMUSG00000004609	12489	Cd33	protein_coding	MGI Symbol	6	CD33 antigen [Source:MGI Symbol;Acc:MGI:99440]	28.5673	-0.914371	0.301466	-3.03308	0.0024207	0.00888667	0.857018	0.734897	1.04335	0.953495	0.360349	0.370338	0.44638	0.602731
ENSMUSG00000089889	NA	0610040B10Rik	antisense	MGI Symbol	3	RIKEN cDNA 0610040B10 gene [Source:MGI Symbol;Acc:MGI:1914922]	34.1778	0.916238	0.302322	3.03067	0.00244014	0.00895041	2.12447	2.92908	2.08906	1.43569	5.15452	2.88104	2.94052	4.2946
ENSMUSG00000097039	NA	Pvt1	lincRNA	MGI Symbol	10	plasmacytoma variant translocation 1 [Source:MGI Symbol;Acc:MGI:97824]	17.6685	-1.07883	0.356224	-3.02852	0.00245757	0.009007	0.207406	0.214469	0.212107	0.210243	0.0971129	0.0998049	0.102527	0.0791076
ENSMUSG00000097504	NA	4930516B21Rik	lincRNA	MGI Symbol	1	RIKEN cDNA 4930516B21 gene [Source:MGI Symbol;Acc:MGI:1922364]	26.9124	1.03965	0.343579	3.02593	0.00247869	0.00907183	1.34915	0.976565	0.52536	0.769279	1.44718	2.39031	1.74067	1.48201
ENSMUSG00000029675	13717	Eln	protein_coding	MGI Symbol	5	elastin [Source:MGI Symbol;Acc:MGI:95317]	10488.7	-0.836757	0.276978	-3.02103	0.00251919	0.00920223	184.381	295.906	418.161	388.144	132.494	182.711	193.828	164.403
ENSMUSG00000074215	NA	Gm10643	protein_coding	MGI Symbol	1	predicted gene 10643 [Source:MGI Symbol;Acc:MGI:3642507]	46.9716	0.7142	0.236551	3.01922	0.00253427	0.00924708	1.29497	1.44478	1.70098	1.12701	2.74158	2.13331	2.00128	1.75471
ENSMUSG00000036295	16981	Lrrn3	protein_coding	MGI Symbol	1	leucine rich repeat protein 3, neuronal [Source:MGI Symbol;Acc:MGI:106036]	43.88	-1.16937	0.387811	-3.01532	0.00256709	0.0093539	1.43648	1.31064	1.16659	0.809437	0.640945	0.898244	0.293226	0.174037
ENSMUSG00000004730	13733	Adgre1	protein_coding	MGI Symbol	2	adhesion G protein-coupled receptor E1 [Source:MGI Symbol;Acc:MGI:106912]	91.096	-0.693553	0.230057	-3.0147	0.00257233	0.00937043	1.72237	1.62689	3.04273	2.17192	1.18008	1.0563	1.41466	1.31324
ENSMUSG00000030162	108078	Olr1	protein_coding	MGI Symbol	5	oxidized low density lipoprotein (lectin-like) receptor 1 [Source:MGI Symbol;Acc:MGI:1261434]	13.5946	-1.5444	0.51271	-3.01222	0.00259342	0.00944204	0.496768	0.186794	0.303751	0.412006	0.0346016	0.160023	0.100459	0.155024
ENSMUSG00000029664	21789	Tfpi2	protein_coding	MGI Symbol	3	tissue factor pathway inhibitor 2 [Source:MGI Symbol;Acc:MGI:108543]	37.4221	-0.820463	0.272407	-3.0119	0.00259619	0.00944952	1.41165	1.59551	1.77809	2.43347	0.943247	0.891842	0.87633	1.11566
ENSMUSG00000039450	67880	Dcxr	protein_coding	MGI Symbol	4	dicarbonyl L-xylulose reductase [Source:MGI Symbol;Acc:MGI:1915130]	63.862	0.633109	0.210237	3.01141	0.00260036	0.0094621	3.0065	2.96315	2.44457	2.41072	4.91303	4.66082	2.88415	3.43479
ENSMUSG00000063193	217304	Cd300lb	protein_coding	MGI Symbol	3	CD300 molecule like family member B [Source:MGI Symbol;Acc:MGI:2685099]	18.4363	-1.10342	0.366443	-3.01117	0.00260244	0.00946443	0.460587	0.571524	0.6848	0.420198	0.254085	0.195846	0.196716	0.284592
ENSMUSG00000052566	170833	Hook2	protein_coding	MGI Symbol	4	hook microtubule tethering protein 2 [Source:MGI Symbol;Acc:MGI:2181664]	82.2409	0.734053	0.244063	3.00764	0.00263287	0.00956723	1.70444	1.1042	1.67926	1.35827	3.09173	2.59531	1.23338	2.3051
ENSMUSG00000097162	NA	2310010J17Rik	bidirectional_promoter_lncRNA	MGI Symbol	3	RIKEN cDNA 2310010J17 gene [Source:MGI Symbol;Acc:MGI:1925579]	14.9854	1.24819	0.415759	3.00221	0.00268031	0.00972356	1.66824	0.985742	1.64513	0.543556	2.60202	2.67415	2.54466	3.06783
ENSMUSG00000022012	239188	Enox1	protein_coding	MGI Symbol	1	ecto-NOX disulfide-thiol exchanger 1 [Source:MGI Symbol;Acc:MGI:2444896]	35.6719	-0.789085	0.263102	-2.99916	0.00270722	0.00979967	0.845714	0.826811	0.865488	0.648807	0.335769	0.544858	0.451504	0.411713
ENSMUSG00000003070	13637	Efna2	protein_coding	MGI Symbol	1	ephrin A2 [Source:MGI Symbol;Acc:MGI:102707]	51.3585	0.765529	0.255466	2.9966	0.00273012	0.00986636	1.41225	1.14741	1.25877	0.575185	1.85494	1.69785	1.81759	1.6881
ENSMUSG00000044689	NA	Gm13749	lincRNA	MGI Symbol	1	predicted gene 13749 [Source:MGI Symbol;Acc:MGI:3649721]	8.71725	-1.61942	0.540609	-2.99554	0.00273959	0.00989516	0.412817	0.620907	0.597834	0.641961	0.215656	0.13298	0.150267	0.193239
ENSMUSG00000052605	67441	Isoc2b	protein_coding	MGI Symbol	5	isochorismatase domain containing 2b [Source:MGI Symbol;Acc:MGI:1914691]	15.8594	1.24034	0.414882	2.98963	0.00279319	0.010075	0.414351	0.342768	0.528048	0.519773	1.14289	0.587287	0.884844	1.36546
ENSMUSG00000032089	16154	Il10ra	protein_coding	MGI Symbol	3	interleukin 10 receptor, alpha [Source:MGI Symbol;Acc:MGI:96538]	33.8418	-1.01363	0.339845	-2.98262	0.00285795	0.0102974	0.568447	0.651349	1.06054	0.928574	0.22954	0.417366	0.266569	0.569575
ENSMUSG00000056306	329641	Sertm1	protein_coding	MGI Symbol	2	serine rich and transmembrane domain containing 1 [Source:MGI Symbol;Acc:MGI:3607715]	27.9188	0.879462	0.295346	2.97773	0.00290387	0.01044	0.501474	0.362985	0.284035	0.362187	0.787656	0.612054	0.535447	0.688568
ENSMUSG00000001520	60345	Nrip2	protein_coding	MGI Symbol	6	nuclear receptor interacting protein 2 [Source:MGI Symbol;Acc:MGI:1891884]	49.592	0.710342	0.238719	2.97564	0.0029238	0.010506	0.835511	0.694254	0.491191	0.544461	0.925942	0.986855	1.11514	0.937247
ENSMUSG00000097571	NA	Jpx	lincRNA	MGI Symbol	4	Jpx transcript, Xist activator (non-protein coding) [Source:MGI Symbol;Acc:MGI:2180008]	41.0375	0.803374	0.270111	2.97423	0.0029372	0.0105427	0.28078	0.290341	0.429391	0.550741	0.632482	0.66328	0.509663	0.728663
ENSMUSG00000030532	68695	Hddc3	protein_coding	MGI Symbol	10	HD domain containing 3 [Source:MGI Symbol;Acc:MGI:1915945]	67.6953	0.604055	0.203338	2.9707	0.00297125	0.0106389	3.93686	4.20015	3.98185	3.34935	7.0382	4.64998	4.33702	6.11354
ENSMUSG00000097317	NA	Gm17281	lincRNA	MGI Symbol	1	predicted gene, 17281 [Source:MGI Symbol;Acc:MGI:4936915]	57.4721	0.746776	0.251947	2.96403	0.00303642	0.0108575	0.868485	0.650318	0.508872	0.922106	1.06697	0.919684	1.21911	1.43409
ENSMUSG00000047669	73390	Msl3l2	protein_coding	MGI Symbol	1	male-specific lethal 3-like 2 (Drosophila) [Source:MGI Symbol;Acc:MGI:1920640]	66.5899	-0.59879	0.202065	-2.96335	0.00304307	0.0108757	2.00902	2.62275	2.50695	2.11923	1.84714	1.3941	1.3407	1.18963
ENSMUSG00000008496	18987	Pou2f2	protein_coding	MGI Symbol	10	POU domain, class 2, transcription factor 2 [Source:MGI Symbol;Acc:MGI:101897]	21.4882	-0.984284	0.332535	-2.95994	0.00307696	0.0109728	0.215461	0.209295	0.187216	0.24571	0.135068	0.0771181	0.0871433	0.107581
ENSMUSG00000059213	13199	Ddn	protein_coding	MGI Symbol	1	dendrin [Source:MGI Symbol;Acc:MGI:108101]	17.9902	1.06088	0.35852	2.95906	0.00308579	0.0109924	0.201171	0.208021	0.228903	0.131093	0.478917	0.373388	0.326035	0.340349
ENSMUSG00000017897	14049	Eya2	protein_coding	MGI Symbol	6	EYA transcriptional coactivator and phosphatase 2 [Source:MGI Symbol;Acc:MGI:109341]	67.4683	-0.647742	0.219022	-2.95743	0.00310218	0.0110478	2.04953	1.68795	1.48317	1.6547	1.41746	0.814068	0.798857	1.10202
ENSMUSG00000085385	NA	Snhg17	processed_transcript	MGI Symbol	9	small nucleolar RNA host gene 17 [Source:MGI Symbol;Acc:MGI:1915358]	69	-0.698915	0.236938	-2.94978	0.00318004	0.0113007	0.632519	0.654057	0.768853	0.929891	0.271508	0.504063	0.48822	0.463028
ENSMUSG00000022041	110902	Chrna2	protein_coding	MGI Symbol	2	cholinergic receptor, nicotinic, alpha polypeptide 2 (neuronal) [Source:MGI Symbol;Acc:MGI:87886]	22.1407	1.07968	0.366158	2.94867	0.0031914	0.011335	0.167608	0.157559	0.258909	0.417029	0.455304	0.467926	0.467745	0.580583
ENSMUSG00000051098	72852	Mblac2	protein_coding	MGI Symbol	1	metallo-beta-lactamase domain containing 2 [Source:MGI Symbol;Acc:MGI:1920102]	84.5559	0.727093	0.246652	2.94785	0.00319989	0.011359	1.16317	1.1455	1.16176	0.584277	1.92564	2.04444	1.20131	1.19785
ENSMUSG00000015083	69379	C8g	protein_coding	MGI Symbol	7	complement component 8, gamma polypeptide [Source:MGI Symbol;Acc:MGI:88237]	18.7605	1.0919	0.37048	2.94724	0.00320619	0.0113784	0.575928	0.297769	0.688089	0.410488	0.868747	1.10541	1.10498	0.88965
ENSMUSG00000032322	19200	Pstpip1	protein_coding	MGI Symbol	7	proline-serine-threonine phosphatase-interacting protein 1 [Source:MGI Symbol;Acc:MGI:1321396]	33.9333	-0.841822	0.285733	-2.94618	0.00321726	0.0114115	0.645457	0.79802	0.625868	0.736071	0.467663	0.464054	0.337101	0.216751
ENSMUSG00000097867	NA	Lppos	lincRNA	MGI Symbol	1	LIM domain containing preferred translocation partner in lipoma, opposite strand [Source:MGI Symbol;Acc:MGI:1916091]	54.5887	0.669196	0.227801	2.93764	0.00330725	0.0116743	1.24044	1.59468	1.70899	1.94983	2.69711	1.90071	2.59526	2.4858
ENSMUSG00000031070	211577	Mrgprf	protein_coding	MGI Symbol	2	MAS-related GPR, member F [Source:MGI Symbol;Acc:MGI:2384823]	34.0454	0.869265	0.295938	2.93732	0.00331062	0.0116831	0.509741	0.652598	0.77335	0.747389	1.08798	0.774096	1.39308	1.32485
ENSMUSG00000097271	NA	Gm9903	protein_coding	MGI Symbol	1	predicted gene 9903 [Source:MGI Symbol;Acc:MGI:3646113]	25.3841	0.890113	0.303129	2.93642	0.00332025	0.0117108	0.615241	0.668	0.718724	0.52621	1.34346	1.12636	0.739037	1.20381
ENSMUSG00000050840	23836	Cdh20	protein_coding	MGI Symbol	1	cadherin 20 [Source:MGI Symbol;Acc:MGI:1346069]	124.006	0.653961	0.223305	2.92855	0.00340542	0.0119793	2.00927	1.82836	1.08115	1.00819	2.69408	2.26248	1.8951	1.97262
ENSMUSG00000068299	75541	Nat8f4	protein_coding	MGI Symbol	2	N-acetyltransferase 8 (GCN5-related) family member 4 [Source:MGI Symbol;Acc:MGI:1922791]	25.5802	1.00893	0.344772	2.92637	0.00342938	0.0120539	0.266789	0.293115	0.247913	0.494395	0.651557	0.827176	0.578628	0.412115
ENSMUSG00000029683	93677	Lmod2	protein_coding	MGI Symbol	1	leiomodin 2 (cardiac) [Source:MGI Symbol;Acc:MGI:2135672]	2895.2	-0.75605	0.258395	-2.92595	0.00343407	0.0120672	87.374	95.5757	168.347	105.934	79.8816	69.7686	53.5314	52.5301
ENSMUSG00000030046	12154	Bmp10	protein_coding	MGI Symbol	1	bone morphogenetic protein 10 [Source:MGI Symbol;Acc:MGI:1338820]	178.31	0.805861	0.275622	2.92378	0.00345804	0.012138	8.406	4.76807	6.41369	4.74652	10.2705	17.1101	6.20877	6.97574
ENSMUSG00000045322	81897	Tlr9	protein_coding	MGI Symbol	1	toll-like receptor 9 [Source:MGI Symbol;Acc:MGI:1932389]	22.5915	-0.937476	0.320936	-2.92107	0.00348827	0.0122251	0.494457	0.479338	0.574342	0.563873	0.213101	0.346763	0.206232	0.270512
ENSMUSG00000022225	17228	Cma1	protein_coding	MGI Symbol	1	chymase 1, mast cell [Source:MGI Symbol;Acc:MGI:96941]	42.4729	0.848729	0.290694	2.91967	0.00350406	0.0122642	2.05158	1.29356	1.59422	1.99721	2.07029	2.5414	3.94034	3.14336
ENSMUSG00000033192	270084	Lpcat2	protein_coding	MGI Symbol	5	lysophosphatidylcholine acyltransferase 2 [Source:MGI Symbol;Acc:MGI:3606214]	30.4025	-0.915343	0.314067	-2.91448	0.00356276	0.0124427	0.509245	0.62532	0.726724	1.05259	0.40237	0.375931	0.276121	0.393322
ENSMUSG00000059430	11468	Actg2	protein_coding	MGI Symbol	6	actin, gamma 2, smooth muscle, enteric [Source:MGI Symbol;Acc:MGI:104589]	118.532	-0.58871	0.202239	-2.91096	0.00360317	0.0125612	5.40165	5.62116	4.01924	7.45475	3.20286	3.25101	3.44403	4.14546
ENSMUSG00000053093	140781	Myh7	protein_coding	MGI Symbol	4	myosin, heavy polypeptide 7, cardiac muscle, beta [Source:MGI Symbol;Acc:MGI:2155600]	59007.5	-1.36856	0.470547	-2.90845	0.00363221	0.0126457	638.937	654.92	749.769	407.024	345.65	362.107	91.8692	111.493
ENSMUSG00000025815	209692	Dhtkd1	protein_coding	MGI Symbol	5	dehydrogenase E1 and transketolase domain containing 1 [Source:MGI Symbol;Acc:MGI:2445096]	30.6638	0.793236	0.272871	2.907	0.00364912	0.0126946	0.248334	0.237768	0.293034	0.16782	0.401681	0.391089	0.368275	0.388343
ENSMUSG00000037126	73728	Psd	protein_coding	MGI Symbol	2	pleckstrin and Sec7 domain containing [Source:MGI Symbol;Acc:MGI:1920978]	52.0036	0.725299	0.250063	2.90047	0.00372606	0.0129418	0.578307	0.469856	0.672654	0.753708	0.727936	0.894485	1.15779	1.0493
ENSMUSG00000091498	NA	Mpc1-ps	processed_pseudogene	MGI Symbol	1	mitochondrial pyruvate carrier 1, pseudogene [Source:MGI Symbol;Acc:MGI:3781628]	52.637	0.604713	0.208745	2.8969	0.00376873	0.0130694	7.81691	8.58828	7.78271	7.05717	12.7271	9.61756	10.6505	11.7396
ENSMUSG00000031910	15118	Has3	protein_coding	MGI Symbol	3	hyaluronan synthase 3 [Source:MGI Symbol;Acc:MGI:109599]	57.6633	0.632736	0.21843	2.89674	0.00377059	0.0130724	0.505404	0.426801	0.4115	0.40345	0.513085	0.596952	0.663312	0.772035
ENSMUSG00000017453	19193	Pipox	protein_coding	MGI Symbol	3	pipecolic acid oxidase [Source:MGI Symbol;Acc:MGI:1197006]	32.6628	1.05425	0.365468	2.88466	0.0039184	0.0135387	0.609213	0.629957	0.184852	0.694739	1.27528	1.25924	0.958304	0.67219
ENSMUSG00000032452	64085	Clstn2	protein_coding	MGI Symbol	2	calsyntenin 2 [Source:MGI Symbol;Acc:MGI:1929897]	41.4721	0.86902	0.302242	2.87524	0.00403719	0.013891	0.292739	0.371061	0.30086	0.30153	0.379851	0.412688	0.794033	0.573761
ENSMUSG00000046550	278240	Spin2c	protein_coding	MGI Symbol	3	spindlin family, member 2C [Source:MGI Symbol;Acc:MGI:3605548]	17.3156	-1.07814	0.375219	-2.87336	0.00406136	0.0139669	1.01472	1.25106	0.953292	0.97915	0.538246	0.553167	0.520898	0.28134
ENSMUSG00000053398	236539	Phgdh	protein_coding	MGI Symbol	4	3-phosphoglycerate dehydrogenase [Source:MGI Symbol;Acc:MGI:1355330]	41.4374	-0.718387	0.250542	-2.86733	0.00413946	0.0142096	1.49161	1.34122	1.26268	1.01075	0.69565	0.919201	0.750168	0.578815
ENSMUSG00000039853	74735	Trim14	protein_coding	MGI Symbol	6	tripartite motif-containing 14 [Source:MGI Symbol;Acc:MGI:1921985]	13.8978	-1.19716	0.41761	-2.8667	0.00414775	0.0142307	0.334489	0.269017	0.236818	0.254298	0.113903	0.102428	0.148813	0.0893051
ENSMUSG00000041842	229474	Fhdc1	protein_coding	MGI Symbol	5	FH2 domain containing 1 [Source:MGI Symbol;Acc:MGI:2684972]	26.9811	-0.908242	0.317178	-2.86351	0.00418978	0.0143488	0.315198	0.614254	0.579358	0.456223	0.236856	0.257741	0.226525	0.262174
ENSMUSG00000021822	18792	Plau	protein_coding	MGI Symbol	1	plasminogen activator, urokinase [Source:MGI Symbol;Acc:MGI:97611]	88.4617	-0.675015	0.235818	-2.86244	0.00420387	0.014392	2.59188	2.89359	2.63077	3.32194	1.50258	1.02949	2.20418	1.96053
ENSMUSG00000034800	72180	Zfp661	protein_coding	MGI Symbol	4	zinc finger protein 661 [Source:MGI Symbol;Acc:MGI:1919430]	37.4514	0.736724	0.257414	2.86202	0.00420955	0.0144053	0.343361	0.312016	0.3757	0.320372	0.573991	0.577612	0.333294	0.632193
ENSMUSG00000072572	214922	Slc39a2	protein_coding	MGI Symbol	3	solute carrier family 39 (zinc transporter), member 2 [Source:MGI Symbol;Acc:MGI:2684326]	10.0655	-1.44325	0.505213	-2.85671	0.0042805	0.0145973	0.280633	0.322432	0.198688	0.248913	0.0537544	0.128904	0.104044	0.080278
ENSMUSG00000090576	NA	Gm17055	processed_transcript	MGI Symbol	2	predicted gene 17055 [Source:MGI Symbol;Acc:MGI:4937882]	28.4538	0.878897	0.307665	2.85667	0.00428112	0.0145973	0.529708	0.647335	0.58812	0.439326	0.968518	0.682537	1.22117	0.942231
ENSMUSG00000068452	214593	Duox2	protein_coding	MGI Symbol	2	dual oxidase 2 [Source:MGI Symbol;Acc:MGI:3036280]	13.9233	-1.17443	0.411401	-2.85471	0.00430766	0.0146756	0.193042	0.190937	0.160443	0.201	0.106107	0.0892212	0.056011	0.0605038
ENSMUSG00000056174	329941	Col8a2	protein_coding	MGI Symbol	2	collagen, type VIII, alpha 2 [Source:MGI Symbol;Acc:MGI:88464]	60.9452	-0.725028	0.254643	-2.84723	0.00441012	0.0149869	0.754221	1.01511	1.28412	1.1195	0.38525	0.763577	0.671098	0.554793
ENSMUSG00000047842	68203	Diras2	protein_coding	MGI Symbol	1	DIRAS family, GTP-binding RAS-like 2 [Source:MGI Symbol;Acc:MGI:1915453]	61.5635	0.776759	0.273174	2.84346	0.00446271	0.0151423	0.59328	0.690167	0.525052	0.761141	0.767076	0.729944	1.38572	1.22194
ENSMUSG00000018654	22778	Ikzf1	protein_coding	MGI Symbol	6	IKAROS family zinc finger 1 [Source:MGI Symbol;Acc:MGI:1342540]	34.23	-0.902461	0.317773	-2.83996	0.00451198	0.015282	0.334895	0.404014	0.543366	0.625908	0.181753	0.186791	0.248321	0.3353
ENSMUSG00000051951	497097	Xkr4	protein_coding	MGI Symbol	3	X-linked Kx blood group related 4 [Source:MGI Symbol;Acc:MGI:3528744]	20.1774	-0.959833	0.338394	-2.83644	0.00456199	0.0154356	0.291018	0.255332	0.280964	0.251419	0.131757	0.0937452	0.141242	0.154388
ENSMUSG00000022543	NA	4930451G09Rik	protein_coding	MGI Symbol	1	RIKEN cDNA 4930451G09 gene [Source:MGI Symbol;Acc:MGI:1921934]	23.7043	0.878205	0.309912	2.83373	0.00460084	0.0155392	0.560312	0.478628	0.413949	0.416722	0.951935	0.949549	0.650296	0.702458
ENSMUSG00000100075	NA	1700018L02Rik	antisense	MGI Symbol	1	RIKEN cDNA 1700018L02 gene [Source:MGI Symbol;Acc:MGI:1914579]	29.2686	0.815764	0.288195	2.8306	0.00464612	0.0156641	0.583909	0.469616	0.413407	0.641221	0.919622	1.09838	0.75047	0.734946
ENSMUSG00000021062	104886	Rab15	protein_coding	MGI Symbol	8	RAB15, member RAS oncogene family [Source:MGI Symbol;Acc:MGI:1916865]	50.5653	-0.634449	0.224178	-2.83011	0.00465319	0.01568	0.873558	0.758775	0.977196	0.677413	0.481902	0.591561	0.497461	0.43181
ENSMUSG00000097787	NA	2700046G09Rik	lincRNA	MGI Symbol	1	RIKEN cDNA 2700046G09 gene [Source:MGI Symbol;Acc:MGI:1914438]	47.6598	0.657239	0.233672	2.81266	0.00491335	0.0164517	1.70295	1.55775	1.04339	1.26979	2.183	2.12747	1.61726	2.36079
ENSMUSG00000042115	213417	Klhdc8a	protein_coding	MGI Symbol	1	kelch domain containing 8A [Source:MGI Symbol;Acc:MGI:2442630]	61.5108	0.90103	0.320558	2.81082	0.00494157	0.0165253	0.503549	0.702939	0.561507	0.717802	0.752335	0.654237	1.09213	1.82794
ENSMUSG00000034387	243612	Ssu2	protein_coding	MGI Symbol	3	ssu-2 homolog (C. elegans) [Source:MGI Symbol;Acc:MGI:2443733]	49.7157	0.655618	0.233742	2.80488	0.00503356	0.0167946	1.09892	0.895957	1.12216	0.626596	1.5787	1.24805	1.32568	1.4146
ENSMUSG00000055421	211712	Pcdh9	protein_coding	MGI Symbol	8	protocadherin 9 [Source:MGI Symbol;Acc:MGI:1306801]	40.6609	-0.953423	0.34073	-2.79818	0.0051392	0.0170918	0.564327	0.942646	1.42913	0.62705	0.41575	0.478547	0.540758	0.298027
ENSMUSG00000025933	75712	Tmem14a	protein_coding	MGI Symbol	2	transmembrane protein 14A [Source:MGI Symbol;Acc:MGI:1922962]	29.3254	0.814221	0.292683	2.78192	0.00540385	0.0178478	1.3127	1.06947	0.760413	0.725814	1.46295	1.64445	1.64586	1.67956
ENSMUSG00000074813	NA	Gm14005	processed_transcript	MGI Symbol	7	predicted gene 14005 [Source:MGI Symbol;Acc:MGI:3652191]	27.162	-0.803	0.290048	-2.76851	0.00563134	0.0184857	0.893498	1.16849	0.976803	1.13881	0.664451	0.496633	0.491045	0.595384
ENSMUSG00000039131	54120	Gipc2	protein_coding	MGI Symbol	9	GIPC PDZ domain containing family, member 2 [Source:MGI Symbol;Acc:MGI:1889209]	16.6708	-1.18748	0.429171	-2.76691	0.00565907	0.0185617	0.359875	0.310107	0.398111	0.530096	0.086166	0.301085	0.12008	0.154419
ENSMUSG00000038903	381175	Ccdc68	protein_coding	MGI Symbol	4	coiled-coil domain containing 68 [Source:MGI Symbol;Acc:MGI:3612676]	20.9013	-0.988051	0.35723	-2.76587	0.00567715	0.0186085	0.484552	0.637702	0.888845	0.80375	0.354382	0.44225	0.293966	0.2495
ENSMUSG00000040640	238988	Erc2	protein_coding	MGI Symbol	13	ELKS/RAB6-interacting/CAST family member 2 [Source:MGI Symbol;Acc:MGI:1098749]	44.8708	-0.901168	0.325947	-2.76477	0.00569629	0.0186527	0.636096	0.630349	0.666151	0.443298	0.517829	0.333919	0.212247	0.145569
ENSMUSG00000086915	NA	Gm16365	antisense	MGI Symbol	4	predicted gene 16365 [Source:MGI Symbol;Acc:MGI:3840143]	18.4076	0.987033	0.35705	2.76441	0.00570257	0.018664	0.610696	0.592023	0.648559	0.304688	0.921193	1.08198	1.01886	1.02197
ENSMUSG00000086158	546143	Ccpg1os	protein_coding	MGI Symbol	2	cell cycle progression 1, opposite strand [Source:MGI Symbol;Acc:MGI:3648770]	50.054	0.714092	0.258596	2.76142	0.00575506	0.0188124	1.18481	1.04023	0.925896	0.739306	1.90121	1.90111	1.22331	1.03597
ENSMUSG00000049625	212937	Tifab	protein_coding	MGI Symbol	1	TRAF-interacting protein with forkhead-associated domain, family member B [Source:MGI Symbol;Acc:MGI:2385852]	44.9003	-0.667632	0.241871	-2.76028	0.00577513	0.0188548	0.768171	1.00085	0.913693	1.2089	0.51205	0.562537	0.574149	0.648682
ENSMUSG00000024677	69774	Ms4a6b	protein_coding	MGI Symbol	5	membrane-spanning 4-domains, subfamily A, member 6B [Source:MGI Symbol;Acc:MGI:1917024]	37.2215	-0.873467	0.316757	-2.75753	0.00582405	0.018991	0.515245	0.718647	1.01803	0.409939	0.371822	0.325517	0.271877	0.394871
[truncated: 135 more rows]
