# Supplementary material for: Neddylation is required for perinatal cardiac development through stimulation of metabolic maturation
Source: Cell Rep. Author manuscript; Available in PMC 2023 Mar 21. (PMC10029150; doi:10.1016/j.celrep.2023.112018)
Supplement: 3 [file NIHMS1870551-supplement-3.xlsx]

## Sheet: Significantly altered
	FC	log2(FC)	raw.pval	-LOG10(p)
HMDB0002886.6	1.9838	0.98828	5.5193e-08	7.2581
HMDB0030960	2.8441	1.508	2.185e-07	6.6606
HMDB0033917.1	4.5215	2.1768	2.629e-07	6.5802
HMDB0002886	2.634	1.3973	3.024e-07	6.5194
HMDB0001139.7	4.0653	2.0233	4.3485e-07	6.3617
HMDB0015297	2.7026	1.4343	5.356e-07	6.2712
HMDB0002886.1	1.9826	0.98738	6.1516e-07	6.211
HMDB0133623	1.9361	0.95318	8.5752e-07	6.0668
HMDB0010733	7.0506	2.8177	9.2696e-07	6.0329
HMDB0035007	2.1667	1.1155	9.5034e-07	6.0221
HMDB0060949	0.56537	-0.82274	1.0873e-06	5.9637
HMDB0012280	3.5672	1.8348	1.2054e-06	5.9189
HMDB0035690	0.35895	-1.4782	1.2064e-06	5.9185
HMDB0000541.1	3.4798	1.799	1.269e-06	5.8965
HMDB0029683.1	4.3677	2.1269	2.0352e-06	5.6914
HMDB0000872	0.62918	-0.66845	2.5094e-06	5.6004
HMDB0030402	0.54947	-0.8639	2.5405e-06	5.5951
HMDB0029683	4.7105	2.2359	3.9108e-06	5.4077
HMDB0031465.4	2.587	1.3713	4.1501e-06	5.3819
HMDB0014490	3.2742	1.7111	4.4878e-06	5.348
HMDB0029797	2.8773	1.5247	4.5661e-06	5.3405
HMDB0061651	4.233	2.0817	5.1093e-06	5.2916
HMDB0000307	4.0683	2.0244	5.7602e-06	5.2396
HMDB0006294.1	0.36185	-1.4665	5.9e-06	5.2292
HMDB0000600	0.39005	-1.3583	5.9688e-06	5.2241
HMDB0031042.1	3.1762	1.6673	6.1719e-06	5.2096
HMDB0001186	2.2958	1.199	6.3211e-06	5.1992
HMDB0036117	0.59414	-0.75113	6.7784e-06	5.1689
HMDB0059806	3.3758	1.7552	7.6605e-06	5.1157
HMDB0002886.3	2.2742	1.1853	7.8579e-06	5.1047
HMDB0014679	2.2572	1.1745	8.3866e-06	5.0764
HMDB0011112	4.3926	2.1351	8.6373e-06	5.0636
HMDB0000210	0.57333	-0.80256	9.2355e-06	5.0345
HMDB0011538.1	2.6898	1.4275	9.3052e-06	5.0313
HMDB0001244.1	1.7903	0.84018	9.7097e-06	5.0128
HMDB0013627	2.7875	1.479	1.021e-05	4.991
HMDB0001045.1	0.47228	-1.0823	1.0352e-05	4.985
HMDB0015478	2.5735	1.3637	1.1012e-05	4.9581
HMDB0037764	0.57623	-0.79529	1.2765e-05	4.894
HMDB0000821	0.195	-2.3584	1.2986e-05	4.8865
HMDB0003464	0.28649	-1.8035	1.4013e-05	4.8535
HMDB0014037	0.16932	-2.5622	1.6172e-05	4.7912
HMDB0036803.1	2.5657	1.3594	1.6464e-05	4.7835
HMDB0034885.1	2.2438	1.1659	1.7137e-05	4.7661
HMDB0002886.2	2.8298	1.5007	1.8889e-05	4.7238
HMDB0041136.1	3.4626	1.7919	1.9341e-05	4.7135
HMDB0116646	0.0090472	-6.7883	2.2006e-05	4.6575
HMDB0010727	1.716	0.77908	2.2807e-05	4.6419
HMDB0040904.2	2.0411	1.0294	2.3192e-05	4.6347
HMDB0001085.1	2.7496	1.4592	2.374e-05	4.6245
HMDB0005076	0.56218	-0.83089	2.4398e-05	4.6126
HMDB0000656	0.094893	-3.3976	2.6885e-05	4.5705
HMDB0001031	0.4175	-1.2602	3.2049e-05	4.4942
HMDB0003764.2	0.52199	-0.93789	3.2577e-05	4.4871
HMDB0030996	4.5256	2.1781	3.8361e-05	4.4161
HMDB0142153	0.31837	-1.6512	3.9999e-05	4.3979
HMDB0060617.2	2.2076	1.1425	4.1154e-05	4.3856
HMDB0001220.3	2.4852	1.3134	4.4012e-05	4.3564
HMDB0060061	2.3411	1.2272	4.7143e-05	4.3266
HMDB0013105	0.51933	-0.94528	4.875e-05	4.312
HMDB0015224	7.5997	2.9259	4.898e-05	4.31
HMDB0062316	2.7291	1.4484	5.0737e-05	4.2947
HMDB0011484	0.43495	-1.2011	5.2313e-05	4.2814
HMDB0000821.1	0.47872	-1.0628	5.4232e-05	4.2657
HMDB0004668.2	3.6902	1.8837	5.9503e-05	4.2255
HMDB0011532	0.56839	-0.81505	5.9969e-05	4.2221
HMDB0013334	1.9353	0.95258	6.0487e-05	4.2183
HMDB0001139.3	2.9585	1.5649	6.1246e-05	4.2129
HMDB0015464	2.0849	1.0599	6.4801e-05	4.1884
HMDB0031465	2.4699	1.3044	6.8789e-05	4.1625
HMDB0034885	2.2252	1.1539	7.1858e-05	4.1435
HMDB0011737.1	0.19064	-2.3911	7.5973e-05	4.1193
HMDB0000671	2.2428	1.1653	7.8582e-05	4.1047
HMDB0001139.1	2.1273	1.089	7.9381e-05	4.1003
HMDB0038935.2	2.1373	1.0958	8.2421e-05	4.084
HMDB0015696	1.9757	0.98234	9.1609e-05	4.0381
HMDB0013929	0.4416	-1.1792	9.1614e-05	4.038
HMDB0029888	11.891	3.5718	9.689e-05	4.0137
HMDB0014513	0.65276	-0.61537	9.7215e-05	4.0123
HMDB0002261.1	0.61077	-0.71129	0.00010554	3.9766
HMDB0001062	0.27908	-1.8413	0.00011479	3.9401
HMDB0038447	0.25781	-1.9556	0.00012219	3.913
HMDB0000477.1	2.4462	1.2905	0.00012822	3.8921
HMDB0003869	5.4493	2.4461	0.00013605	3.8663
HMDB0011538	2.7534	1.4612	0.00013691	3.8636
HMDB0000288.2	5.5369	2.4691	0.00013714	3.8628
HMDB0004667.6	2.3002	1.2018	0.00014127	3.85
HMDB0003841.1	0.39097	-1.3549	0.00014201	3.8477
HMDB0011180	35.682	5.1571	0.00014309	3.8444
HMDB0060617	1.9633	0.9733	0.00014529	3.8378
HMDB0001177	1.9518	0.96484	0.00014689	3.833
HMDB0035502	11.191	3.4843	0.00016502	3.7825
HMDB0004667	2.0453	1.0323	0.00017145	3.7659
HMDB0029433	0.26005	-1.9432	0.00017505	3.7568
HMDB0001316.3	0.54302	-0.88093	0.00018278	3.7381
HMDB0035508	0.51784	-0.94943	0.00018962	3.7221
HMDB0030011	0.52434	-0.93142	0.00020534	3.6875
HMDB0001045.2	0.55325	-0.854	0.00020785	3.6822
HMDB0002335.1	3.9171	1.9698	0.00020871	3.6804
HMDB0000523	1.8433	0.88228	0.00021659	3.6644
HMDB0029887	2.4961	1.3196	0.0002276	3.6428
HMDB0040978	31.609	4.9823	0.0002346	3.6297
HMDB0001518.1	0.46595	-1.1017	0.00023879	3.622
HMDB0002259	1.8673	0.90096	0.00024602	3.609
HMDB0032259	2.7528	1.4609	0.00025122	3.5999
HMDB0002261.3	1.556	0.63787	0.00025952	3.5858
HMDB0002285	0.60454	-0.7261	0.0002941	3.5315
HMDB0037846	0.52096	-0.94077	0.00030435	3.5166
HMDB0000210.2	0.51662	-0.95281	0.00031912	3.4961
HMDB0002358	0.51028	-0.97064	0.00032	3.4948
HMDB0041137	0.38353	-1.3826	0.00032449	3.4888
HMDB0011489	0.47482	-1.0746	0.00033884	3.47
HMDB0012535.1	1.9384	0.95487	0.00033969	3.4689
HMDB0001185	0.035937	-4.7984	0.00035219	3.4532
HMDB0001988	0.64664	-0.62897	0.00035482	3.45
HMDB0029819.1	0.35188	-1.5068	0.00035679	3.4476
HMDB0001552	0.019366	-5.6903	0.00038098	3.4191
HMDB0038242	3.6712	1.8763	0.00039069	3.4082
HMDB0002014	0.37758	-1.4051	0.00039665	3.4016
HMDB0060745	0.55035	-0.86157	0.00040468	3.3929
HMDB0003974	1.6169	0.69325	0.00041498	3.382
HMDB0032699.1	0.32547	-1.6194	0.00042384	3.3728
HMDB0000379	0.43548	-1.1993	0.00044077	3.3558
HMDB0029680	0.47261	-1.0813	0.00045378	3.3432
HMDB0000290	0.44825	-1.1576	0.0004637	3.3338
HMDB0003869.1	4.4935	2.1678	0.00048797	3.3116
HMDB0006801	0.38997	-1.3585	0.00050577	3.2961
HMDB0001518	1.7721	0.82547	0.00052105	3.2831
HMDB0062552.1	14.223	3.8302	0.00053397	3.2725
HMDB0029819	0.32404	-1.6258	0.00054211	3.2659
HMDB0059744.2	0.56489	-0.82396	0.00055012	3.2595
HMDB0000394.2	0.43193	-1.2111	0.00055621	3.2548
HMDB0001186.1	2.1949	1.1341	0.00056025	3.2516
HMDB0003764.1	2.5599	1.3561	0.00059578	3.2249
HMDB0128715	3.1368	1.6493	0.00064174	3.1926
HMDB0000350.2	0.46811	-1.0951	0.00065881	3.1812
HMDB0000788.1	0.021232	-5.5576	0.00066795	3.1753
HMDB0002261.5	1.5656	0.64675	0.00067315	3.1719
HMDB0010214.1	1.9753	0.9821	0.00069703	3.1568
HMDB0040904	2.0765	1.0542	0.00074701	3.1267
HMDB0041463	1.7919	0.84148	0.00075157	3.124
HMDB0014714	4.1682	2.0594	0.00076078	3.1187
HMDB0060015	0.61481	-0.70179	0.00077604	3.1101
HMDB0001139.4	0.61203	-0.70833	0.00078818	3.1034
HMDB0003219.2	0.64066	-0.64238	0.00080166	3.096
HMDB0015101	22.063	4.4636	0.00080984	3.0916
HMDB0060450	2.0906	1.0639	0.00081726	3.0876
HMDB0000122	0.58937	-0.76276	0.00081917	3.0866
HMDB0004629	0.63936	-0.64531	0.00082225	3.085
HMDB0240292	0.28309	-1.8207	0.00082359	3.0843
HMDB0000312.1	2.702	1.434	0.00084081	3.0753
HMDB0032916.1	1.6834	0.75134	0.00088049	3.0553
HMDB0037823	11.415	3.5128	0.00090207	3.0448
HMDB0028963.2	13.983	3.8056	0.000918	3.0372
HMDB0000565.1	0.3197	-1.6452	0.00093403	3.0296
HMDB0006294.3	0.45151	-1.1472	0.0009588	3.0183
HMDB0000774	6.2375	2.641	0.00098999	3.0044
HMDB0041136	2.1574	1.1093	0.00099215	3.0034
HMDB0004818	0.37167	-1.4279	0.00099247	3.0033
HMDB0000089.1	0.38335	-1.3833	0.0010149	2.9936
HMDB0001198	0.32454	-1.6235	0.0011514	2.9388
HMDB0006357	0.12625	-2.9856	0.0012963	2.8873
HMDB0032121	0.26101	-1.9378	0.0013015	2.8856
HMDB0010324	2.1783	1.1232	0.0013301	2.8761
HMDB0029797.2	3.4229	1.7752	0.0013339	2.8749
HMDB0001190	2.3788	1.2502	0.0013463	2.8708
HMDB0128725	0.43795	-1.1912	0.0013598	2.8665
HMDB0033249.2	0.48887	-1.0325	0.0013834	2.859
HMDB0000133	2.4482	1.2917	0.0014154	2.8491
HMDB0000379.1	5.387	2.4295	0.0014672	2.8335
HMDB0028963.1	9.4121	3.2345	0.0014684	2.8332
HMDB0029225.1	0.4451	-1.1678	0.0014891	2.8271
HMDB0001337.2	1.8203	0.86421	0.0014913	2.8264
HMDB0036298	0.52667	-0.92503	0.0015497	2.8098
HMDB0032964	0.46557	-1.1029	0.0015871	2.7994
HMDB0000851	1.8144	0.85951	0.0015914	2.7982
HMDB0000472	1.8931	0.92074	0.0016324	2.7872
HMDB0061890.1	6.5966	2.7217	0.0016695	2.7774
HMDB0015293	3.0229	1.5959	0.0016857	2.7732
HMDB0060541.1	1.7388	0.79808	0.0017047	2.7683
HMDB0000523.3	2.3553	1.2359	0.0017093	2.7672
HMDB0041222	0.075104	-3.735	0.001712	2.7665
HMDB0000177	1.77	0.82375	0.0017219	2.764
HMDB0029886	4.2958	2.1029	0.0017982	2.7452
HMDB0030291	0.32306	-1.6301	0.0018193	2.7401
HMDB0031042	0.53841	-0.89322	0.0018196	2.74
HMDB0032776	2.9564	1.5639	0.0018355	2.7362
HMDB0036157	2.4542	1.2952	0.0019432	2.7115
HMDB0001439	2.4925	1.3176	0.0019715	2.7052
HMDB0061022.1	3.7301	1.8992	0.0019935	2.7004
HMDB0127797	2.6761	1.4201	0.0020304	2.6924
HMDB0031031.1	0.40084	-1.3189	0.002043	2.6897
HMDB0031465.5	3.3774	1.7559	0.0020536	2.6875
HMDB0014490.1	0.61863	-0.69285	0.0021422	2.6691
HMDB0004708	0.59286	-0.75423	0.0021561	2.6663
HMDB0032369.2	1.856	0.89219	0.0021715	2.6632
HMDB0001397	1.5521	0.63425	0.0021859	2.6604
HMDB0002285.1	0.53334	-0.90688	0.0021946	2.6586
HMDB0128634	0.58538	-0.77256	0.0023182	2.6349
HMDB0014751	3.7733	1.9158	0.002339	2.631
HMDB0031126	4.5253	2.178	0.0023666	2.6259
HMDB0004586	0.4913	-1.0253	0.002401	2.6196
HMDB0060617.1	0.29524	-1.76	0.0024467	2.6114
HMDB0010351	1.5797	0.65969	0.002457	2.6096
HMDB0000150.1	0.21654	-2.2073	0.0024659	2.608
HMDB0000603.1	0.56488	-0.82397	0.002472	2.6069
HMDB0000393	0.59552	-0.74778	0.0025189	2.5988
HMDB0014957	0.11338	-3.1408	0.0025649	2.5909
HMDB0038332	0.52277	-0.93576	0.0025829	2.5879
HMDB0013129	2.2321	1.1584	0.002604	2.5844
HMDB0032916	1.7559	0.8122	0.0026182	2.582
HMDB0010383.1	0.59867	-0.74017	0.0026727	2.5731
HMDB0030801.1	0.55041	-0.86141	0.0027551	2.5599
HMDB0240600.3	0.36545	-1.4523	0.0027708	2.5574
HMDB0062182.1	0.55866	-0.83995	0.002787	2.5549
HMDB0041579	0.57806	-0.7907	0.0028139	2.5507
HMDB0000210.1	0.39457	-1.3417	0.0028172	2.5502
HMDB0031870	1.7089	0.77304	0.0028252	2.549
HMDB0041448	0.66216	-0.59475	0.0028306	2.5481
HMDB0015084	3.0924	1.6287	0.002852	2.5448
HMDB0011170.1	2.6883	1.4267	0.002968	2.5275
HMDB0032797.2	0.65972	-0.60008	0.0030885	2.5102
HMDB0001045.6	0.43146	-1.2127	0.0031215	2.5056
HMDB0001970	1.7871	0.83765	0.0031624	2.5
HMDB0000050.1	1.8392	0.87911	0.0032784	2.4843
HMDB0000613	2.3486	1.2318	0.0033199	2.4789
HMDB0028848	3.1931	1.6749	0.0033505	2.4749
HMDB0001308	0.27542	-1.8603	0.0033895	2.4699
HMDB0039883	0.5879	-0.76637	0.0034285	2.4649
HMDB0032369.1	1.5332	0.61654	0.003543	2.4506
HMDB0000225	0.085795	-3.543	0.0036951	2.4324
HMDB0006240	0.47499	-1.074	0.0038162	2.4184
HMDB0037296	0.52761	-0.92245	0.0038605	2.4134
HMDB0092900.2	0.45683	-1.1303	0.0038622	2.4132
HMDB0005076.2	0.56494	-0.82384	0.0039282	2.4058
HMDB0028734.1	4.5944	2.1999	0.0039365	2.4049
HMDB0031465.6	3.4497	1.7865	0.0039565	2.4027
HMDB0000158	1.5256	0.60939	0.0041167	2.3855
HMDB0001068	0.58174	-0.78157	0.00415	2.382
HMDB0033917.2	2.6116	1.3849	0.0041753	2.3793
HMDB0001939	2.4852	1.3134	0.0041847	2.3783
HMDB0002012	0.61902	-0.69195	0.0042126	2.3755
HMDB0039404	0.27674	-1.8534	0.0042502	2.3716
HMDB0001383.1	0.57371	-0.80162	0.0044146	2.3551
HMDB0029201	0.61162	-0.70929	0.0045863	2.3385
HMDB0031370	1.6493	0.72189	0.0046481	2.3327
HMDB0006070	2.5676	1.3604	0.0046879	2.329
HMDB0000381.1	1.5197	0.60377	0.0047077	2.3272
HMDB0000482	0.45807	-1.1264	0.0047734	2.3212
HMDB0001397.1	1.7187	0.78128	0.0048344	2.3157
HMDB0032496.1	0.48345	-1.0486	0.00495	2.3054
HMDB0002577	6.5309	2.7073	0.0050579	2.296
HMDB0002171	3.0444	1.6062	0.005142	2.2889
HMDB0000879	2.0173	1.0124	0.0051945	2.2845
HMDB0002726	0.57951	-0.78709	0.0051981	2.2842
HMDB0014915	3.1124	1.638	0.0052249	2.2819
HMDB0031162	0.33167	-1.5922	0.0052399	2.2807
HMDB0006695.1	1.6616	0.7326	0.0053626	2.2706
HMDB0033242	0.34499	-1.5354	0.0055559	2.2552
HMDB0060623.1	2.2898	1.1952	0.0055746	2.2538
HMDB0000739	0.58262	-0.77938	0.0057384	2.2412
HMDB0002339	2.3895	1.2567	0.0058677	2.2315
HMDB0011473.1	0.60039	-0.73604	0.0060225	2.2202
HMDB0010386.1	0.6391	-0.6459	0.0060809	2.216
HMDB0028986	2.6115	1.3849	0.0061291	2.2126
HMDB0031061	5.8058	2.5375	0.0061775	2.2092
HMDB0125158	2.1496	1.1041	0.0061952	2.2079
HMDB0000133.2	2.7863	1.4783	0.0062175	2.2064
HMDB0030006	0.5723	-0.80515	0.0063232	2.1991
HMDB0002886.4	2.3063	1.2056	0.0063982	2.1939
HMDB0013058.1	0.54853	-0.86637	0.0065146	2.1861
HMDB0033917.3	1.6086	0.68579	0.0066184	2.1792
HMDB0000206.1	3.3488	1.7436	0.0067735	2.1692
HMDB0002366	0.64608	-0.63022	0.0069006	2.1611
HMDB0010355	0.66014	-0.59916	0.0071435	2.1461
HMDB0029925	3.6264	1.8585	0.0072481	2.1398
HMDB0013243	2.2008	1.138	0.0072608	2.139
HMDB0000763.1	0.43174	-1.2118	0.0072765	2.1381
HMDB0004708.3	0.61557	-0.70001	0.0073514	2.1336
HMDB0041646	0.63583	-0.65328	0.0073585	2.1332
HMDB0002007	1.9695	0.9778	0.0074268	2.1292
HMDB0059949	0.5903	-0.76047	0.0075581	2.1216
HMDB0013124	0.29491	-1.7617	0.0076103	2.1186
HMDB0038332.1	0.44694	-1.1618	0.0076544	2.1161
HMDB0001045.3	0.47668	-1.0689	0.0076814	2.1146
HMDB0094680	2.2851	1.1923	0.0077267	2.112
HMDB0011478	0.55705	-0.84411	0.007932	2.1006
HMDB0010320	4.1468	2.052	0.0085726	2.0669
HMDB0035293	0.55145	-0.85871	0.0086544	2.0628
HMDB0002886.5	2.5196	1.3332	0.0086586	2.0626
HMDB0041833	2.5575	1.3547	0.0086841	2.0613
HMDB0001062.1	0.62944	-0.66786	0.0087711	2.0569
HMDB0062547	0.26617	-1.9096	0.0087788	2.0566
HMDB0029418.1	1.5617	0.64312	0.0088972	2.0507
HMDB0010571.2	0.42759	-1.2257	0.0091704	2.0376
HMDB0000195	2.0105	1.0076	0.0092247	2.035
HMDB0000706.1	3.792	1.923	0.0095384	2.0205
HMDB0010383.2	0.65305	-0.61473	0.0096302	2.0164
HMDB0126632	0.42748	-1.2261	0.0098044	2.0086
HMDB0000050	1.88	0.91071	0.0098572	2.0062
HMDB0030987.1	0.58006	-0.78573	0.0098716	2.0056
HMDB0000150	0.14514	-2.7844	0.0098757	2.0054
HMDB0000071	2.491	1.3167	0.0099093	2.004
HMDB0000565	0.45718	-1.1292	0.0099099	2.0039
HMDB0005045.4	2.8233	1.4974	0.010114	1.9951
HMDB0042032	0.46921	-1.0917	0.011255	1.9486
HMDB0006070.1	4.2333	2.0818	0.011344	1.9452
HMDB0000735	0.65526	-0.60987	0.011417	1.9424
HMDB0006801.1	0.26448	-1.9187	0.011626	1.9346
HMDB0001045.4	0.56352	-0.82745	0.011948	1.9227
HMDB0001316.2	3.2018	1.6789	0.012062	1.9186
HMDB0005076.3	0.38062	-1.3936	0.01226	1.9115
HMDB0011474.2	0.6109	-0.71098	0.012328	1.9091
HMDB0031031.2	0.51543	-0.95614	0.01236	1.908
HMDB0028850	2.5648	1.3588	0.012527	1.9021
HMDB0001383.2	2.2505	1.1702	0.012546	1.9015
HMDB0000022	0.46216	-1.1135	0.012843	1.8913
HMDB0011478.1	0.45532	-1.1351	0.012923	1.8886
HMDB0028830	3.8704	1.9525	0.013255	1.8776
HMDB0007866	0.048454	-4.3672	0.013293	1.8764
HMDB0000296.1	2.0869	1.0614	0.013499	1.8697
HMDB0032421	1.5286	0.61221	0.013565	1.8676
HMDB0028847	3.9509	1.9822	0.013659	1.8646
HMDB0029073	3.6421	1.8648	0.01391	1.8567
HMDB0002335	3.5983	1.8473	0.014082	1.8513
HMDB0029449	0.39457	-1.3417	0.014252	1.8461
HMDB0005060.2	1.5091	0.59372	0.014557	1.8369
HMDB0029611	0.62661	-0.67436	0.014664	1.8338
HMDB0010384	0.55424	-0.85141	0.014732	1.8317
HMDB0005765	4.0748	2.0267	0.014763	1.8308
HMDB0032496.4	0.63647	-0.65184	0.015053	1.8224
HMDB0001015	0.62697	-0.67352	0.015602	1.8068
HMDB0039386	6.4558	2.6906	0.015921	1.798
HMDB0000277	0.63125	-0.66372	0.016261	1.7889
HMDB0003689.1	1.8208	0.86456	0.016897	1.7722
HMDB0036597	0.40315	-1.3106	0.016991	1.7698
HMDB0004708.2	0.46844	-1.0941	0.017003	1.7695
HMDB0000830	0.5525	-0.85595	0.017223	1.7639
HMDB0001228	1.651	0.7233	0.018195	1.74
HMDB0037110	2.2529	1.1718	0.018244	1.7389
HMDB0000978	0.6488	-0.62415	0.018508	1.7326
HMDB0000884	0.64951	-0.62257	0.018683	1.7285
HMDB0031517	0.54846	-0.86654	0.018779	1.7263
HMDB0029852	2.6405	1.4008	0.018972	1.7219
HMDB0011725	1.6361	0.71028	0.020049	1.6979
HMDB0028910.2	2.6425	1.4019	0.020199	1.6947
HMDB0001490	0.53877	-0.89225	0.020261	1.6933
HMDB0001139.6	0.62553	-0.67685	0.020295	1.6926
HMDB0029388.1	0.54416	-0.87789	0.020377	1.6909
HMDB0011745	2.2778	1.1877	0.020705	1.6839
HMDB0007866.1	0.029692	-5.0738	0.020809	1.6817
HMDB0014537	0.29268	-1.7726	0.020885	1.6802
HMDB0004645	3.4081	1.7689	0.020903	1.6798
HMDB0001220	0.58499	-0.77351	0.021252	1.6726
HMDB0000295	1.8297	0.87157	0.021316	1.6713
HMDB0004708.1	0.59441	-0.75047	0.021724	1.6631
HMDB0000425	0.54666	-0.87128	0.021805	1.6614
HMDB0000798	0.65193	-0.61722	0.022316	1.6514
HMDB0031954	2.1934	1.1332	0.022374	1.6503
HMDB0001228.1	4.0959	2.0342	0.02248	1.6482
HMDB0030680	0.52075	-0.94133	0.022646	1.645
HMDB0001976	2.7865	1.4784	0.023326	1.6322
HMDB0014894.1	0.41149	-1.2811	0.023646	1.6262
HMDB0030353	0.64653	-0.62921	0.023786	1.6237
HMDB0240597	2.0441	1.0315	0.023798	1.6235
HMDB0029369	3.6241	1.8576	0.023914	1.6213
HMDB0004667.3	0.40563	-1.3018	0.024104	1.6179
HMDB0135252	1.7676	0.82182	0.02455	1.6099
HMDB0013161	0.57675	-0.79399	0.024826	1.6051
HMDB0028848.1	2.1226	1.0859	0.025104	1.6003
HMDB0014559	0.54361	-0.87937	0.025216	1.5983
HMDB0031963	1.6764	0.74538	0.026024	1.5846
HMDB0004998.1	0.49078	-1.0269	0.026102	1.5833
HMDB0059759	0.63086	-0.66461	0.026201	1.5817
HMDB0000565.3	0.66513	-0.58828	0.027757	1.5566
HMDB0028693	2.5403	1.345	0.028128	1.5509
HMDB0032645	0.616	-0.69899	0.029291	1.5333
HMDB0038379	3.2541	1.7023	0.029751	1.5265
HMDB0039423	3.1243	1.6436	0.029802	1.5258
HMDB0014446	0.56542	-0.82261	0.030264	1.5191
HMDB0030918.1	0.65701	-0.606	0.030336	1.518
HMDB0031923	0.64904	-0.62363	0.030708	1.5127
HMDB0035599.1	0.58586	-0.77137	0.030836	1.5109
HMDB0011164.1	2.9055	1.5388	0.032691	1.4856
HMDB0028963	7.3342	2.8746	0.034823	1.4581
HMDB0116648.1	0.24649	-2.0204	0.035659	1.4478
HMDB0011649.1	0.58314	-0.77809	0.035682	1.4475
HMDB0116648.4	0.56165	-0.83226	0.035975	1.444
HMDB0011471	0.58523	-0.77292	0.036308	1.44
HMDB0034938	0.5567	-0.84503	0.036862	1.4334
HMDB0000826	0.081419	-3.6185	0.036863	1.4334
HMDB0060098.2	1.8277	0.87002	0.039772	1.4004
HMDB0032644	0.64052	-0.64269	0.040233	1.3954
HMDB0000413.1	0.58435	-0.7751	0.040985	1.3874
HMDB0030758	2.1737	1.1201	0.041771	1.3791
HMDB0035919	0.58999	-0.76124	0.041788	1.3789
HMDB0001316.4	0.65865	-0.60242	0.042182	1.3749
HMDB0028800	4.7167	2.2378	0.042691	1.3697
HMDB0030984.2	1.8459	0.88429	0.043125	1.3653
HMDB0000206.4	3.2234	1.6886	0.043162	1.3649
HMDB0000417	0.58902	-0.76362	0.043682	1.3597
HMDB0005060.1	5.1161	2.3551	0.04502	1.3466
HMDB0036188	0.64703	-0.6281	0.045266	1.3442
HMDB0000012.1	0.60893	-0.71566	0.045677	1.3403
HMDB0007936.1	0.35571	-1.4912	0.045715	1.3399
HMDB0005076.1	0.29698	-1.7516	0.04698	1.3281
HMDB0011474	0.59096	-0.75888	0.046995	1.3279
HMDB0061693.2	1.6349	0.70919	0.047125	1.3268
HMDB0116639.1	0.10411	-3.2638	0.047285	1.3253
HMDB0028744	4.1416	2.0502	0.048242	1.3166
HMDB0015444	2.4621	1.2999	0.048487	1.3144
HMDB0035293.1	0.61979	-0.69014	0.049655	1.304
HMDB0010733.1	0.39909	-1.3252	0.049842	1.3024

## Sheet: Pathway analysis
	Total Cmpd	Hits	Statistic Q	Expected Q	Raw p	Holm p	FDR
Amino Sugar Metabolism	33	3	89.741	14.286	2.3216e-07	1.0447e-05	1.0447e-05
Fatty Acid Biosynthesis	35	3	94.902	14.286	1.9313e-06	8.4977e-05	4.3454e-05
Pantothenate and CoA Biosynthesis	21	1	97.237	14.286	6.6585e-06	0.00028632	8.5158e-05
Beta-Alanine Metabolism	34	2	89.582	14.286	7.5696e-06	0.00031792	8.5158e-05
Glutamate Metabolism	49	2	93.99	14.286	2.4419e-05	0.0010012	0.00021977
Arachidonic Acid Metabolism	69	3	88.388	14.286	5.3166e-05	0.0021266	0.00039875
Sphingolipid Metabolism	40	3	75.545	14.286	0.00015297	0.005966	0.00054158
Tryptophan Metabolism	60	4	89.139	14.286	0.00021145	0.0080352	0.00054158
Tyrosine Metabolism	72	4	88.943	14.286	0.00022035	0.008153	0.00054158
Purine Metabolism	74	7	75.295	14.286	0.0002456	0.0088417	0.00054158
Methionine Metabolism	43	2	89.561	14.286	0.00025587	0.0089554	0.00054158
Betaine Metabolism	21	2	89.561	14.286	0.00025587	0.0089554	0.00054158
Ubiquinone Biosynthesis	20	2	90.489	14.286	0.00025593	0.0089554	0.00054158
Estrone Metabolism	24	2	89.596	14.286	0.00026266	0.0089554	0.00054158
Catecholamine Biosynthesis	20	2	90.322	14.286	0.00026994	0.0089554	0.00054158
Histidine Metabolism	43	2	90.24	14.286	0.00027138	0.0089554	0.00054158
Methylhistidine Metabolism	4	2	90.24	14.286	0.00027138	0.0089554	0.00054158
Glycine and Serine Metabolism	59	1	90.514	14.286	0.00027681	0.0089554	0.00054158
Arginine and Proline Metabolism	53	1	90.514	14.286	0.00027681	0.0089554	0.00054158
Nicotinate and Nicotinamide Metabolism	37	1	90.514	14.286	0.00027681	0.0089554	0.00054158
Spermidine and Spermine Biosynthesis	18	1	90.514	14.286	0.00027681	0.0089554	0.00054158
Carnitine Synthesis	22	1	90.514	14.286	0.00027681	0.0089554	0.00054158
Phosphatidylcholine Biosynthesis	14	1	90.514	14.286	0.00027681	0.0089554	0.00054158
Warburg Effect	58	2	85.922	14.286	0.0003007	0.0089554	0.00056381
Glycolysis	25	1	89.05	14.286	0.00042836	0.0089955	0.00066469
Glucose-Alanine Cycle	13	1	89.05	14.286	0.00042836	0.0089955	0.00066469
Gluconeogenesis	35	1	89.05	14.286	0.00042836	0.0089955	0.00066469
Lactose Degradation	9	1	89.05	14.286	0.00042836	0.0089955	0.00066469
Transfer of Acetyl Groups into Mitochondria	22	1	89.05	14.286	0.00042836	0.0089955	0.00066469
Beta Oxidation of Very Long Chain Fatty Acids	17	1	85.617	14.286	0.0009847	0.015755	0.0014294
Mitochondrial Beta-Oxidation of Short Chain Saturated Fatty Acids	27	1	85.617	14.286	0.0009847	0.015755	0.0014294
Galactose Metabolism	38	2	73.098	14.286	0.0011969	0.016757	0.0016322
Lactose Synthesis	20	2	73.098	14.286	0.0011969	0.016757	0.0016322
Lysine Degradation	30	1	79.98	14.286	0.002722	0.032664	0.0036027
Pentose Phosphate Pathway	29	3	75.915	14.286	0.0034388	0.037826	0.0044213
Ammonia Recycling	32	1	70.307	14.286	0.0092975	0.092975	0.011622
Phenylalanine and Tyrosine Metabolism	28	1	61.458	14.286	0.021302	0.19172	0.025226
Thyroid hormone synthesis	13	1	61.458	14.286	0.021302	0.19172	0.025226
Alpha Linolenic Acid and Linoleic Acid Metabolism	19	2	54.179	14.286	0.032364	0.22655	0.037343
Selenoamino Acid Metabolism	28	1	53.513	14.286	0.039159	0.23495	0.044054
Porphyrin Metabolism	40	1	46.312	14.286	0.06323	0.31615	0.06323
Pyrimidine Metabolism	59	1	46.312	14.286	0.06323	0.31615	0.06323
Starch and Sucrose Metabolism	31	1	46.312	14.286	0.06323	0.31615	0.06323
Androgen and Estrogen Metabolism	33	1	46.312	14.286	0.06323	0.31615	0.06323
Androstenedione Metabolism	24	1	46.312	14.286	0.06323	0.31615	0.06323

## Sheet: All annotated metabolites
mz	mzmin	mzmax	rt	rtmin	rtmax	CTL_1_N	CTL_2_N	CTL_3_N	CTL_4_N	MLN_1_N	MLN_2_N	MLN_3_N	MLN_4_N	pcgroup	Compound	Formula
91.0272	91.0271	91.0272	72.4992	72.3307	73.7067	4.5742e+06	4.28984e+06	3.17989e+06	3.16315e+06	3.19637e+06	3.56162e+06	3.92638e+06	3.50112e+06	4	(hydroxymethylidene)carbamic acid;	C2H3NO3;
91.0272	91.0271	91.0272	54.7952	54.4672	55.7874	2.97942e+06	1.57808e+06	2.27648e+06	3.44786e+06	3.2738e+06	2.86699e+06	2.24786e+06	1.9676e+06	25	(hydroxymethylidene)carbamic acid;	C2H3NO3;
111.019	111.018	111.019	51.1232	50.9757	52.1871	1.39079e+08	2.36734e+08	1.27985e+08	1.73793e+08	1.38427e+08	2.65768e+08	1.33883e+08	1.33601e+08	3	Orotidine;	C10H12N2O8;
111.019	111.018	111.019	73.498	72.3947	73.7067	2.40432e+08	2.2184e+08	1.59105e+08	2.25838e+08	2.44001e+08	2.64004e+08	2.41924e+08	1.6455e+08	11	Uridine; Pseudouridine;	C9H12N2O6;
117.054	117.054	117.054	137.29	136.61	138.048	1.88832e+07	1.84706e+07	2.04229e+07	2.35318e+07	2.10195e+07	2.08453e+07	1.73186e+07	1.662e+07	2149	Guanidoacetic acid;	C3H7N3O2;
117.074	117.074	117.074	51.0415	50.884	51.2624	1.45542e+06	1.1833e+06	1.50742e+06	1.89712e+06	2.62305e+06	2.73454e+06	2.31166e+06	2.59123e+06	3	Diisopropyl sulfide; Dipropyl sulfide; 1-Hexanethiol;	C6H14S;
117.074	117.018	117.074	61.9377	59.5822	63.3534	2.69815e+06	1.70595e+06	1.66369e+06	3.59456e+06	7.15443e+06	5.12331e+06	4.6251e+06	3.03574e+06	291	Diisopropyl sulfide; Dipropyl sulfide; 1-Hexanethiol;	C6H14S;
119.053	119.034	119.053	47.4669	46.3481	47.7456	6.00395e+06	6.55668e+06	6.63377e+06	6.92591e+06	8.18824e+06	9.71588e+06	8.88632e+06	9.40182e+06	735	S-Methyl butanethioate; 4-(Methylthio)-2-butanone; 4-Mercapto-2-pentanone; S-Propyl thioacetate; 3-Mercapto-2-pentanone;	C5H10OS;
123.027	123.027	123.027	885.619	879.906	892.435	60322.4	102812	96414.9	62923.7	34329.2	130746	45998.7	45434.4	1834	Phenylmethanethiol; 2-Methylbenzenethiol; Methyl phenyl sulfide;	C7H8S;
126.002	126.002	126.002	47.4798	47.2287	48.7043	5.44217e+06	4.93662e+06	4.9463e+06	5.12522e+06	3.31024e+06	2.04303e+06	2.7813e+06	3.52526e+06	731	2-Acetylthiazole;	C5H5NOS;
129.037	129.018	129.037	52.1554	50.9757	58.3941	1.31948e+07	1.02506e+07	1.06298e+07	1.08355e+07	2.64613e+07	2.02249e+07	2.68331e+07	2.30117e+07	839	2-(Methylthiomethyl)furan; 2-Methyl-3-(methylthio)furan; 2-(1-Mercaptoethyl)furan; 5-Methyl-2-furanmethanethiol; 2,5-Dimethyl-3-furanthiol;	C6H8OS;
129.037	129.037	129.037	73.6815	73.498	73.8954	1.61194e+07	1.80767e+07	1.62949e+07	1.79302e+07	3.7413e+07	3.21463e+07	3.83944e+07	3.34066e+07	11	2-(Methylthiomethyl)furan; 2-Methyl-3-(methylthio)furan; 2-(1-Mercaptoethyl)furan; 5-Methyl-2-furanmethanethiol; 2,5-Dimethyl-3-furanthiol;	C6H8OS;
130.038	130.038	130.05	73.7122	73.498	76.0605	1.58601e+06	1.95339e+06	1.57677e+06	1.72579e+06	4.01284e+06	9.77186e+06	4.62545e+06	3.49306e+06	11	Barbituric acid;	C4H4N2O3;
131.089	131.045	131.089	80.2117	79.7884	81.578	3.26033e+07	4.17291e+06	3.02451e+07	1.1288e+07	8.35576e+07	6.44496e+07	1.64377e+07	4.44383e+07	18	3-Methylcyclohexanethiol;	C7H14S;
131.053	131.053	131.053	59.4802	59.2944	60.6892	1.4556e+06	1.08903e+06	1.67521e+06	2.14694e+06	3.22481e+06	3.68027e+06	3.00874e+06	2.81792e+06	110	2-[(Methylthio)methyl]-2-butenal; S-2-Propenyl propanethioate; 2-Ethyldihydro-3(2H)-thiophenone;	C6H10OS;
135.017	135.017	135.03	51.0471	50.884	52.1871	1.15331e+07	1.03483e+07	1.14948e+07	1.40456e+07	9.41533e+06	1.41445e+07	9.56651e+06	8.99042e+06	3	1-Isothiocyanato-2-(methylthio)ethane;	C4H7NS2;
135.03	135.017	135.03	72.5597	68.4696	73.6103	1.31122e+07	8.49157e+06	1.22385e+07	2.21923e+07	3.83946e+07	5.35999e+07	3.36413e+07	3.31072e+07	585	Erythronic acid; Threonic acid; 1-Pentanesulfenothioic acid; Ethyl propyl disulfide; Ethyl isopropyl disulfide;	C4H8O5; C5H12S2;
138.055	138.055	138.091	215.489	209.501	216.42	2.29653e+06	2.48833e+06	1.98494e+06	2.63701e+06	2.25211e+06	2.09523e+06	2.19624e+06	2.19874e+06	150	8-Hydroxypurine;	C5H6N4O;
139.058	139.058	139.058	215.603	215.011	216.167	166570	174433	132880	179293	178398	166244	169513	152631	150	Benzyl methyl sulfide; 2,6-Dimethylbenzenethiol; (+/-)-1-Phenylethylmercaptan; 2-Phenylethanethiol; 2-Ethylbenzenethiol;	C8H10S;
141.019	140.982	141.019	806.808	805.054	811.814	393870	3.47754e+06	5.56312e+06	205754	6.03322e+06	2.27601e+06	2.61414e+06	4.36664e+06	2522	trans-trans-Muconic acid; Sumiki's acid; cis,cis-Muconic acid; Kojic acid; 5-Hydroxymaltol;	C6H6O4;
141.037	141.037	141.037	2.5723	0.638518	10.5363	40718.6	144673	22048.3	177050	32119.1	45536.7	51263.3	14779.7	3095	2-[(Ethylthio)methyl]furan; 2,5-Dimethyl-3-(methylthio)furan;	C7H10OS;
141.037	141.037	141.037	26.688	22.0098	31.8847	66489.7	176387	171230	176550	159929	311889	165631	85760.7	2947	2-[(Ethylthio)methyl]furan; 2,5-Dimethyl-3-(methylthio)furan;	C7H10OS;
142.05	142.05	142.05	205.001	204.141	205.34	1.33544e+06	1.24246e+06	1.53041e+06	1.63604e+06	1.97332e+06	3.38083e+06	1.78823e+06	1.97364e+06	1048	Vinylacetylglycine; Trimethadione; 5-ethyl-5-methyl-2,4-oxazolidinedione; 6-Oxopiperidine-2-carboxylic acid;	C6H9NO3;
142.974	142.974	142.974	55.6459	54.4672	55.8801	4.99304e+06	8.76838e+06	1.17102e+07	5.21997e+06	4.07301e+06	8.10462e+06	8.41536e+06	3.78026e+06	25	6-Phosphogluconic acid; 2-Carboxyarabinitol 5-phosphate; 6-phosphonatooxy-D-gluconate;	C6H13O10P;
143.118	143.118	143.118	154.54	153.632	155.299	251108	175367	311390	361062	645100	1.93473e+06	287833	790714	76	N6-Acetyl-L-lysine; N-alpha-Acetyl-L-lysine; Glycylleucine; Alanylvaline; Glycyl-Isoleucine;	C8H16N2O3;
143.07	143.07	143.07	217.576	217.011	218.188	806044	670383	742253	999690	586326	600353	665034	685718	245	4-Hydroxycyclohexylcarboxylic acid; Tetrahydrofurfuryl acetate; Botryodiplodin; Methyl (R)-3-methyl-2-oxopentanoate; Ethyl levulinate;	C7H12O3;
143.107	143.106	143.107	344.032	343.571	344.631	688053	452153	790024	1.0586e+06	390146	581846	323722	367272	417	Caprylic acid; Valproic acid; Hexyl acetate; (3R,5Z)-5-Octene-1,3-diol; 2-Ethylhexanoic acid;	C8H16O2;
143.034	143.034	143.034	46.4176	46.1092	47.5569	1.76804e+06	1.85366e+06	1.77179e+06	2.39642e+06	1.41947e+06	1.29321e+06	1.1465e+06	1.82048e+06	71	3-Hexenedioic acid; 3-Methylglutaconic acid; (E)-2-Methylglutaconic acid; trans-2-Hexenedioic acid; 3-Hydroxyadipic acid 3,6-lactone;	C6H8O4;
145.086	145.086	145.086	329.527	328.708	329.952	9.09302e+06	7.25051e+06	8.46094e+06	1.32342e+07	2.88037e+06	3.88505e+06	2.99145e+06	3.51492e+06	2026	4-Guanidinobutanoic acid;	C5H11N3O2;
145.086	145.086	145.086	296.47	295.952	296.991	500119	470425	388534	469402	686707	629449	593184	479806	270	3-Hydroxyisoheptanoic acid; (+/-)-Ethyl 2-hydroxy-2-methylbutyrate; Methyl DL-Leucate; Methyl (Â±)-3-hydroxyhexanoate; Butyl lactate;	C7H14O3;
145.086	145.086	145.086	287.496	286.875	288.243	500708	448727	442741	437490	552706	544098	507512	456774	480	3-Hydroxyisoheptanoic acid; (+/-)-Ethyl 2-hydroxy-2-methylbutyrate; Methyl DL-Leucate; Methyl (Â±)-3-hydroxyhexanoate; Butyl lactate;	C7H14O3;
145.097	145.097	145.097	871.895	871.361	872.525	714145	625981	932494	695229	994622	1.09296e+06	1.1017e+06	977327	1531	L-Lysine; D-Lysine; (3S)-3,6-Diaminohexanoate; (3S,5S)-3,5-Diaminohexanoate; 2,6-diaminohexanoic acid;	C6H14N2O2;
146.081	146.06	146.081	221.446	220.749	224.037	422597	268035	200201	166439	144980	96545.3	128766	146310	2785	(2R,3R,4R)-2-Amino-4-hydroxy-3-methylpentanoic acid; Fagomine; N-(2-Hydroxyethyl)-morpholine N-oxide; 2-amino-6-hydroxyhexanoic acid;	C6H13NO3;
146.045	146.045	146.1	873.26	871.361	873.881	4.34915e+06	28420.9	4.84275e+06	4.46496e+06	4.92139e+06	2.71761e+06	5.11044e+06	5.29434e+06	102	L-Glutamic acid; N-Methyl-D-aspartic acid; N-Acetylserine; O-Acetylserine; D-Glutamic acid;	C5H9NO4;
147.048	147.029	147.065	81.4835	79.8332	88.8741	4.46579e+06	3.87784e+06	3.30014e+06	3.41615e+06	4.97602e+06	2.91094e+06	1.39273e+07	4.42554e+06	1507	3-(Methylthio)propyl acetate; Ethyl 3-mercaptobutyrate; Methyl 3-(methylthio)butanoate; Propyl 2-mercaptopropionate; 3-Mercapto-3-methylbutyl formate;	C6H12O2S;
147.053	147.053	147.054	97.4054	96.2822	98.6098	2.8218e+06	2.03711e+06	1.08065e+06	2.28815e+06	81257.6	7454.41	52487.8	49693.7	56	2-Keto-glutaramic acid;	C5H7NO4;
147.048	147.048	147.048	47.4669	47.2287	47.7456	3.5135e+07	3.53843e+07	3.67246e+07	3.73051e+07	4.28312e+07	4.29978e+07	4.48425e+07	4.71178e+07	733	3-(Methylthio)propyl acetate; Ethyl 3-mercaptobutyrate; Methyl 3-(methylthio)butanoate; Propyl 2-mercaptopropionate; 3-Mercapto-3-methylbutyl formate;	C6H12O2S;
147.044	147.044	147.044	283.979	282.805	284.554	299418	334673	373388	357969	456528	467133	762802	434077	196	Cinnamic acid; trans-Cinnamic acid; (E)-3-(2-Hydroxyphenyl)-2-propenal; Di-2-furanylmethane; 1-Phenyl-1,2-propanedione;	C9H8O2;
149.008	149.008	149.008	667.948	667.549	668.483	286239	240931	359872	332465	267614	266410	298792	331925	260	Arabinonic acid; Ribonic acid; â€‹D-â€‹Xylonic acid; â€‹L-â€‹Lyxonic acid; â€‹L-Xylonic acid;	C5H10O6;
148.99	148.99	148.99	99.9648	98.9956	100.119	205147	368796	342920	464455	150754	298026	177453	173807	470	Thiodiacetic acid;	C4H6O4S;
149.027	149.026	149.027	189.977	189.437	191.105	742348	753444	617252	741177	878215	710532	997071	882447	998	(Â±)-2-Hydroxy-4-(methylthio)butanoic acid;	C5H10O3S;
149.06	149.059	149.06	377.462	376.813	377.847	509992	566040	539049	471119	473887	447098	400563	415694	1821	Hydrocinnamic acid; 4-Ethylbenzoic acid; 3-Methylphenylacetic acid; 3,4-Dimethylbenzoic acid; 4-Coumaryl alcohol;	C9H10O2;
149.046	149.046	149.046	73.6103	72.5244	73.7835	3.198e+06	3.85711e+06	4.67041e+06	4.40562e+06	5.4955e+06	9.52451e+06	7.14401e+06	5.73298e+06	11	2-Propenyl propyl disulfide; Methyl 3-methyl-1-butenyl disulfide; 1-Propenyl propyl disulfide;	C6H12S2;
149.046	149.046	149.046	892.221	887.006	895.217	3.16369e+06	1.15213e+06	416330	956266	367317	1.74279e+06	3.00371e+06	3.29516e+06	1854	Diisopropyl disulfide; Methyl pentyl disulfide; Dipropyl disulfide; 1,6-Hexanedithiol; Butyl ethyl disulfide;	C6H14S2;
151.039	151.039	151.039	390.034	389.362	390.75	5.07627e+06	5.61531e+06	5.72843e+06	5.50188e+06	6.8767e+06	6.86674e+06	6.07585e+06	5.9082e+06	345	p-Hydroxyphenylacetic acid; 3-Hydroxyphenylacetic acid; ortho-Hydroxyphenylacetic acid; Mandelic acid; p-Anisic acid;	C8H8O3;
151.996	151.996	151.997	345.437	344.631	347.059	1.1024e+06	1.09547e+06	1.0822e+06	1.12728e+06	719814	1.03211e+06	561131	1.11811e+06	214	Asparagusic acid;	C4H6O2S2;
153.037	153.037	153.091	406.58	404.192	407.751	94826.1	203692	118582	110781	143544	89824.2	110256	98295.4	391	1-(2-Thienyl)-1-butanone; 1-(5-Methyl-2-thienyl)-1-propanone; 3-Acetyl-2,5-dimethylthiophene;	C8H10OS;
153.018	152.985	153.018	801.059	796.403	802.393	1.4103e+06	1.25899e+06	1.2445e+06	2.23034e+06	2.3076e+06	313071	2.1141e+06	1.57435e+06	2331	Gentisic acid; 2-Pyrocatechuic acid; Protocatechuic acid; 2,6-Dihydroxybenzoic acid; 3,5-Dihydroxybenzoic acid;	C7H6O4;
153.018	153.018	153.018	770.235	768.535	771.838	1.61597e+06	3.40818e+06	1.14623e+06	1.35181e+06	1.13997e+06	1.1916e+06	2.17616e+06	918946	2495	Gentisic acid; 2-Pyrocatechuic acid; Protocatechuic acid; 2,6-Dihydroxybenzoic acid; 3,5-Dihydroxybenzoic acid;	C7H6O4;
153.054	153.054	153.055	182.721	181.947	183.338	207708	181573	239506	290444	214980	224831	278985	109666	266	Hydroxytyrosol; Sylvopinol; 4-Hydroxy-3-methoxybenzenemethanol; 2,6-Dimethoxyphenol; Propyl 2-furoate;	C8H10O3;
153.031	153.031	153.031	95.5306	94.6924	96.1325	1.86641e+06	813750	4.17177e+06	3.23865e+06	4.45068e+06	1.7862e+06	3.96524e+06	1.50423e+06	337	Diethylphosphate;	C4H11O4P;
153.091	153.091	153.091	323.102	322.821	323.895	203934	267422	192565	381871	184258	302838	219530	236003	3032	Methyl 2-octynoate; 2,4-Hexadienyl propionate; 2-Nonenoic acid gamma-lactone; (E)-2,6-Dimethyl-2,5-heptadienoic acid; 3,5,5-Trimethyl-1,2-cyclohexanedione;	C9H14O2;
153.018	153.018	153.018	820.978	819.31	823.997	1.12545e+06	913341	1.36042e+06	888783	1.05688e+06	1.01607e+06	808779	838972	985	Gentisic acid; 2-Pyrocatechuic acid; Protocatechuic acid; 2,6-Dihydroxybenzoic acid; 3,5-Dihydroxybenzoic acid;	C7H6O4;
153.018	152.985	153.018	784.143	782.307	787.799	1.86696e+06	1.55888e+06	253098	1.60146e+06	1.21898e+06	894175	2.21114e+06	2.04608e+06	33	Gentisic acid; 2-Pyrocatechuic acid; Protocatechuic acid; 2,6-Dihydroxybenzoic acid; 3,5-Dihydroxybenzoic acid;	C7H6O4;
153.018	152.995	153.018	864.548	861.382	868.907	1.10203e+06	1.14532e+06	1.156e+06	1.21503e+06	1.22735e+06	1.32873e+06	1.21044e+06	1.25289e+06	92	Gentisic acid; 2-Pyrocatechuic acid; Protocatechuic acid; 2,6-Dihydroxybenzoic acid; 3,5-Dihydroxybenzoic acid;	C7H6O4;
154.061	154.061	154.061	80.1059	79.7884	81.4148	6.66949e+06	7.19852e+06	6.57536e+06	8.59806e+06	1.69238e+07	1.92998e+07	1.40955e+07	1.26959e+07	18	L-Histidine; L-2-Amino-3-(1-pyrazolyl)propanoic acid;	C6H9N3O2;
154.086	154.086	154.086	306.56	306.2	307.509	146938	218270	190139	225364	148095	122756	190207	157340	2607	Arecoline;	C8H13NO2;
154.061	154.061	154.061	871.895	871.361	872.525	813375	738798	1.09689e+06	799966	879570	1.07389e+06	1.03917e+06	1.22137e+06	1531	L-Histidine; L-2-Amino-3-(1-pyrazolyl)propanoic acid;	C6H9N3O2;
154.989	154.989	154.989	400.93	400.025	401.475	186366	176524	258490	250020	218544	176359	176301	182116	179	m-Chlorobenzoic acid;	C7H5ClO2;
154.989	154.989	154.989	339.107	338.358	339.808	71771.9	118286	123827	119851	76471.9	107156	94824	116823	2479	m-Chlorobenzoic acid;	C7H5ClO2;
157.122	157.122	157.122	534.339	533.213	535.307	138695	235576	194747	215210	155462	182577	139702	154780	1184	Oenanthic ether; Pelargonic acid; xi-2-Ethylheptanoic acid; Methyl caprylate; Heptyl acetate;	C9H18O2;
157.05	157.05	157.05	241.82	241.71	242.046	561277	642849	595286	615481	545167	520398	542530	616854	3054	Succinylacetone; Isopropylmaleic acid; xi-2,3-Dihydro-3,5-dihydroxy-6-methyl-4H-pyran-4-one; Ethyl 5-oxotetrahydro-2-furancarboxylate;	C7H10O4;
157.122	157.122	157.122	870.483	870.257	870.76	184437	154035	216344	158877	162551	176522	118270	164314	1533	Oenanthic ether; Pelargonic acid; xi-2-Ethylheptanoic acid; Methyl caprylate; Heptyl acetate;	C9H18O2;
158.045	158.045	158.045	49.7362	48.6107	50.9947	1.97062e+06	1.91717e+06	1.8657e+06	2.05377e+06	861250	432341	559029	617438	1191	L-2-Amino-4-methylenepentanedioic acid; L-trans-alpha-Amino-2-carboxycyclopropaneacetic acid;	C6H9NO4;
158.06	158.06	158.06	295.086	293.646	295.492	33515.2	26646.8	39908.7	23538.8	69534.6	91526.7	100642	103408	514	Indoleacetaldehyde; N-Hydroxy-1-aminonaphthalene;	C10H9NO;
159.101	159.044	159.102	385.365	383.369	386.001	752433	879102	876371	1.03604e+06	719911	746727	975557	1.00461e+06	2516	7-Hydroxyoctanoic acid; Hydroxyoctanoic acid; 3-Hydroxyoctanoic acid; (R)-2-Hydroxycaprylic acid; (R)-3-Hydroxyoctanoic acid;	C8H16O3;
159.101	159.101	159.102	281.236	280.558	281.788	611119	586869	635068	593895	534203	455779	550276	542728	2505	7-Hydroxyoctanoic acid; Hydroxyoctanoic acid; 3-Hydroxyoctanoic acid; (R)-2-Hydroxycaprylic acid; (R)-3-Hydroxyoctanoic acid;	C8H16O3;
159.065	159.065	159.065	265.979	265.634	266.845	1.09578e+06	2.47765e+06	1.10583e+06	1.14053e+06	1.04295e+06	862402	958293	1.00141e+06	2991	3-Methyladipic acid; Pimelic acid; 3,3-Dimethylglutaric acid; 2-Methyladipic acid; Diethyl malonate;	C7H12O4;
159.076	159.076	159.076	174.949	174.403	175.622	142715	117131	135066	185997	215435	238727	184770	186627	220	D-Alanyl-D-alanine; Alanylalanine; 4-Acetamido-2-aminobutanoic acid;	C6H12N2O3;
159.065	159.065	159.065	231.645	231.082	232.226	5.18508e+06	4.70777e+06	4.84341e+06	5.63354e+06	3.17564e+06	3.32857e+06	3.52606e+06	3.70327e+06	1827	L-Hexahydro-3-imino-1,2,4-oxadiazepine-3-carboxylic acid;	C5H9N3O3;
159.084	159.084	159.084	202.474	201.964	203.197	1.92074e+06	1.69908e+06	2.00439e+06	2.20788e+06	2.78597e+06	2.536e+06	2.84709e+06	2.60938e+06	127	S-Isopropyl 3-methylbut-2-enethioate;	C8H14OS;
159.101	159.101	159.102	353.78	352.927	354.09	2.23137e+06	2.36694e+06	1.97479e+06	2.24746e+06	2.84289e+06	2.56286e+06	3.1519e+06	2.95434e+06	330	7-Hydroxyoctanoic acid; Hydroxyoctanoic acid; 3-Hydroxyoctanoic acid; (R)-2-Hydroxycaprylic acid; (R)-3-Hydroxyoctanoic acid;	C8H16O3;
159.029	159.009	159.029	73.6815	73.5694	80.2703	788061	888231	174087	1.12163e+06	147518	53993.1	67439.9	34585.4	722	Oxoadipic acid; 3-Oxoadipic acid; 2-Methyl-4-oxopentanedioic acid;	C6H8O5;
160.039	160.039	160.039	250.883	250.25	251.694	576998	621450	534315	726532	434567	426124	473425	487648	252	2-Indolecarboxylic acid; Indole-3-carboxylic acid; 4,6-Dihydroxyquinoline; 3-Formyl-6-hydroxyindole; Quinoline-4,8-diol;	C9H7NO2;
160.039	160.039	160.039	307.898	307.484	308.928	707869	706453	913737	638997	506700	421738	513369	507939	911	2-Indolecarboxylic acid; Indole-3-carboxylic acid; 4,6-Dihydroxyquinoline; 3-Formyl-6-hydroxyindole; Quinoline-4,8-diol;	C9H7NO2;
161.001	160.934	161.001	808.334	806.964	810.486	1.34279e+06	1.77764e+06	1.26278e+06	2.90231e+06	971077	3.3567e+06	1.35982e+06	2.16822e+06	8	N-Nitrosothiazolidine-4-carboxylic acid;	C4H6N2O3S;
161.021	160.997	161.044	91.2775	89.1057	93.3491	291638	254507	2.4686e+07	395343	2.80483e+07	2.74564e+07	2.36387e+07	2.44157e+07	117	1-Piperazinecarbodithioic acid;	C5H10N2S2;
161.001	160.934	161.001	799.78	798.414	800.678	1.85542e+06	2.94006e+06	1.34238e+06	896474	1.32588e+06	1.12992e+06	1.70253e+06	1.32697e+06	7	N-Nitrosothiazolidine-4-carboxylic acid;	C4H6N2O3S;
160.955	160.934	160.956	491.074	485.707	491.454	202930	231225	221149	223513	261477	283355	232181	225797	401	2,4-Dichlorophenol; 2,5-Dichlorophenol;	C6H4Cl2O;
161.056	161.044	161.056	46.4937	46.3125	47.4669	1.6531e+06	1.3153e+06	1.69891e+06	2.16339e+06	4.13449e+06	9.87832e+06	2.9359e+06	4.71987e+06	1272	Glycyl-Serine; Serylglycine; L-4-Hydroxyglutamine;	C5H10N2O4;
161.107	161.107	161.107	406.494	405.485	406.911	146222	142259	189005	100987	152178	110843	122382	118962	391	Nicotine; Anabasine; Trimethyl-2-propenylpyrazine;	C10H14N2;
160.956	160.955	160.956	465.228	464.324	465.44	132197	142747	118421	108031	124144	107712	90793.5	155556	1957	2,4-Dichlorophenol; 2,5-Dichlorophenol;	C6H4Cl2O;
162.953	162.952	162.953	491.306	490.551	491.835	129610	192378	133800	141909	172988	161386	130899	147382	2933	Methoxyflurane;	C3H4Cl2F2O;
162.892	162.878	162.933	872.047	871.361	875.684	367294	364946	44644.1	339215	382801	211401	381653	347781	2909	Molybdate;	H2MoO4;
163.075	163.075	163.075	423.403	423.119	423.707	147224	156241	141299	157872	181387	157647	94562.1	185795	2068	2-Phenylbutyric acid; Benzenebutanoic acid; 3-Phenylbutyric acid; Isoeugenol; Eugenol;	C10H12O2;
163.039	163.039	163.039	196.579	196.401	197.163	302641	325459	329509	338577	397591	365497	375709	460693	105	Phenylpyruvic acid; m-Coumaric acid; 4-Hydroxycinnamic acid; 2-Hydroxycinnamic acid; Enol-phenylpyruvate;	C9H8O3;
164.034	164.034	164.034	288.259	288.155	288.425	369560	406597	454698	383563	373912	361735	421076	356531	2163	4-Pyridoxolactone; Formylanthranilic acid; 5-Pyridoxolactone; Noradrenochrome; 6-Methoxy-2(3H)-benzoxazolone;	C8H7NO3;
165.04	165.04	165.04	668.106	667.459	668.487	4.88007e+06	4.56154e+06	7.55888e+06	5.28355e+06	6.85397e+06	4.67967e+06	4.71707e+06	4.98168e+06	260	Arabinonic acid; Ribonic acid; â€‹D-â€‹Xylonic acid; â€‹L-â€‹Lyxonic acid; â€‹L-Xylonic acid;	C5H10O6;
165.091	165.091	165.091	341.044	340.048	341.396	299491	244193	283499	494428	168134	244603	156906	220103	466	Perillic acid; Wine lactone; 6-Pentyl-2H-pyran-2-one; 2-tert-Butyl-1,4-benzenediol; 2-Methoxy-4-propylphenol;	C10H14O2;
165.091	165.091	165.091	434.53	433.519	435.072	131303	165401	138643	53188.2	140586	157459	127948	152473	2348	Perillic acid; Wine lactone; 6-Pentyl-2H-pyran-2-one; 2-tert-Butyl-1,4-benzenediol; 2-Methoxy-4-propylphenol;	C10H14O2;
165.04	165.04	165.04	740.979	740.367	741.291	2.99743e+06	2.99111e+06	3.82095e+06	3.42115e+06	2.3574e+06	2.83763e+06	3.16609e+06	3.25842e+06	1994	Arabinonic acid; Ribonic acid; â€‹D-â€‹Xylonic acid; â€‹L-â€‹Lyxonic acid; â€‹L-Xylonic acid;	C5H10O6;
165.978	165.978	165.978	469.316	468.616	470.717	1.07357e+07	1.13629e+07	1.12443e+07	1.10504e+07	1.10855e+07	5.17283e+06	2.50341e+07	5.04712e+07	753	2(3H)-Benzothiazolethione;	C7H5NS2;
165.978	165.978	165.978	457.088	456.558	457.56	1.05308e+07	9.88734e+06	6.69406e+06	5.69975e+06	6.3333e+06	6.00903e+06	6.53365e+06	7.33647e+06	17	2(3H)-Benzothiazolethione;	C7H5NS2;
166.05	166.05	166.05	445.802	445.152	446.363	796059	788716	733248	881049	912115	2.8698e+06	832053	2.7159e+06	2979	Pyridoxal; Isopyridoxal; 3alpha,4,5,7alpha-Tetrahydro-5-hydroxy-1H-isoindole-1,3(2H)-dione; 3alpha,4,7,7alpha-Tetrahydro-4-hydroxy-1H-isoindole-1,3(2H)-dione; 3-Methoxyanthranilate;	C8H9NO3;
166.077	166.074	166.077	129.567	128.748	130.236	3.48847e+06	4.46863e+06	5.51665e+06	5.95698e+06	8.59905e+06	8.89647e+06	7.33945e+06	7.39631e+06	6	4-Thialysine; S-(2-Aminoethyl)-L-cysteine;	C5H12N2O2S;
166.05	166.05	166.05	73.5694	72.5597	73.7067	2.4395e+06	2.05303e+06	1.57383e+06	3.24763e+06	2.60942e+06	2.41372e+06	2.14198e+06	1.35029e+06	11	Pyridoxal; Isopyridoxal; 3alpha,4,5,7alpha-Tetrahydro-5-hydroxy-1H-isoindole-1,3(2H)-dione; 3alpha,4,7,7alpha-Tetrahydro-4-hydroxy-1H-isoindole-1,3(2H)-dione; 3-Methoxyanthranilate;	C8H9NO3;
166.086	166.058	166.086	927.354	924.579	928.886	184006	87475.8	179366	98513.2	69983.9	76768.5	76134.6	90682.3	2532	3-Methoxytyramine; Phenylephrine; p-Synephrine; 4-Methoxytyramine; Metaraminol;	C9H13NO2;
166.061	166.058	166.086	886.467	881.778	893.824	36614.3	137795	42495.2	35193.2	28332.2	75097.5	43972.8	84882.9	1837	(S)-Spinacine; 2,4-Diamino-6-nitrotoluene;	C7H9N3O2;
166.05	166.05	166.05	455.768	454.91	456.854	775464	750509	993737	706888	623909	764499	756152	585089	1915	Pyridoxal; Isopyridoxal; 3alpha,4,5,7alpha-Tetrahydro-5-hydroxy-1H-isoindole-1,3(2H)-dione; 3alpha,4,7,7alpha-Tetrahydro-4-hydroxy-1H-isoindole-1,3(2H)-dione; 3-Methoxyanthranilate;	C8H9NO3;
167.02	167.019	167.078	128.121	126.249	130.029	1.1878e+07	594016	1.92768e+07	411935	1.37498e+07	1.21226e+07	1.28754e+07	6.45923e+06	6	beta-D-3-Ribofuranosyluric acid;	C10H12N4O7;
167.02	167.02	167.02	72.5244	72.3307	73.6423	1.15801e+09	1.11974e+09	1.23868e+09	1.39667e+09	1.04338e+09	1.18248e+09	1.09291e+09	1.07146e+09	4	Uric acid;	C5H4N4O3;
167.107	167.107	167.107	360.602	359.965	360.84	195668	169868	176300	249993	104901	131480	129351	137158	497	trans-4,5-epoxy-2(E)-decenal; Ethyl (4Z)-4,7-octadienoate; Methyl octynecarboxylate; (+/-)-Dihydromintlactone; 2,4-Hexadienyl butyrate;	C10H16O2;
167.07	167.07	167.07	305.352	304.813	306.2	277402	330946	280802	281437	155370	147894	195892	184324	2618	2,6-Dimethoxy-4-methylphenol; 4-Ipomeanol; 1-Ipomeanol; Epoxyoxophorone; Ethyl 2-furanpropionate;	C9H12O3;
167.02	167.02	167.02	185.24	184.512	186.07	5.03932e+06	5.9872e+06	3.81901e+06	5.21523e+06	3.91165e+06	1.97925e+06	3.18649e+06	2.09946e+06	10	Galactonic acid; Gluconic acid; Gulonic acid;	C6H12O7;
167.107	167.107	167.107	383.092	382.86	383.261	43748.1	220940	18732.1	35966.5	22839.4	4665.81	60454.9	47681.2	349	3,4-Methyleneazelaic acid;	C11H16O4;
167.143	167.107	167.143	527.456	525.85	527.699	142061	127726	84440.5	104910	120038	105442	122808	160687	2369	10-Undecenal; (+/-)-trans- and cis-4,8-Dimethyl-3,7-nonadien-2-ol; 10-Undecen-2-one; (1R,2R)-1,2,7,7-Tetramethylbicyclo[2.2.1]heptan-2-ol; 9-Undecenal;	C11H20O;
168.102	168.029	168.102	356.562	355.415	359.965	511700	554702	552632	698872	546982	487018	661806	567345	1898	Homoarecoline;	C9H15NO2;
168.102	168.102	168.102	199.777	199.275	200.754	74084.7	95959	91167.1	121365	90097.4	84248.4	146246	102624	303	Homoarecoline;	C9H15NO2;
168.99	168.942	168.99	54.7364	54.4672	57.0207	1.52416e+07	1.56128e+07	1.45509e+07	1.10404e+07	1.80456e+07	1.14114e+07	1.05272e+07	8.19085e+06	25	Glyceraldehyde 3-phosphate; Dihydroxyacetone phosphate;	C3H7O6P;
169.086	169.086	169.086	428.345	427.72	429.028	458703	467912	538710	539426	598249	536985	683483	415544	463	1,4-Ipomeadiol; cis-3-Hexenyl pyruvate;	C9H14O3;
171.102	171.019	171.102	399.917	399.388	401.414	1.99508e+06	1.15112e+06	1.14848e+06	1.21255e+06	915857	1.4852e+06	1.04118e+06	973861	2459	Tetrahydrofurfuryl butyrate; cis-3-Hexenyl lactate; 3-Methylbutyl 3-oxobutanoate; Butyl levulinate; Butyl 3-hydroxy-2-methylidenebutanoate;	C9H16O3;
171.055	171.055	171.055	212.339	211.863	213.036	71485.7	72173.7	104200	71509.6	57404.2	45925.9	43822.3	60322.3	370	3-Acetyl-2,7-naphthyridine; 4-Hydroxy-1H-indole-3-acetonitrile;	C10H8N2O;
171.102	171.019	171.102	370.515	369.918	373.648	2.17511e+06	963972	1.1924e+06	1.69731e+06	1.78128e+06	1.11135e+06	849902	808573	319	Tetrahydrofurfuryl butyrate; cis-3-Hexenyl lactate; 3-Methylbutyl 3-oxobutanoate; Butyl levulinate; Butyl 3-hydroxy-2-methylidenebutanoate;	C9H16O3;
171.102	171.019	171.102	255.543	254.813	259.279	2.45469e+06	522053	520041	880517	1.33552e+06	635065	609240	1.28758e+06	2814	Tetrahydrofurfuryl butyrate; cis-3-Hexenyl lactate; 3-Methylbutyl 3-oxobutanoate; Butyl levulinate; Butyl 3-hydroxy-2-methylidenebutanoate;	C9H16O3;
172.097	172.097	172.097	264.818	264.317	265.634	5.70264e+06	5.56431e+06	5.32917e+06	6.17082e+06	6.11001e+06	4.06695e+06	7.2747e+06	5.83204e+06	145	Hexanoylglycine; Isovalerylalanine; Isovalerylsarcosine; N-Acetylleucine; N-Acetylisoleucine;	C8H15NO3;
172.039	172.039	172.039	317.709	317.273	318.85	189517	138052	208122	245639	202846	277788	148426	128517	1391	Quinaldic acid; 1-nitronaphthalene;	C10H7NO2;
172.06	172.022	172.06	80.1224	79.7884	82.4093	3.87145e+06	2.59745e+06	3.6668e+06	5.26096e+06	3.73632e+06	3.8126e+06	4.74832e+06	2.9224e+06	806	N-Acetyl-L-glutamate 5-semialdehyde;	C7H11NO4;
172.097	172.097	172.097	217.317	216.553	217.971	1.20323e+06	1.40124e+06	1.04955e+06	1.09519e+06	1.05119e+06	911999	1.03604e+06	1.15145e+06	2352	Hexanoylglycine; Isovalerylalanine; Isovalerylsarcosine; N-Acetylleucine; N-Acetylisoleucine;	C8H15NO3;
172.99	172.99	172.99	224.162	223.405	224.946	987478	969053	1.07842e+06	1.15522e+06	861068	707538	845904	730983	446	Phenol sulphate;	C6H6O4S;
173.117	173.117	173.117	324.339	323.575	324.845	491498	550141	597884	502440	491362	404281	498832	498230	456	(Â±)-3-Hydroxynonanoic acid; 2,4,6-Triethyl-1,3,5-trioxane;	C9H18O3;
173.081	173.081	173.081	306.155	305.219	306.37	723534	1.23203e+06	627051	1.27128e+06	728710	1.13939e+06	736378	772095	299	Suberic acid; Ethyladipic acid; Diethyl succinate; Dimethyl adipate; 2,4-Dimethyladipic acid;	C8H14O4;
173.117	173.117	173.117	405.332	404.826	405.914	1.37024e+06	1.18358e+06	936004	1.14404e+06	1.00065e+06	1.46521e+06	1.05796e+06	1.08662e+06	2869	(Â±)-3-Hydroxynonanoic acid; 2,4,6-Triethyl-1,3,5-trioxane;	C9H18O3;
173.081	173.081	173.081	275.564	274.745	276.064	1.399e+07	1.38967e+07	1.25668e+07	1.3944e+07	1.00468e+07	1.18837e+07	1.11129e+07	1.23314e+07	161	2-Oxoarginine;	C6H11N3O3;
173.117	173.117	173.117	369.424	369.009	370.323	772544	1.12934e+06	1.26347e+06	1.02526e+06	952659	1.02006e+06	1.00346e+06	1.21511e+06	115	(Â±)-3-Hydroxynonanoic acid; 2,4,6-Triethyl-1,3,5-trioxane;	C9H18O3;
173.1	173.1	173.1	264.937	264.342	265.732	518258	442312	453145	519584	494208	335188	580045	450697	420	Hexanethioic acid S-propyl ester;	C9H18OS;
173.071	172.957	173.117	889.821	885.237	895.237	235856	163442	234963	167589	79445.7	142486	106095	146296	1849	Demethylated antipyrine; Indole-3-acetamide;	C10H10N2O;
173.071	172.957	173.117	938.643	931.671	943.323	34283.6	82161.9	303472	181642	213097	145876	253129	272855	372	Demethylated antipyrine; Indole-3-acetamide;	C10H10N2O;
173.103	173.103	173.103	44.0672	43.6885	45.0972	6.59582e+07	6.18156e+07	7.33938e+07	8.36135e+07	8.08319e+07	1.3077e+08	9.51206e+07	1.01524e+08	1348	L-Arginine; D-Arginine;	C6H14N4O2;
173.103	173.103	173.117	871.909	871.361	873.023	479807	639838	854767	761185	790238	66218.5	881886	1.14761e+06	1531	L-Arginine; D-Arginine;	C6H14N4O2;
173.117	173.117	173.117	435.13	434.617	435.955	1.31677e+06	1.38872e+06	1.97705e+06	1.79962e+06	1.4821e+06	1.46497e+06	1.90814e+06	1.65091e+06	244	(Â±)-3-Hydroxynonanoic acid; 2,4,6-Triethyl-1,3,5-trioxane;	C9H18O3;
173.092	173.044	173.092	74.9441	74.7588	76.3633	3.26653e+06	1.92649e+06	194951	5.57221e+06	9.05239e+06	3.25727e+07	3.21939e+06	1.18593e+07	714	N2-Acetylornithine; Glycylvaline; Valylglycine; L-Theanine; Gly-Norvaline;	C7H14N2O3;
173.103	173.071	173.117	957.503	952.732	958.985	85559.8	143921	125473	530378	582145	631950	142600	65317.1	239	L-Arginine; D-Arginine;	C6H14N4O2;
174.087	173.925	174.087	870.504	869.963	871.162	142132	133526	281804	258037	160255	146418	1.03336e+06	245607	111	Citrulline; Argininic acid;	C6H13N3O3;
175.075	175.075	175.075	351.16	350.712	352.016	126366	121149	102865	111846	138369	99271.3	105574	116993	296	Cinnamyl acetate; Ethyl cinnamate; 2-Propenyl phenylacetate; 2-(Phenylethenyl)-1,3-dioxolane; 3-(4-Methoxyphenyl)-2-methyl-2-propenal;	C11H12O2;
175.06	175.06	175.06	214.321	213.599	214.762	343737	425683	464664	395339	541444	486295	420853	406827	482	2-Isopropylmalic acid; 2,3-Dimethyl-3-hydroxyglutaric acid; 3-Isopropylmalic acid; (Â±)-Glycerol 1,2-diacetate;	C7H12O5;
175.025	174.977	175.025	89.0463	85.2876	90.1913	621946	856749	917476	861593	1.11638e+06	1.14595e+06	176927	1.14592e+06	117	2,5-Dimethyl-3-(methyldithio)furan;	C7H10OS2;
176.038	176.038	176.038	187.098	186.327	187.501	8.65129e+06	6.39646e+06	1.03786e+07	1.25598e+07	7.36658e+06	9.25836e+06	6.05682e+06	6.27149e+06	130	N-Formyl-L-methionine; Cycloalliin; Isoalliin; (R)C(S)S-Alliin; N-Acetyl-S-methylcysteine;	C6H11NO3S;
176.935	176.935	176.935	54.4582	53.312	54.7952	1.21063e+08	1.19766e+08	1.16588e+08	6.89422e+07	1.01986e+08	1.06264e+08	1.04534e+08	7.83068e+07	25	Pyrophosphate;	H4O7P2;
177.022	177.022	177.022	126.786	125.837	130.144	3.14498e+06	1.44573e+06	2.2651e+06	4.07758e+06	1.40207e+06	788810	1.30679e+06	807028	2082	3,3'-Thiobispropanoic acid; 2,3-Dihydroxy-5-methylthio-4-pentenoic acid;	C6H10O4S;
177.039	176.935	177.095	73.7835	73.5694	81.5144	3.58598e+06	2.88591e+06	4.02525e+06	3.18352e+06	822250	786757	737181	72520.9	11	Gluconolactone; 2-Keto-3-deoxy-D-gluconic acid; 3-Keto-b-D-galactose; Galactonolactone; L-Gulonolactone;	C6H10O6;
177.091	177.091	177.091	497.434	496.912	498.322	134375	217861	135281	94078.5	115365	121984	115461	130039	486	5-Phenylvaleric acid; Phenylmethyl 2-methylpropanoate; Methyleugenol; Phenylmethyl butanoate; 3-Phenylpropyl acetate;	C11H14O2;
177.039	177.039	177.039	50.468	48.9119	52.2215	2.40349e+06	853255	2.25503e+06	1.59412e+06	571378	258818	547354	481281	1192	Gluconolactone; 2-Keto-3-deoxy-D-gluconic acid; 3-Keto-b-D-galactose; Galactonolactone; L-Gulonolactone;	C6H10O6;
178.05	178.05	178.05	350.966	350.108	351.278	449254	342335	400614	503386	424495	476690	415575	410792	2595	Hippuric acid; 3-Succinoylpyridine; Adrenochrome; Methyl n-formylanthranilate; 1-(4-Methoxyphenyl)-2-nitroethylene;	C9H9NO3;
178.05	178.05	178.05	235.854	235.249	236.405	4.87316e+06	4.21249e+06	4.60972e+06	4.46444e+06	6.05717e+06	4.28341e+06	4.93824e+06	4.12016e+06	2166	Hippuric acid; 3-Succinoylpyridine; Adrenochrome; Methyl n-formylanthranilate; 1-(4-Methoxyphenyl)-2-nitroethylene;	C9H9NO3;
179.034	179.034	179.034	346.385	345.537	346.844	1.02472e+06	1.36613e+06	1.1648e+06	1.12149e+06	1.91797e+06	1.30052e+06	1.99366e+06	1.75582e+06	214	4-Hydroxyphenylpyruvic acid; Aspirin; Caffeic acid; Monomethyl phthalate; cis-Caffeic acid;	C9H8O4;
178.939	178.939	178.939	54.4672	53.312	55.7679	1.45541e+06	1.44488e+06	1.06906e+06	1.43614e+06	1.13538e+06	892493	983085	1.04471e+06	25	Hafnium;	Hf;
179.107	179.107	179.107	532.58	531.751	533.213	209071	212367	197692	207941	220360	240260	275132	258704	496	2,2,7,7-Tetramethyl-1,6-dioxaspiro[4.4]nona-3,8-diene; Jasmolone; 2-Phenylpropionaldehyde dimethyl acetal; Dihydroactinidiolide; (+)-Myrtenyl formate;	C11H16O2;
179.055	179.055	179.055	47.2287	46.3481	47.5569	2.5236e+07	2.29438e+07	2.5782e+07	2.5599e+07	1.90422e+07	1.4874e+07	1.82804e+07	1.9676e+07	742	D-Glucose; D-Galactose; D-Mannose; myo-Inositol; 3-Deoxyarabinohexonic acid;	C6H12O6;
179.037	179.037	179.055	171.578	170.305	172.368	123770	96657.8	127496	173236	2.29164e+06	61662.9	65318.8	65211.8	2239	5-Methylthioribose;	C6H12O4S;
180.065	180.058	180.065	51.0443	46.3125	51.2686	7.2631e+06	6.23836e+06	7.07213e+06	1.04678e+07	1.55483e+07	1.60091e+07	1.23004e+07	1.36617e+07	3	L-Tyrosine; 4-Hydroxy-4-(3-pyridyl)-butanoic acid; L-Threo-3-Phenylserine; Beta-Tyrosine; o-Tyrosine;	C9H11NO3;
180.065	180.065	180.066	73.6562	73.498	73.8954	6.3584e+07	5.84181e+07	6.87863e+07	1.01894e+08	1.18066e+08	1.45954e+08	1.01047e+08	1.07041e+08	724	Paraxanthine; Theophylline; Theobromine; Adrenochrome o-semiquinone;	C7H8N4O2; C9H10NO3;
180.033	180.033	180.033	185.507	184.751	187.293	314902	475353	419227	236972	664251	469089	408871	1.28364e+06	10	Acamprosate; Methionine sulfone;	C5H11NO4S;
180.033	180.032	180.033	799.842	799.072	801.237	983102	1.09797e+06	1.38386e+06	695934	1.30537e+06	1.19545e+06	4.72481e+06	5.37356e+06	7	Acamprosate; Methionine sulfone;	C5H11NO4S;
180.032	180.015	180.033	165.332	162.934	167.958	198010	531070	179235	50403.9	114165	394971	74742.9	417509	1659	Acamprosate; Methionine sulfone;	C5H11NO4S;
181.086	181.024	181.086	328.73	328.12	330.113	675548	87792.7	581990	1.08746e+06	75749.8	334801	290166	280129	186	Amyl 2-furoate; (Â±)-threo-Anethole glycol; 4-Ethyl-2,6-dimethoxyphenol; Verimol J; 4-(Ethoxymethyl)-2-methoxyphenol;	C10H14O3;
181.05	181.05	181.05	196.579	195.963	197.163	1.08776e+07	1.07066e+07	1.05762e+07	1.27777e+07	1.83662e+07	1.8986e+07	1.80963e+07	1.67409e+07	1500	Homovanillic acid; Isohomovanillic acid; 3,4-Dihydroxyhydrocinnamic acid; Hydroxyphenyllactic acid; 3-(3-Hydroxyphenyl)-3-hydroxypropanoic acid;	C9H10O4;
181.122	181.122	181.123	395.838	394.869	396.888	154062	111059	120319	214763	81584.6	129884	93397.3	113868	2566	2,2,7,7-Tetramethyl-1,6-dioxaspiro[4.4]non-3-ene; Linalyl formate; alpha-Terpineol formate; 5-Pentyl-3h-furan-2-one; Methyl 4,8-decadienoate;	C11H18O2;
181.991	181.991	182.082	188.616	181.57	191.356	64301	142658	97079.4	67511.9	154799	11712.9	65425.5	115187	999	Saccharin;	C7H5NO3S;
182.045	182.045	182.045	215.849	215.142	216.42	364835	346104	386091	475042	445332	384634	365253	387635	1748	4-Pyridoxic acid;	C8H9NO4;
182.045	182.045	182.093	96.0505	95.5048	102.956	4.02186e+06	4.32791e+06	4.34457e+06	7.09324e+06	1.18102e+07	1.15237e+07	8.52191e+06	1.1064e+07	1143	3-Methyluric acid; 9-Methyluric acid; 1-Methyluric acid; 7-Methyluric acid;	C6H6N4O3;
183.102	182.987	183.102	297.598	295.086	298.776	305634	281315	304986	229012	267971	125532	286104	37222.9	292	Propyl propane thiosulfonate;	C11H16O5;
183.015	183.015	183.015	76.0239	74.8352	77.5231	2.82216e+07	1.60009e+07	3.71575e+07	4.31855e+07	3.19643e+07	3.74636e+07	2.96555e+07	2.85859e+07	151	5-Hydroxyisourate;	C5H4N4O4;
183.015	183.015	183.015	54.3741	53.2541	54.7952	8.02751e+06	4.41309e+06	8.14605e+06	9.57499e+06	7.17745e+06	7.14921e+06	6.93283e+06	6.68804e+06	25	5-Hydroxyisourate;	C5H4N4O4;
183.113	183.113	183.113	168.294	167.958	168.768	386007	101762	353516	915066	158756	1.19594e+06	83227.6	360290	55	Prolylhydroxyproline; Hydroxyprolyl-Proline; Tetraacetylethylenediamine; Pyroglutamylvaline;	C10H16N2O4;
183.102	183.102	183.102	325.727	324.845	326.037	1.10569e+06	986801	1.11149e+06	1.36921e+06	809109	917298	777874	819629	406	(1'R)-Nepetalic acid; (S)-Oleuropeic acid; (4S,8R)-8,9-Dihydroxy-p-menth-1(6)-en-2-one; 1-Acetylcyclohexyl acetate; (E)-10-Oxo-8-decenoic acid;	C10H16O3;
183.138	183.138	183.138	414.437	413.9	415.28	203799	194572	213404	295759	260011	388018	262157	234049	2667	(Z)-3-Methyl-3-decenoic acid; (Z)-3-Methyl-4-decenoic acid; trans-2-Hexyl-1-cyclopropaneacetic acid; Ethyl (E)-2-nonenoate; Ethyl 3-cyclohexylpropionate;	C11H20O2;
183.065	183.065	183.065	285.434	284.795	285.916	405086	166744	221101	346400	194408	204392	161216	184967	2709	Vanylglycol; 1-(3-Hydroxy-4-methoxyphenyl)-1,2-ethanediol; Genipic acid; 4-Formyl-3-(formylmethyl)-4-hexenoic acid; (Â±)-threo-1-(4-Hydroxyphenyl)-1,2,3-propanetriol;	C9H12O4;
184.097	184.097	184.097	273	272.673	273.89	7.30837e+06	7.32384e+06	6.60074e+06	9.83916e+06	6.22451e+06	7.28437e+06	6.04156e+06	5.81179e+06	1448	Pseudoecgonine; Ecgonine; 2-Hepteneoylglycine; 3-Hepteneoylglycine; 4-Hepteneoylglycine;	C9H15NO3;
184.985	184.984	184.985	55.7682	53.2957	59.4196	1.04715e+06	580999	680682	265896	70809.9	17926	120173	1.14264e+06	889	2-Phosphoglyceric acid; 3-Phosphoglyceric acid; 2-Phospho-D-glyceric acid; D-Glycerate 3-phosphate;	C3H7O7P;
185.056	185.056	185.056	187.38	186.53	188.559	272415	170626	433627	452921	349991	610660	262410	291977	130	Pyroglutamylglycine;	C7H10N2O4;
185.056	184.985	185.092	74.5198	73.498	77.6763	309811	592240	353125	1.52511e+06	5.16342e+06	8.59071e+06	3.77485e+06	4.41147e+06	11	Pyroglutamylglycine;	C7H10N2O4;
185.081	185.081	185.081	359.445	359.23	359.736	569265	549652	619946	573172	602734	699821	558840	665847	24	5-(2-Methylpropyl)tetrahydro-2-oxo-3-furancarboxylic acid; 5-Butyltetrahydro-2-oxo-3-furancarboxylic acid;	C9H14O4;
185.117	185.117	185.117	343.966	343.073	344.267	528649	733427	553603	754416	564039	758484	679330	751042	2996	3-Oxodecanoic acid; Ethyl (3R,5Z)-3-hydroxy-5-octenoate; 3-Hydroxy-5Z-octenyl acetate; (1S,2S,4S,5R)-1,8-Epoxy-p-menthane-2,5-diol; 6-Methyl-2-methylene-6-octene-1,3,8-triol;	C10H18O3;
185.949	185.949	186.113	884.058	879.853	888.426	329770	546180	37282.5	505031	244152	473352	437042	331349	2102	Rhenium;	Re;
186.113	186.03	186.113	258.488	257.784	258.997	5.19346e+06	5.20665e+06	3.54302e+06	4.20016e+06	141443	4.72978e+06	3.72185e+06	5.34681e+06	2252	N-Heptanoylglycine; 8-Amino-7-oxononanoic acid;	C9H17NO3;
186.055	186.055	186.055	185.028	184.559	185.844	649131	624058	757540	2.17323e+06	976036	948215	855013	824993	10	L-Tryptophan; D-Tryptophan; 3-Hydroxymethylantipyrine; Ethotoin; (Â±)-Tryptophan;	C11H12N2O2;
186.055	186.055	186.113	956.014	948.468	958.985	110876	201873	76191.3	418601	146245	147308	88421.4	167594	239	6-Chloro-N-(1-methylethyl)-1,3,5-triazine-2,4-diamine;	C6H10ClN5;
186.055	186.055	186.113	919.974	917.619	926.01	285812	150023	109612	724197	149796	147991	151858	247601	2924	6-Chloro-N-(1-methylethyl)-1,3,5-triazine-2,4-diamine;	C6H10ClN5;
186.055	186.055	186.113	898.881	892.93	907.853	150088	128589	196100	265790	107815	119054	100330	111061	2854	6-Chloro-N-(1-methylethyl)-1,3,5-triazine-2,4-diamine;	C6H10ClN5;
186.055	186.055	186.076	932.052	930.265	935.83	228197	87371.4	218544	257461	380162	246468	289915	251113	2528	6-Chloro-N-(1-methylethyl)-1,3,5-triazine-2,4-diamine;	C6H10ClN5;
187	187	187	54.5716	54.3315	55.7182	1.80825e+07	1.47712e+07	1.52583e+07	1.90183e+07	1.52518e+07	2.05119e+07	1.45752e+07	1.43592e+07	25	Glycerophosphoinositol;	C9H19O11P;
187.006	187.006	187.006	286.204	285.337	287.38	2.67247e+06	2.58748e+06	2.77773e+06	2.86888e+06	4.11597e+06	3.86889e+06	4.29284e+06	3.79023e+06	2710	p-Cresol sulfate; Benzyl sulfate; o-Cresol sulfate;	C7H8O4S;
187.006	187.006	187.006	808.118	806.391	810.428	890759	628437	1.05839e+06	889506	760426	2.43403e+06	3.30911e+06	1.51495e+06	36	p-Cresol sulfate; Benzyl sulfate; o-Cresol sulfate;	C7H8O4S;
187.108	187.024	187.108	134.025	130.029	135.082	3.99691e+06	2.96028e+06	4.99502e+06	9.37531e+06	2.2642e+07	3.45585e+07	1.18429e+07	1.68862e+07	1377	N6-Acetyl-L-lysine; N-alpha-Acetyl-L-lysine; Glycylleucine; Alanylvaline; Glycyl-Isoleucine;	C8H16N2O3;
187.133	187.041	187.133	418.005	417.379	418.518	534926	482873	425873	290519	493717	473378	451605	412027	307	3-Hydroxycapric acid; (R)-3-Hydroxydecanoic acid; 9-Hydroxydecanoic acid; (1R,2R,4R,8R)-p-Menthane-2,8,9-triol; 7-Methyl-3-methylene-1,6,7-octanetriol;	C10H20O3;
187.108	187.041	187.108	154.468	153.632	155.068	2.31086e+07	1.6578e+07	3.19566e+07	3.86965e+07	6.76768e+07	1.86428e+08	3.06858e+07	7.59634e+07	76	N6-Acetyl-L-lysine; N-alpha-Acetyl-L-lysine; Glycylleucine; Alanylvaline; Glycyl-Isoleucine;	C8H16N2O3;
187.133	187.133	187.133	452.799	452.149	453.397	2.13896e+06	1.76565e+06	1.61983e+06	1.68016e+06	2.31139e+06	2.05574e+06	1.96225e+06	1.94668e+06	358	3-Hydroxycapric acid; (R)-3-Hydroxydecanoic acid; 9-Hydroxydecanoic acid; (1R,2R,4R,8R)-p-Menthane-2,8,9-triol; 7-Methyl-3-methylene-1,6,7-octanetriol;	C10H20O3;
187.133	187.133	187.133	481.668	481.408	482.699	1.38566e+06	1.42032e+06	1.35761e+06	1.76572e+06	1.15307e+06	1.31137e+06	1.42835e+06	1.38981e+06	1961	3-Hydroxycapric acid; (R)-3-Hydroxydecanoic acid; 9-Hydroxydecanoic acid; (1R,2R,4R,8R)-p-Menthane-2,8,9-triol; 7-Methyl-3-methylene-1,6,7-octanetriol;	C10H20O3;
187.133	187.041	187.133	366.059	365.01	372.072	327678	419903	359094	569891	362453	336511	408527	369988	469	3-Hydroxycapric acid; (R)-3-Hydroxydecanoic acid; 9-Hydroxydecanoic acid; (1R,2R,4R,8R)-p-Menthane-2,8,9-triol; 7-Methyl-3-methylene-1,6,7-octanetriol;	C10H20O3;
187.039	187.039	187.039	434.915	434.53	435.717	2.34713e+06	2.19959e+06	2.16984e+06	2.18989e+06	2.32205e+06	2.29168e+06	2.22345e+06	2.45414e+06	2350	Isoplumbagin;	C11H8O3;
187.06	187.06	187.06	188.536	183.919	188.999	502826	1.51128e+06	471191	1.78222e+06	517020	568637	570668	489941	995	Tetrahydro-2,5-furan-diacetic acid;	C8H12O5;
187.133	187.041	187.133	395.812	391.633	396.72	198241	242091	247146	266748	258434	247988	270401	231622	2567	3-Hydroxycapric acid; (R)-3-Hydroxydecanoic acid; 9-Hydroxydecanoic acid; (1R,2R,4R,8R)-p-Menthane-2,8,9-triol; 7-Methyl-3-methylene-1,6,7-octanetriol;	C10H20O3;
187.108	187.024	187.108	89.3383	85.2937	90.7134	1.35248e+07	1.02327e+07	1.75754e+07	1.79423e+07	3.15761e+07	1.4052e+08	6.68874e+06	2.20028e+07	117	N6-Acetyl-L-lysine; N-alpha-Acetyl-L-lysine; Glycylleucine; Alanylvaline; Glycyl-Isoleucine;	C8H16N2O3;
187.024	187.024	187.06	127.2	124.858	128.302	914585	979021	1.35451e+06	1.14869e+06	386758	126107	78924.6	71809.3	2083	cis-2-Methylaconitate; (Z)-But-1-ene-1,2,4-tricarboxylate;	C7H8O6;
188.055	187.99	188.056	52.2043	52.0686	53.3352	475211	1.11787e+06	891750	1.00499e+06	2.17037e+06	1.87499e+06	1.68555e+06	1.07384e+06	840	Glutarylglycine; N-Acetyl-L-glutamic acid;	C7H11NO5;
188.092	188.092	188.092	223.405	222.754	224.037	5.8832e+06	4.86108e+06	4.97643e+06	4.90353e+06	1.19796e+07	4.72676e+06	2.26872e+07	1.16413e+07	143	N-Methylcalystegine B2; N-Lactoylvaline; 1-hydroxyhexanoylglycine; 2-hydroxyhexanoylglycine; 3-hydroxyhexanoylglycine;	C8H15NO4;
188.055	188.055	188.056	126.962	125.514	128.566	459478	523652	507252	991996	445356	592387	533286	674996	2086	Glutarylglycine; N-Acetyl-L-glutamic acid;	C7H11NO5;
188.067	188.067	188.067	46.5953	46.1092	47.4669	1.01581e+06	722154	1.06583e+06	1.51422e+06	2.11889e+06	5.25403e+06	1.34834e+06	2.75155e+06	1258	Asparaginylglycine; Glycyl-Asparagine; Glycylglycylglycine;	C6H11N3O4;
188.055	188.055	188.055	76.2094	76.0005	76.4324	1.14789e+07	9.59684e+06	1.21118e+07	1.5689e+07	2.25764e+07	1.93921e+07	2.17892e+07	2.13829e+07	151	Glutarylglycine; N-Acetyl-L-glutamic acid;	C7H11NO5;
188.985	188.985	188.986	207.716	206.941	208.975	359288	348969	358102	420815	510700	482892	502382	447297	495	Pyrocatechol sulfate; Hydroquinone sulfate;	C6H6O5S;
189.004	189.004	189.004	46.3593	46.1092	46.6491	3.99293e+06	4.00646e+06	3.89687e+06	5.23535e+06	8.66154e+06	9.83781e+06	7.33925e+06	8.08207e+06	71	Oxalosuccinic acid;	C6H6O7;
189.076	189.056	189.076	190.701	185.458	191.356	451951	494141	493757	563484	424721	494486	559699	538509	188	3-Hydroxysuberic acid; Diethyl L-malate; 6-(2-Hydroxyethoxy)-6-oxohexanoic acid;	C8H14O5;
189.076	189.076	189.076	271.386	270.561	272.087	446242	590568	1.44885e+06	583391	1.09441e+06	591413	533669	575476	1879	3-Hydroxysuberic acid; Diethyl L-malate; 6-(2-Hydroxyethoxy)-6-oxohexanoic acid;	C8H14O5;
189.039	189.039	189.087	77.5584	77.2818	81.1037	1.7691e+06	1.52211e+06	1.75851e+06	1.69108e+06	2.88848e+06	2.50506e+06	2.59073e+06	2.46638e+06	305	3-Dehydroquinic acid; 2-Hydroxy-2-(2-oxopropyl)butanedioic acid; 2-O-Methylascorbic acid;	C7H10O6;
189.051	189.05	189.087	47.5569	47.2287	48.7043	2.01254e+06	1.77262e+06	2.15311e+06	2.66347e+06	3.00672e+06	5.23864e+06	3.36637e+06	3.98679e+06	731	L-beta-aspartyl-L-glycine; Carglumic acid; Aspartyl-Glycine; Glycyl-Aspartate; N-carbamoylglutamic Acid;	C6H10N2O5;
189.076	189.076	189.076	173.981	173.526	174.555	331992	359542	368210	399577	717523	422579	405502	423853	1493	3-Hydroxysuberic acid; Diethyl L-malate; 6-(2-Hydroxyethoxy)-6-oxohexanoic acid;	C8H14O5;
189.076	189.076	189.076	204.828	204.141	205.34	614508	650360	628882	720975	538907	541978	556207	714556	1049	3-Hydroxysuberic acid; Diethyl L-malate; 6-(2-Hydroxyethoxy)-6-oxohexanoic acid;	C8H14O5;
190.05	190.05	190.05	223.535	222.858	224.162	2.59031e+06	2.56486e+06	2.28392e+06	1.81966e+06	2.27736e+06	1.88641e+06	1.96371e+06	1.86593e+06	1711	5-Hydroxyindoleacetic acid; xi-2,3-Dihydro-2-oxo-1H-indole-3-acetic acid; 5-Phenyl-1,3-oxazinane-2,4-dione; 2-Oxindole-3-acetate;	C10H9NO3;
190.053	190.017	190.053	204.829	203.956	211.382	2.83234e+07	2.41284e+07	3.78128e+07	4.24791e+07	7.89361e+07	1.66409e+08	5.38009e+07	7.33834e+07	1050	N-Acetyl-L-methionine;	C7H13NO3S;
190.05	190.05	190.05	259.332	258.725	260.12	217439	233535	224360	541438	158968	139480	176842	152164	233	5-Hydroxyindoleacetic acid; xi-2,3-Dihydro-2-oxo-1H-indole-3-acetic acid; 5-Phenyl-1,3-oxazinane-2,4-dione; 2-Oxindole-3-acetate;	C10H9NO3;
190.05	190.05	190.05	246.027	245.926	246.248	45747.6	46905.5	37337.7	51262.3	48975.8	17443.7	21645.3	40735.7	509	5-Hydroxyindoleacetic acid; xi-2,3-Dihydro-2-oxo-1H-indole-3-acetic acid; 5-Phenyl-1,3-oxazinane-2,4-dione; 2-Oxindole-3-acetate;	C10H9NO3;
191.082	191.082	191.082	101.326	100.932	101.727	861993	1.04e+06	767633	1.21858e+06	397195	1.2818e+06	525028	2.58832e+06	409	Oxoamide; N'-Hydroxymethylnorcotinine; Hydroxycotinine; Cotinine N-oxide; 5'-Hydroxycotinine;	C10H12N2O2;
191.107	191.107	191.107	506.743	506.376	507.604	393992	349991	414598	400446	386112	363280	407962	421845	2675	2-Methyl-1-phenyl-2-propanyl acetate; 4-Phenyl-2-butyl acetate; Ethyl 4-phenylbutanoate; Benzyl 3-methylbutanoate; 3-Methylbutyl benzoate;	C12H16O2;
191.019	191.019	191.019	185.416	184.607	186.07	8.15399e+06	6.69891e+06	6.00615e+06	6.4838e+06	1.19191e+07	1.06435e+07	9.47642e+06	8.95276e+06	10	Citric acid; Isocitric acid; D-threo-Isocitric acid; Diketogulonic acid; 2,3-Diketo-L-gulonate;	C6H8O7;
191.019	191.019	191.055	128.76	126.765	132.468	2.1793e+07	1.82915e+07	1.48187e+07	8.41916e+06	2.06758e+07	7.30771e+06	1.31054e+07	2.02817e+07	6	Citric acid; Isocitric acid; D-threo-Isocitric acid; Diketogulonic acid; 2,3-Diketo-L-gulonate;	C6H8O7;
191.074	191.074	191.074	84.9312	84.8459	85.3872	232806	154761	236874	187053	680075	589047	815270	649176	128	Ethyl 4-(acetylthio)butyrate;	C8H14O3S;
191.034	190.927	191.034	283.93	278.97	287.986	60618.3	1.51272e+07	81771.2	64687.7	286172	70005.4	45398.5	79193.8	2051	8-Hydroxy-7-methoxy-2H-1-benzopyran-2-one; Scopoletin; 7-hydroxy-3-(hydroxymethyl)-1H-isochromen-1-one; 6-hydroxy-3-(hydroxymethyl)-1H-isochromen-1-one; 5-hydroxy-3-(hydroxymethyl)-1H-isochromen-1-one;	C10H8O4;
191.107	191.045	191.107	429.319	425.938	430.522	541305	535833	547681	493335	509443	490737	649734	499162	467	2-Methyl-1-phenyl-2-propanyl acetate; 4-Phenyl-2-butyl acetate; Ethyl 4-phenylbutanoate; Benzyl 3-methylbutanoate; 3-Methylbutyl benzoate;	C12H16O2;
191.019	191.019	191.066	50.884	46.3032	51.2686	6.58007e+08	5.01461e+08	4.18466e+08	4.5458e+08	7.54732e+08	5.59085e+08	7.91768e+08	7.73903e+08	3	Citric acid; Isocitric acid; D-threo-Isocitric acid; Diketogulonic acid; 2,3-Diketo-L-gulonate;	C6H8O7;
192.102	192.102	192.102	480.212	479.381	480.824	240956	234652	226943	212567	246455	205809	215193	279315	1911	(R)-N-Methylsalsolinol; (S)-N-Methylsalsolinol; (-)-Salsoline; (R)-1,2-dimethyl-5,6-dihydroxy-tetrahydroisoquinoline; 2-Isopropylphenyl methylcarbamate;	C11H15NO2;
192.102	192.102	192.102	421.561	420.882	422.106	285670	273037	275180	296847	308891	306401	384245	308068	448	(R)-N-Methylsalsolinol; (S)-N-Methylsalsolinol; (-)-Salsoline; (R)-1,2-dimethyl-5,6-dihydroxy-tetrahydroisoquinoline; 2-Isopropylphenyl methylcarbamate;	C11H15NO2;
192.066	192.066	192.066	257.784	257.279	258.585	4.39838e+07	3.60532e+07	3.31153e+07	3.23891e+07	1.01601e+07	8.54215e+06	8.71202e+06	7.48518e+06	106	Phenylacetylglycine; Methyl hippurate; 2-Methylhippuric acid; m-Methylhippuric acid; p-Methylhippuric acid;	C10H11NO3;
192.033	192.013	192.033	130.674	127.716	131.333	3.15714e+06	2.83581e+06	283642	4.52205e+06	8.79651e+06	8.67071e+06	6.52414e+06	7.80487e+06	6	N-lactoyl-Methionine;	C8H15NO4S;
192.066	192.066	192.066	273.179	272.805	273.36	666219	519949	679854	662748	397655	379939	370102	332741	1449	Phenylacetylglycine; Methyl hippurate; 2-Methylhippuric acid; m-Methylhippuric acid; p-Methylhippuric acid;	C10H11NO3;
193.05	193.05	193.05	319.025	318.66	320.113	419598	960394	404373	445468	418239	478994	430043	411602	491	Ferulic acid; Isoferulic acid; Monoethyl phthalate; Vanillin acetate; (-)-trans-3,4-Dihydro-4,8-dihydroxy-3-methyl-1H-2-benzopyran-1-one;	C10H10O4;
193.086	193.086	193.086	370.366	369.765	370.664	368179	264219	310286	625668	328198	245371	235154	218763	2692	(R)-3-Hydroxy-5-phenylpentanoic acid; 2,5-Dimethoxy-4-(2-propenyl)phenol; Butylparaben; Zingerone; Ethyl 4-methylphenoxyacetate;	C11H14O3;
193.034	193.034	193.035	48.656	47.4433	48.9119	1.52417e+07	1.79899e+07	1.76248e+07	1.67484e+07	1.71221e+07	1.42464e+07	1.6608e+07	1.70881e+07	778	D-Glucuronic acid; Galacturonic acid; Iduronic acid; Pectic acid; Pectin;	C6H10O7;
193.086	193.086	193.086	461.158	460.628	461.784	430202	466743	376890	393915	384726	352864	506047	540933	1915	(R)-3-Hydroxy-5-phenylpentanoic acid; 2,5-Dimethoxy-4-(2-propenyl)phenol; Butylparaben; Zingerone; Ethyl 4-methylphenoxyacetate;	C11H14O3;
193.086	193.086	193.086	479.929	479.215	480.212	99150.3	460480	104027	74930	128521	108602	142306	118219	1913	(R)-3-Hydroxy-5-phenylpentanoic acid; 2,5-Dimethoxy-4-(2-propenyl)phenol; Butylparaben; Zingerone; Ethyl 4-methylphenoxyacetate;	C11H14O3;
194.081	194.081	194.081	539.789	538.992	540.146	2.97147e+06	2.97887e+06	2.92969e+06	3.13985e+06	3.39687e+06	2.99674e+06	2.91114e+06	2.99498e+06	1904	Metyrosine; Tyrosine methylester; N-Acetyldopamine; N-methyl-4,6,7-trihydroxy-1,2,3,4-tetrahydroisoquinoline; 2-Phenyl-1,3-propanediol monocarbamate;	C10H13NO3;
194.045	194.045	194.045	322.028	321.491	322.93	297052	330783	282915	322601	263759	313102	237141	246407	432	Salicyluric acid; Dopaquinone; 4-Carboxyphenylglycine; Alpha-Hydroxyhippuric acid; Leucodopachrome;	C9H9NO4;
194.045	194.045	194.045	400.485	399.838	401.102	146057	110427	139767	118394	126411	173275	156298	172257	1986	Salicyluric acid; Dopaquinone; 4-Carboxyphenylglycine; Alpha-Hydroxyhippuric acid; Leucodopachrome;	C9H9NO4;
194.045	194.045	194.045	277.928	277.179	278.418	92143	92131.4	108785	112261	99965.6	100511	88629.9	71280.7	507	Salicyluric acid; Dopaquinone; 4-Carboxyphenylglycine; Alpha-Hydroxyhippuric acid; Leucodopachrome;	C9H9NO4;
195.113	195.029	195.113	192.807	192.199	194.031	302247	293139	340213	310127	271123	251070	322871	249497	1523	2-Isopropyl-3,5-dimethoxy-6-methylpyrazine; L-alpha-Amino-1H-pyrrole-1-hexanoic acid; Cyclo(L-prolyl-L-valyl);	C10H16N2O2;
195.05	195.05	195.05	128.748	126.421	131.065	4.10868e+06	2.00849e+06	1.985e+06	2.70727e+06	3.03422e+06	3.42077e+06	2.37179e+06	3.06192e+06	6	Garcimangosone D; 3,4,5-trihydroxy-6-{[(3E)-4-(1-oxo-1H-isochromen-3-yl)but-3-en-2-yl]oxy}oxane-2-carboxylic acid; 6-({3-[(1E)-but-1-en-1-yl]-1-oxo-1H-isochromen-7-yl}oxy)-3,4,5-trihydroxyoxane-2-carboxylic acid; 6-({3-[(1E)-but-1-en-1-yl]-1-oxo-1H-isochromen-6-yl}oxy)-3,4,5-trihydroxyoxane-2-carboxylic acid; 6-({3-[(1E)-but-1-en-1-yl]-1-oxo-1H-isochromen-5-yl}oxy)-3,4,5-trihydroxyoxane-2-carboxy…	C19H20O9;
195.05	195.05	195.05	185.349	184.21	187.098	1.20092e+06	1.50661e+06	1.1461e+06	1.59139e+06	762774	518197	483817	352935	10	Galactonic acid; Gluconic acid; Gulonic acid;	C6H12O7;
195.05	195.05	195.05	80.023	79.0042	80.2703	8.87584e+06	7.34542e+06	8.36573e+06	1.27819e+07	5.24992e+06	2.71318e+07	2.05789e+07	2.53489e+07	18	Sedoheptulose; â€‹L-galacto-2-Heptulose; â€‹D-manno-2-Heptulose; D-altro-D-manno-Heptose;	C7H14O7;
197.081	197.081	197.118	405.574	404.106	407.751	266559	482936	302333	318257	399293	338464	508297	319537	2870	Guaifenesin; 5-(3E-Pentenyl)tetrahydro-2-oxo-3-furancarboxylic acid; 3-(4-Hydroxy-3-methoxyphenyl)-1,2-propanediol; (2E,4E)-2,7-Dimethyl-2,4-octadienedioic acid; 3,4-Methylene suberic acid;	C10H14O4;
197.096	197.096	197.096	553.774	553.114	554.425	6.13127e+06	6.59956e+06	5.76748e+06	7.03661e+06	5.91898e+06	6.69174e+06	6.47151e+06	7.35857e+06	64	Dibenzyl ether;	C14H14O;
197.031	197.031	197.031	82.4845	81.3047	83.8078	3.32904e+06	3.84551e+06	2.77373e+06	4.41846e+06	3.35954e+06	1.99617e+06	3.7357e+06	3.06886e+06	108	Nitrofurazone;	C6H6N4O4;
197.081	197.081	197.081	293.553	292.867	293.91	254903	254355	230524	606394	153431	158882	255118	223255	40	Guaifenesin; 5-(3E-Pentenyl)tetrahydro-2-oxo-3-furancarboxylic acid; 3-(4-Hydroxy-3-methoxyphenyl)-1,2-propanediol; (2E,4E)-2,7-Dimethyl-2,4-octadienedioic acid; 3,4-Methylene suberic acid;	C10H14O4;
197.154	197.154	197.154	495.513	493.238	495.599	72074.1	95407.8	137279	115144	142202	131283	119328	115232	2418	5Z-Dodecenoic acid; trans-Dodec-2-enoic acid; Methyl 10-undecenoate; Allyl nonanoate; xi-Dihydro-5-octyl-2(3H)-furanone;	C12H22O2;
197.154	197.154	197.154	402.596	402.447	404.192	20023.9	313386	58637.4	23571.4	12655.6	20719.3	88012.3	26488.3	3021	5Z-Dodecenoic acid; trans-Dodec-2-enoic acid; Methyl 10-undecenoate; Allyl nonanoate; xi-Dihydro-5-octyl-2(3H)-furanone;	C12H22O2;
198.04	198.04	198.04	363.606	362.412	365.033	174579	160927	158477	197261	173991	179500	179919	167603	430	Clavulanate; (S)-alpha-Amino-4-carboxy-3-furanpropanoic acid; 5-(Hydroxymethyl-2-furoyl)glycine;	C8H9NO5;
199.006	199.006	199.006	167.6	166.205	168.369	75024.6	107395	61121.3	40371.8	90844.3	182669	52849.6	125918	1131	4-Vinylphenol sulfate; (3-ethenylphenyl)oxidanesulfonic acid;	C8H8O4S;
199.133	199.133	199.133	384.534	383.755	385.203	380942	291821	375235	413846	357413	329900	343626	426893	2517	(S)-9-Hydroxy-10-undecenoic acid; Clarycet; 3-Nonanon-1-yl acetate;	C11H20O3;
199.097	199.097	199.097	337.211	336.737	338.4	482193	1.15251e+06	3.66386e+06	1.45019e+06	656276	583257	606886	574210	2474	cis-4-Decenedioic acid; cis-5-Decenedioic acid; 5-Pentyltetrahydro-2-oxo-3-furancarboxylic acid; alpha-Carboxy-delta-nonalactone; (Â±)-Camphoric acid;	C10H16O4;
199.06	199.035	199.061	219.209	215.603	219.56	41462	176351	162350	141939	50708.2	133731	114613	167501	326	(Z)-3-(1-Formyl-1-propenyl)pentanedioic acid;	C9H12O5;
199.097	199.097	199.097	307.497	306.37	307.547	386714	462854	336202	375915	280637	293330	223724	296430	910	cis-4-Decenedioic acid; cis-5-Decenedioic acid; 5-Pentyltetrahydro-2-oxo-3-furancarboxylic acid; alpha-Carboxy-delta-nonalactone; (Â±)-Camphoric acid;	C10H16O4;
199.169	199.169	199.169	664.364	664.031	665.228	1.08103e+06	1.18584e+06	1.13585e+06	1.35148e+06	1.98716e+06	1.67391e+06	1.96288e+06	1.63942e+06	1013	Dodecanoic acid; Ethyl decanoate; 2-Heptyl butyrate; Nonanal propyleneglycol acetal; Hexyl hexanoate;	C12H24O2;
200.128	200.128	200.128	296.59	296.332	297.361	1.24701e+06	1.8342e+06	1.1605e+06	1.39768e+06	1.05002e+06	1.05422e+06	1.30126e+06	1.5667e+06	2490	Capryloylglycine; Valproylglycine; N-(5-Methyl-3-oxohexyl)alanine; N-Acetylaminooctanoic acid;	C10H19NO3;
201.124	201.051	201.124	128.748	126.786	130.236	4.23301e+06	302662	7.08958e+06	7.23203e+06	569659	2.2766e+07	6.52414e+06	1.24269e+07	6	Alanylisoleucine; Alanylleucine; Isoleucyl-Alanine; Leucylalanine; N-Acetylisoputreanine;	C9H18N2O3;
201.112	201.112	201.112	356.542	355.722	356.842	6.86272e+06	7.02381e+06	6.71229e+06	8.49997e+06	6.4965e+06	7.09461e+06	9.84621e+06	6.89507e+06	1899	Dimethylguanidino valeric acid;	C8H15N3O3;
201.124	201.123	201.124	154.033	153.433	154.633	4.45296e+06	3.0777e+06	7.74938e+06	7.87456e+06	1.20204e+07	6.46265e+07	5.47455e+06	1.62808e+07	76	L-beta-aspartyl-L-leucine; gamma-Glutamylvaline; Aspartyl-Isoleucine; Aspartyl-Leucine; Glutamylvaline;	C10H18N2O5;
201.076	201.076	201.076	225.666	224.946	226.355	555295	714159	675167	618020	557220	619141	621233	589095	2269	Diethyl oxalpropionate; 3-(1-Hydroxymethyl-1-propenyl)pentanedioic acid;	C9H14O5;
200.919	200.89	200.919	876.079	875.445	878.809	198091	159402	192237	193633	108368	159661	189437	217411	132	Hexachlorophene;	C13H6Cl6O2;
201.149	201.149	201.149	526.613	526.123	527.389	363795	393626	384219	434849	402409	594954	547429	444759	479	3-Hydroxynonyl acetate; 2-Hydroxyundecanoate; 3-hydroxyundecanoic acid;	C11H22O3;
201.149	201.149	201.149	405.829	405.196	406.567	208192	214578	254337	261336	260411	224110	274031	273683	2871	3-Hydroxynonyl acetate; 2-Hydroxyundecanoate; 3-hydroxyundecanoic acid;	C11H22O3;
201.149	201.149	201.149	497.871	496.912	498.39	330590	359673	439076	330074	445876	509176	336960	370361	1330	3-Hydroxynonyl acetate; 2-Hydroxyundecanoate; 3-hydroxyundecanoic acid;	C11H22O3;
202.108	202.107	202.108	273.36	272.805	274.191	1.38617e+07	1.24956e+07	1.21768e+07	1.22738e+07	3.51119e+07	1.01721e+07	5.34677e+07	2.99777e+07	1450	L-Acetylcarnitine; N-Lactoylleucine; 1-Carboxyethylleucine;	C9H17NO4;
202.05	202.05	202.05	493.386	492.781	494.166	112048	118228	185717	124676	131322	177066	113929	118337	399	Indolepyruvate;	C11H9NO3;
203.066	202.997	203.103	73.6562	72.3436	77.3146	434880	2.68122e+06	2.76998e+06	3.55059e+06	1.47323e+06	4.33301e+06	2.79641e+06	1.10959e+06	712	L-beta-aspartyl-L-alanine; gamma-Glutamylglycine; Alanylaspartic acid; Aspartyl-Alanine; Glutamylglycine;	C7H12N2O5;
203.082	203.013	203.082	184.937	182.423	185.844	6.38239e+08	5.57835e+08	6.95504e+08	7.93777e+08	1.01997e+09	9.45238e+08	8.41967e+08	7.98072e+08	10	L-Tryptophan; D-Tryptophan; 3-Hydroxymethylantipyrine; Ethotoin; (Â±)-Tryptophan;	C11H12N2O2;
203.082	203.082	203.092	210.91	209.976	213.036	770042	603895	1.63841e+06	695569	582301	3.59061e+06	1.58502e+06	570087	135	L-Tryptophan; D-Tryptophan; 3-Hydroxymethylantipyrine; Ethotoin; (Â±)-Tryptophan;	C11H12N2O2;
203.107	203.107	203.107	477.451	476.948	478.037	251232	218859	248691	240825	224904	238124	224474	249847	1962	4-Hydroxy-3-(3-methyl-2-butenyl)acetophenone; alpha,alpha-Dimethylanisalacetone; 6-(1-Hydroxyethyl)-2,2-dimethyl-2H-1-benzopyran; 3-Isovalidene-3alpha,4-dihydrophthalide; cis-3-Hexenyl benzoate;	C13H16O2;
203.066	203.02	203.103	48.6473	46.1092	54.5852	9.91772e+06	7.79685e+06	1.174e+07	1.38723e+07	1.43088e+07	2.96595e+07	1.26985e+07	1.8501e+07	773	L-beta-aspartyl-L-alanine; gamma-Glutamylglycine; Alanylaspartic acid; Aspartyl-Alanine; Glutamylglycine;	C7H12N2O5;
204.066	204.066	204.066	296.563	295.952	297.046	1.36372e+06	1.42079e+06	1.68988e+06	2.09871e+06	4.73465e+06	5.01426e+06	3.94611e+06	4.2817e+06	2491	Indolelactic acid; 5-Methoxyindoleacetate; Cinnamoylglycine; Edulitine; Methyl 1-methoxy-1H-indole-3-carboxylate;	C11H11NO3;
204.087	204.087	204.087	171.851	170.996	172.576	91366.6	96118.2	92421	88895.1	115907	76868.9	89769.2	80702.4	2240	N-Methylcalystegine C1;	C8H15NO5;
204.993	204.902	204.993	955.558	952.722	958.379	535385	359402	209563	54793.7	23289.2	453561	228329	68179.1	239	Benzyl methyl disulfide;	C8H10S2;
205.034	205.034	205.034	55.7679	55.5178	57.0655	2.38407e+07	1.94701e+07	2.91582e+07	3.62279e+07	1.52721e+07	1.6837e+07	1.20345e+07	1.33357e+07	25	2-Methylcitric acid; Homocitric acid; Methylisocitric acid; 3-(Carboxymethyl)-3-hydroxypentanedioic acid;	C7H10O7;
205.123	205.122	205.123	422.283	421.881	422.945	388643	264405	332037	483656	273685	286131	228833	316745	459	Ubiquinone-1; Helinorbisabone; 3,4-Dihydro-6-hydroxy-2,5,7,8-tetramethyl-2H-1-benzopyran-2-carboxylic acid; Methyl neopentyl phthalic acid; 2-hydroxy-3-[4-hydroxy-3-(3-methylbut-2-en-1-yl)phenyl]propanoic acid;	C14H18O4;
205.086	205.086	205.086	347.92	346.946	348.407	210084	221865	223314	188701	166148	311726	172271	301858	478	Ethyl trans-p-methoxycinnamate; Phenylmethylglycidic ester; (2RS,5RS)-(E)-2-(2-Phenylethenyl)-1,3-dioxan-5-ol; Isoeugenyl acetate; Cuelure;	C12H14O3;
205.064	204.994	205.064	78.1459	73.6562	78.9327	3.88217e+06	3.04598e+06	5.64212e+06	1.27928e+06	1.54725e+07	2.92693e+07	8.49863e+06	1.61567e+07	1454	Glycyl-Methionine; Methionyl-Glycine;	C7H14N2O3S;
206.081	206.081	206.082	283.93	283.107	284.234	9.63427e+06	7.85448e+06	9.72747e+06	1.0709e+07	1.00577e+07	8.26596e+06	9.93669e+06	9.03856e+06	2054	N-Acetyl-L-phenylalanine; Phenylpropionylglycine; 3-Phenylpropionylglycine; N-isopropylterephthalamic acid; 2-Acetamido-4-methylphenyl acetate;	C11H13NO3;
206.118	206.118	206.118	440.694	440.165	441.617	171731	152725	149626	152875	159719	162224	160570	161413	251	Ciclopirox; O-Methylcorypalline; Isobutyl N-methylanthranilate; Synephrine acetonide; 1-(2,3-Dihydro-6,7-dimethyl-1H-pyrrolizin-5-yl)-2-hydroxy-1-propanone;	C12H17NO2;
206.045	206.045	206.045	221.991	221.359	222.628	790604	748117	726331	644375	623380	436217	636506	626320	347	4-(2-Aminophenyl)-2,4-dioxobutanoic acid; 1-Nitro-5,6-dihydroxy-dihydronaphthalene;	C10H9NO4;
207.102	207.102	207.102	559.216	558.502	560.216	252219	219949	259147	278682	202679	212435	259650	191491	1546	Isoelemicin; gamma-Asarone; Jasmine ketolactone; (Z)-3-Oxo-2-(2-pentenyl)-1-cyclopenteneacetic acid; 5-Deoxydiplosporin;	C12H16O3;
207.102	207.102	207.102	455.861	455.029	456.869	242083	225611	242059	237149	268953	260940	426842	379657	1927	Isoelemicin; gamma-Asarone; Jasmine ketolactone; (Z)-3-Oxo-2-(2-pentenyl)-1-cyclopenteneacetic acid; 5-Deoxydiplosporin;	C12H16O3;
207.076	207.076	207.077	126.786	125.122	128.534	359708	530581	403297	620727	691508	656034	370197	404164	205	L-Kynurenine; Formyl-5-hydroxykynurenamine; 4-Aminobenzoyl-(beta)-alanine;	C10H12N2O3;
206.972	206.972	207.066	955.5	951.322	958.379	2.02665e+06	4.07497e+06	1.51079e+06	2.4265e+06	2.05204e+06	9.7324e+06	1.56198e+06	1.59801e+06	239	Benzyl methyl disulfide;	C8H10S2;
207.029	207.029	207.029	222.128	220.588	222.355	99308.7	67107.4	87481.6	96079	119302	110229	57833.9	107848	2786	3-(2H-1,3-benzodioxol-5-yl)-3-oxopropanoic acid; 6,8-dihydroxy-7-methoxy-2H-chromen-2-one;	C10H8O5;
208.061	208.061	208.061	269.978	269.15	270.584	319389	307944	334413	326461	294001	218130	303633	215350	1880	Hydroxyphenylacetylglycine; 3-Carbamoyl-2-phenylpropionic acid; 2-{[hydroxy(2-methoxyphenyl)methylidene]amino}acetic acid; 2-{[hydroxy(3-methoxyphenyl)methylidene]amino}acetic acid; 2-[(4-methoxyphenyl)formamido]acetic acid;	C10H11NO4;
209.081	209.081	209.118	434.53	431.155	435.13	266665	332291	252807	293396	286265	359994	306331	294117	2349	Sinapyl alcohol; 5-(3',5')-Dihydroxyphenyl-gamma-valerolactone; 3,4-Dihydroxyphenylvaleric acid; 3-Methyl-1-(2,4,6-trihydroxyphenyl)-1-butanone; 2'-Hydroxy-4',6'-dimethoxy-3'-methylacetophenone;	C11H14O4;
209.117	209.117	209.118	380.136	379.234	380.478	603600	513473	607794	880551	646309	646858	563327	510732	425	Jasmonic acid; Sedanonic acid; Dihydro-3-(2-octenyl)-2,5-furandione; (R)-8-Acetoxycarvotanacetone; 1-Benzyloxy-1-(2-methoxyethoxy)ethane;	C12H18O3;
209.118	209.117	209.118	349.76	349.316	350.607	251825	209016	249303	332333	289395	491105	287365	392371	451	Methyl 3-(2,3-dihydroxy-3-methylbutyl)-4-hydroxybenzoate;	C13H18O5;
209.118	209.117	209.118	449.68	448.728	450.381	262022	176581	440569	382236	362855	571809	614279	164706	2977	Jasmonic acid; Sedanonic acid; Dihydro-3-(2-octenyl)-2,5-furandione; (R)-8-Acetoxycarvotanacetone; 1-Benzyloxy-1-(2-methoxyethoxy)ethane;	C12H18O3;
209.066	209.066	209.08	47.3841	46.3481	47.6633	9.00698e+06	1.03159e+07	9.19422e+06	9.93355e+06	9.79248e+06	1.15029e+07	7.97413e+06	9.55807e+06	12	Sedoheptulose; â€‹L-galacto-2-Heptulose; â€‹D-manno-2-Heptulose; D-altro-D-manno-Heptose;	C7H14O7;
209.118	209.117	209.118	404.966	404.135	405.485	442185	417120	437514	621561	420429	434247	343808	342321	382	Jasmonic acid; Sedanonic acid; Dihydro-3-(2-octenyl)-2,5-furandione; (R)-8-Acetoxycarvotanacetone; 1-Benzyloxy-1-(2-methoxyethoxy)ethane;	C12H18O3;
209.154	209.154	209.154	474.727	474.521	475.839	161039	279787	177111	176821	178315	140730	260645	209186	1963	Linalyl propionate; Methyl (2E,6Z)-dodecadienoate; alpha-Terpineol propanoate; Cepanone; Citral propylene glycol acetal;	C13H22O2;
210.076	210.076	210.076	516.529	516.295	517.521	172159	189085	192929	154901	152232	181403	179552	221011	2851	3-Methoxytyrosine; Methyldopa; 3-O-Methyl-a-methyldopa;	C10H13NO4;
210.949	210.949	210.949	36.1336	35.8108	36.4272	894877	836426	875931	847784	906768	808816	900854	874221	1342	1,2-Ethanediyldicarbamodithioic acid;	C4H8N2S4;
211.097	211.097	211.133	367.325	366.144	369.009	234529	211044	255815	339262	212800	303676	279772	372773	462	3,4-Methyleneazelaic acid;	C11H16O4;
211.097	211.097	211.097	355.288	354.831	355.875	394308	349935	436831	507389	262593	381624	250399	276166	3061	3,4-Methyleneazelaic acid;	C11H16O4;
211.133	211.133	211.133	398.319	397.68	399.037	760254	624470	796942	946659	1.16507e+06	1.95929e+06	997042	1.08574e+06	403	Cucurbic acid; Dihydrojasmonic acid; Vulgarole; Traumatin; 3-Ethenyl-4-hydroxy-2,5-dimethylhex-5-en-2-yl acetate;	C12H20O3;
211.133	211.133	211.133	488.602	487.771	489.501	1.21055e+06	631449	873262	1.22846e+06	577756	1.03476e+06	486068	530303	2881	Cucurbic acid; Dihydrojasmonic acid; Vulgarole; Traumatin; 3-Ethenyl-4-hydroxy-2,5-dimethylhex-5-en-2-yl acetate;	C12H20O3;
210.949	210.949	210.949	887.151	886.305	891.335	1.39101e+06	451144	928864	978450	1.20478e+06	1.47817e+06	1.63067e+06	1.3601e+06	1872	1,2-Ethanediyldicarbamodithioic acid;	C4H8N2S4;
211.097	211.097	211.097	383.124	382.86	383.755	252840	2.31454e+06	193668	196074	201470	194939	265222	278075	349	3,4-Methyleneazelaic acid;	C11H16O4;
211.097	211.097	211.097	299.234	299.156	299.427	242913	297896	159162	147080	264212	211395	186116	280757	390	3,4-Methyleneazelaic acid;	C11H16O4;
211.108	211.108	211.108	77.4388	75.0395	80.2703	66633.7	36042.7	201081	35337.1	3.15357e+06	3.40441e+06	2.58942e+06	5.94453e+06	151	Prolylproline; Butabarbital; Butethal;	C10H16N2O3;
211.996	211.996	211.996	89.3149	88.0163	90.1913	291889	467270	450929	468871	661663	545372	447990	645672	117	L-Aspartyl-4-phosphate;	C4H8NO7P;
212.98	212.886	212.98	78.8759	76.1908	79.8495	8.51354e+06	7.95993e+06	7.27714e+06	6.76924e+06	4.04928e+06	2.80923e+06	3.4849e+06	4.32182e+06	1460	2-Oxo-3-hydroxy-4-phosphobutanoic acid;	C4H7O8P;
213.091	213.055	213.091	487.191	485.491	488.106	845043	770771	807462	822069	771784	858203	831750	797723	2486	(+)-(1R,2R)-1,2-Diphenylethane-1,2-diol; (E)-2-(2,4-Hexadiynylidene)-1,6-dioxaspiro[4.5]dec-3-ene; Ethyl 1-naphthylacetic acid; 1,2-diphenylethane-1,2-diol;	C14H14O2;
212.98	212.98	213.016	58.1352	54.4672	58.468	1.21891e+07	1.08737e+07	1.04387e+07	1.1083e+07	853669	2.57165e+06	5.43231e+06	5.80319e+06	1047	2-Oxo-3-hydroxy-4-phosphobutanoic acid;	C4H7O8P;
213.091	213.091	213.091	474.662	474.168	475.254	520659	532260	532551	568408	574279	530977	590486	532200	1964	(+)-(1R,2R)-1,2-Diphenylethane-1,2-diol; (E)-2-(2,4-Hexadiynylidene)-1,6-dioxaspiro[4.5]dec-3-ene; Ethyl 1-naphthylacetic acid; 1,2-diphenylethane-1,2-diol;	C14H14O2;
213.091	213.091	213.091	505.89	505.183	506.649	1.33593e+06	1.33718e+06	1.60801e+06	1.65071e+06	1.43602e+06	1.41744e+06	1.69977e+06	1.4679e+06	2679	(+)-(1R,2R)-1,2-Diphenylethane-1,2-diol; (E)-2-(2,4-Hexadiynylidene)-1,6-dioxaspiro[4.5]dec-3-ene; Ethyl 1-naphthylacetic acid; 1,2-diphenylethane-1,2-diol;	C14H14O2;
213.112	213.112	213.112	357.91	357.253	358.156	647445	492445	455058	469807	582525	431558	547591	512187	468	5-Hexyltetrahydro-2-oxo-3-furancarboxylic acid; alpha-Carboxy-delta-decalactone; 2-Carboxy-5,7-dimethyl-4-octanolide;	C11H18O4;
213.016	213.016	213.016	48.5844	47.5569	48.6654	1.56148e+06	1.58668e+06	1.40347e+06	2.01528e+06	791237	796909	955221	804985	781	Deoxyribose 5-phosphate; 1-Deoxy-D-xylulose 5-phosphate; Deoxyribose 1-phosphate; Deoxyribose 5-monophosphate; 5-Deoxyribose-1-phosphate;	C5H11O7P;
213.112	213.112	213.113	379.989	379.109	380.307	477282	431864	423518	611211	2.84334e+06	564432	400952	407844	3007	5-Hexyltetrahydro-2-oxo-3-furancarboxylic acid; alpha-Carboxy-delta-decalactone; 2-Carboxy-5,7-dimethyl-4-octanolide;	C11H18O4;
213.112	213.112	213.113	324.341	323.438	324.641	337373	352054	327643	305337	1.20154e+06	553111	627516	591502	3079	5-Hexyltetrahydro-2-oxo-3-furancarboxylic acid; alpha-Carboxy-delta-decalactone; 2-Carboxy-5,7-dimethyl-4-octanolide;	C11H18O4;
213.185	213.185	213.185	691.785	691.158	692.512	889335	1.01523e+06	1.06086e+06	1.31817e+06	1.17651e+06	1.51799e+06	1.36788e+06	1.28076e+06	1709	Tridecanoic acid; Ethyl undecanoate; Methyl dodecanoate; Decanal propyleneglycol acetal; Octyl 3-methylbutanoate;	C13H26O2;
213.185	213.185	213.185	703.804	702.98	704.431	261085	239134	393414	308451	573947	526605	500629	474995	1288	Tridecanoic acid; Ethyl undecanoate; Methyl dodecanoate; Decanal propyleneglycol acetal; Octyl 3-methylbutanoate;	C13H26O2;
213.149	213.149	213.149	507.604	502.362	508.136	472434	419636	469934	479227	996867	1.02084e+06	953763	906556	2674	3-Oxododecanoic acid; 4-Acetoxy-2-hexyltetrahydrofuran;	C12H22O3;
213.149	213.149	213.149	543.29	542.75	543.938	411264	444508	447191	419775	436039	571600	557199	494038	2573	3-Oxododecanoic acid; 4-Acetoxy-2-hexyltetrahydrofuran;	C12H22O3;
214.047	214.047	214.047	185.134	184.559	185.844	1.15834e+06	1.41219e+06	923947	1.1587e+06	988454	414021	983676	980432	10	Glycerylphosphorylethanolamine; sn-glycero-3-Phosphoethanolamine;	C5H14NO6P;
214.108	214.108	214.108	279.679	279.149	280.291	135463	84844.6	322136	130554	60345.6	71205.7	52355.8	60418	490	Propenoylcarnitine; 1-hydroxyoct-2-enoylglycine; 1-hydroxyoct-3-enoylglycine; 1-hydroxyoct-4-enoylglycine; 1-hydroxyoct-5-enoylglycine;	C10H17NO4;
214.048	214.048	214.088	45.0932	41.7022	45.4349	2.7333e+07	2.43167e+07	2.47855e+07	3.01472e+07	2.75481e+07	2.11114e+07	2.19051e+07	2.38573e+07	895	Glycerylphosphorylethanolamine; sn-glycero-3-Phosphoethanolamine;	C5H14NO6P;
214.144	214.144	214.144	334.147	333.266	334.435	7.9723e+06	8.46999e+06	5.01546e+06	7.71476e+06	6.08269e+06	9.88933e+06	6.49378e+06	1.1727e+07	192	N-Nonanoylglycine;	C11H21NO3;
215.164	215.164	215.165	506.561	505.788	506.757	257784	380248	262241	337998	307144	270564	264448	266173	313	3-Hydroxydodecanoic acid; 12-Hydroxydodecanoic acid; (R)-3-Hydroxydodecanoic acid; xi-5-Hydroxydodecanoic acid;	C12H24O3;
215.164	215.164	215.165	444.668	444.094	445.301	406091	449832	459574	450131	435943	532130	453293	755704	2663	3-Hydroxydodecanoic acid; 12-Hydroxydodecanoic acid; (R)-3-Hydroxydodecanoic acid; xi-5-Hydroxydodecanoic acid;	C12H24O3;
215.164	215.164	215.165	541.003	540.146	541.456	3.57297e+06	3.19751e+06	3.5668e+06	3.58079e+06	3.87182e+06	3.70063e+06	3.32821e+06	3.50597e+06	2660	3-Hydroxydodecanoic acid; 12-Hydroxydodecanoic acid; (R)-3-Hydroxydodecanoic acid; xi-5-Hydroxydodecanoic acid;	C12H24O3;
215.139	215.139	215.139	104.179	103.648	105.71	3.23704e+06	2.382e+06	5.31267e+06	4.87269e+06	6.74449e+06	4.9594e+07	3.37449e+06	8.84907e+06	173	Valylvaline;	C10H20N2O3;
215.164	215.164	215.165	570.133	569.425	570.519	553330	602274	609143	606946	651494	574090	693697	744508	444	3-Hydroxydodecanoic acid; 12-Hydroxydodecanoic acid; (R)-3-Hydroxydodecanoic acid; xi-5-Hydroxydodecanoic acid;	C12H24O3;
215.164	215.164	215.165	485.813	485.491	486.707	442395	340845	299435	340605	462691	445760	480026	515839	2484	3-Hydroxydodecanoic acid; 12-Hydroxydodecanoic acid; (R)-3-Hydroxydodecanoic acid; xi-5-Hydroxydodecanoic acid;	C12H24O3;
216.087	216.087	216.087	110.767	109.238	113.235	1.61863e+06	1.27934e+06	1.77572e+06	2.17819e+06	352102	772098	464823	585825	2338	1-Isothiocyanato-8-(methylthio)octane;	C10H19NS2;
216.981	216.981	216.981	184.612	183.734	185.791	344042	390479	304407	473508	977636	592254	686394	748191	10	5-Sulfosalicylic acid; 3-hydroxybenzoic acid-3-O-sulphate; 4-hydroxybenzoic acid-4-O-sulphate;	C7H6O6S;
217.082	217.029	217.118	48.5191	47.2287	51.2624	2.42584e+06	1.87808e+06	3.40362e+06	3.5495e+06	4.70432e+06	3.36024e+07	2.43363e+08	7.25553e+06	776	Glutamylalanine; gamma-Glutamylalanine; Alanylglutamic acid; Hydroxyprolyl-Serine; Serylhydroxyproline;	C8H14N2O5;
217.097	217.097	217.098	555.135	554.476	555.789	2.44832e+06	2.55991e+06	2.36949e+06	2.36788e+06	2.48006e+06	2.59313e+06	2.62907e+06	2.53063e+06	1279	N-Acetylserotonin; Mephenytoin; Primidone;	C12H14N2O2;
217.107	217.107	217.107	286.204	285.622	286.875	1.9406e+06	2.48084e+06	2.1262e+06	2.58633e+06	2.30317e+06	2.24726e+06	2.03391e+06	2.71928e+06	2711	3-Hydroxysebacic acid; 2-Hydroxydecanedioic acid; 5-Hydroxysebacate;	C10H18O5;
217.107	216.962	217.108	246.423	245.155	252.011	192729	208048	30596	185341	175595	328953	182664	202100	1299	3-Hydroxysebacic acid; 2-Hydroxydecanedioic acid; 5-Hydroxysebacate;	C10H18O5;
217.107	217.107	217.107	303.599	303.385	304.858	281228	217471	297019	415595	176128	157747	193834	156783	354	3-Hydroxysebacic acid; 2-Hydroxydecanedioic acid; 5-Hydroxysebacate;	C10H18O5;
217.108	217.107	217.108	238.895	237.593	239.226	156499	168117	139145	176842	152311	133950	160227	151473	489	3-Hydroxysebacic acid; 2-Hydroxydecanedioic acid; 5-Hydroxysebacate;	C10H18O5;
217.082	217.029	217.119	76.2094	73.498	81.578	1.55415e+06	1.36299e+06	2.38214e+06	2.2985e+06	5.70385e+06	7.79801e+06	4.78636e+06	5.50999e+06	1759	Glutamylalanine; gamma-Glutamylalanine; Alanylglutamic acid; Hydroxyprolyl-Serine; Serylhydroxyproline;	C8H14N2O5;
217.107	217.107	217.108	267.137	266.327	267.63	475624	514075	516269	558298	479999	501329	493912	483178	2878	3-Hydroxysebacic acid; 2-Hydroxydecanedioic acid; 5-Hydroxysebacate;	C10H18O5;
218.103	218.103	218.103	161.889	161.278	162.716	4.91689e+08	4.33163e+08	4.97275e+08	5.44136e+08	3.56499e+08	3.43458e+08	3.45769e+08	3.33351e+08	30	Pantothenic acid;	C9H17NO5;
218.103	218.103	218.103	186.73	184.125	187.38	4.40228e+06	2.72013e+06	4.77877e+06	5.69071e+06	2.51857e+06	1.57984e+06	2.52911e+06	1.69884e+06	1624	Pantothenic acid;	C9H17NO5;
219.066	219.065	219.066	351.069	350.607	351.662	863469	1.07943e+06	932717	1.06631e+06	1.04563e+06	1.03148e+06	1.02527e+06	1.04865e+06	2596	Eugenitin; Isoeugenitin; Hispolone;	C12H12O4;
219.106	219.106	219.106	161.889	161.278	162.716	4.97643e+07	4.26087e+07	4.72386e+07	5.32206e+07	3.5223e+07	3.34451e+07	3.41235e+07	3.31295e+07	30	S-[1-[2-(Acetyloxy)ethyl]butyl] ethanethioate;	C10H18O3S;
219.077	219.003	219.077	93.4806	90.0923	94.7634	1.10981e+06	790753	1.35158e+06	1.03827e+06	2.48225e+06	2.98439e+06	2.07924e+06	2.44507e+06	2569	5-Hydroxy-L-tryptophan; p-Hydroxyl-ethotoin;	C11H12N2O3;
219.08	219.07	219.08	80.023	78.5883	84.0336	1.20466e+06	921095	1.95109e+06	1.97982e+06	4.14619e+06	8.87639e+06	2.50887e+06	3.37239e+06	18	Alanylmethionine; Cysteinyl-Valine; Methionyl-Alanine; Valylcysteine;	C8H16N2O3S;
219.102	219.102	219.102	431.115	430.714	431.736	71674.8	69185.1	77800.1	77135.9	109454	85030.6	89858.6	94371.5	195	1-(5-Acetyl-2-hydroxyphenyl)-3-methyl-1-butanone; Ethyl methyl-p-tolylglycidate; Ethyl 2-benzylacetoacetate; 3-Hexenyl salicylic acid; cis-3-Hexenyl salicylate;	C13H16O3;
219.175	219.175	219.175	690.331	689.603	690.656	492563	482181	413997	549062	389907	534787	462411	489228	1636	Nootkatol; (2R,6S,7S,10Z)-beta-Santala-3(15),10-dien-12-ol; Dihydronootkatone; 2,6-Di-tert-butyl-4-methylphenol; alpha-Valerenol;	C15H24O;
219.954	219.862	219.954	958.084	956.909	958.985	54931.6	56085.1	37163.5	47156.6	115535	79180.8	427228	62798.9	239	DOPA sulfate;	C9H11NO7S;
220.097	220.097	220.097	448.564	447.771	448.986	112747	146133	105432	132935	129699	137761	126823	123653	408	Metaxalone; Carbofuran; Hydrocotarnine;	C12H15NO3;
220.097	220.097	220.097	320.114	319.348	321.075	145366	161421	330682	190311	226321	148807	282004	143213	488	Metaxalone; Carbofuran; Hydrocotarnine;	C12H15NO3;
220.064	220.064	220.064	127.357	125.651	128.534	2.30246e+06	1.71448e+06	1.98634e+06	2.60449e+06	1.03455e+06	1.95838e+06	1.31472e+06	1.61498e+06	6	N-lactoyl-Methionine;	C8H15NO4S;
220.106	220.106	220.106	162.121	161.403	162.744	4.37839e+06	4.61214e+06	5.30529e+06	5.02223e+06	3.17892e+06	3.07811e+06	3.07149e+06	3.05659e+06	30	Glutamylalanine; gamma-Glutamylalanine; Alanylglutamic acid; Hydroxyprolyl-Serine; Serylhydroxyproline;	C8H14N2O5;
220.064	220.064	220.064	215.661	215.142	216.42	1.13111e+07	6.59302e+06	8.97622e+06	7.68066e+06	1.93717e+07	8.40634e+06	2.64821e+07	1.75884e+07	1749	N-lactoyl-Methionine;	C8H15NO4S;
220.146	220.146	220.146	498.322	498.035	499.252	1.19904e+06	630183	652319	1.10554e+06	983495	925552	324916	676524	1331	Procarbazine;	C12H19N3O;
220.146	220.146	220.146	701.837	701.268	702.425	154280	180230	172212	216312	195163	231904	174406	177058	2419	Procarbazine;	C12H19N3O;
221.092	221.092	221.092	158.482	157.832	158.999	2.43856e+06	1.74191e+06	2.93017e+06	2.74027e+06	7.43066e+06	1.63532e+07	5.32613e+06	9.88109e+06	2110	Glycyl-Phenylalanine; Phenylalanylglycine;	C11H14N2O3;
221.092	221.065	221.093	180.584	180.042	187.159	4.20575e+06	3.32799e+06	6.13778e+06	6.57053e+06	1.19088e+07	2.12805e+07	7.23965e+06	1.2291e+07	1890	Glycyl-Phenylalanine; Phenylalanylglycine;	C11H14N2O3;
221.118	221.118	221.118	423.287	422.306	423.857	1.01997e+06	1.31638e+06	812024	2.54638e+06	429860	495216	442315	421455	2069	Annuionone B; Dehydrovomifoliol; Isoamyl p-anisate; 1-Hydroxyibuprofen; 2-Hydroxyibuprofen;	C13H18O3;
221.081	221.081	221.081	443.411	441.556	444.521	4.04377e+06	7.64178e+06	2.56163e+06	5.29704e+06	5.10473e+06	4.68958e+06	5.41278e+06	4.87579e+06	2664	Monoisobutyl phthalic acid; Monobutylphthalate; 5'-(3'-Methoxy-4'-hydroxyphenyl)-gamma-valerolactone; Isodillapiole; Dillapiol;	C12H14O4;
221.118	221.117	221.118	449.169	448.5	449.998	361276	304583	311143	459105	318891	345170	362511	317743	408	Annuionone B; Dehydrovomifoliol; Isoamyl p-anisate; 1-Hydroxyibuprofen; 2-Hydroxyibuprofen;	C13H18O3;
221.154	221.154	221.154	622.031	621.628	622.691	902901	949960	1.01336e+06	995738	1.03261e+06	1.18311e+06	1.09284e+06	816556	824	Rishitin; Kobusone; Isokobusone; (10betaH,11xi)-11-Hydroxy-13-nor-6-eremophilen-8-one; Acetaldehyde butyl phenethyl acetal;	C14H22O2;
221.154	221.154	221.154	498.377	498.035	499.252	2.59863e+06	1.2947e+06	1.38466e+06	2.56163e+06	1.73815e+06	2.07451e+06	843055	1.66257e+06	78	Rishitin; Kobusone; Isokobusone; (10betaH,11xi)-11-Hydroxy-13-nor-6-eremophilen-8-one; Acetaldehyde butyl phenethyl acetal;	C14H22O2;
221.154	221.154	221.154	586.623	586.189	587.124	250173	354178	275481	269208	299648	286877	223364	281595	1779	Rishitin; Kobusone; Isokobusone; (10betaH,11xi)-11-Hydroxy-13-nor-6-eremophilen-8-one; Acetaldehyde butyl phenethyl acetal;	C14H22O2;
222.077	222.076	222.077	201.022	200.4	201.544	2.43372e+06	2.0294e+06	2.4048e+06	2.78434e+06	2.88245e+06	2.22136e+06	2.93788e+06	2.36475e+06	342	N-Acetyl-L-tyrosine; Salsolinol 1-carboxylate; 2-hydroxyphenylpropionylglycine; 3-hydroxyphenylpropionylglycine; 4-hydroxyphenylpropionylglycine;	C11H13NO4;
222.076	222.076	222.077	581.369	580.025	582.582	77276.9	60398.3	111517	69523.6	49405.1	56255.5	89945.9	59594.2	338	N-Acetyl-L-tyrosine; Salsolinol 1-carboxylate; 2-hydroxyphenylpropionylglycine; 3-hydroxyphenylpropionylglycine; 4-hydroxyphenylpropionylglycine;	C11H13NO4;
223.133	223.082	223.133	413.485	412.586	413.9	345998	239405	443823	460468	382624	308768	69932	327125	2668	Epoxyeremopetasinorol; Annuionone A; Annuionone C; 13-Oxo-9,11-tridecadienoic acid; Methyl jasmonate;	C13H20O3;
223.097	223.097	223.133	384.632	382.415	385.802	313741	137136	195350	345530	134790	214937	138310	138894	281	Diplosporin; Dhelwangin; Vanillin 1,2-butylene glycol acetal; Acoramone; 2-Ethoxy-4-(4-methyl-1,3-dioxolan-2-yl)phenol;	C12H16O4;
223.06	223.06	223.061	332.763	332.01	333.266	236489	227255	232625	235664	345355	239823	269100	382805	501	Elenolide; Sinapic acid; cis-Sinapic acid; 5-(3',4',5'-Trihydroxyphenyl)-gamma-valerolactone; 3-(4-hydroxy-3,5-dimethoxyphenyl)prop-2-enoic acid;	C11H12O5;
223.133	223.133	223.133	475.472	472.3	477.416	529471	283249	548734	640677	565092	528886	557201	600998	1923	Epoxyeremopetasinorol; Annuionone A; Annuionone C; 13-Oxo-9,11-tridecadienoic acid; Methyl jasmonate;	C13H20O3;
223.085	223.085	223.085	154.277	153.632	154.633	324008	161480	634103	769455	1.49663e+06	3.56382e+06	680490	1.65796e+06	76	N6-Acetyl-L-lysine; N-alpha-Acetyl-L-lysine; Glycylleucine; Alanylvaline; Glycyl-Isoleucine;	C8H16N2O3;
223.17	223.169	223.17	650.492	649.795	651.28	855657	727962	849287	941966	816097	796541	702200	736806	2132	Goshuyic acid; Linalyl isobutyrate; Linalyl butyrate; Ethyl (2E,6Z)-dodecadienoate; alpha-Terpineol butanoate;	C14H24O2;
223.085	223.085	223.085	89.2808	88.7777	90.7134	757688	316924	907935	1.23725e+06	2.1595e+06	9.90195e+06	596125	2.67202e+06	117	N6-Acetyl-L-lysine; N-alpha-Acetyl-L-lysine; Glycylleucine; Alanylvaline; Glycyl-Isoleucine;	C8H16N2O3;
223.17	223.17	223.17	659.1	658.551	659.751	218902	178891	196234	222851	248247	282121	263137	252517	394	Goshuyic acid; Linalyl isobutyrate; Linalyl butyrate; Ethyl (2E,6Z)-dodecadienoate; alpha-Terpineol butanoate;	C14H24O2;
224.056	224.056	224.056	258.585	257.784	258.997	640570	343814	411224	617203	727216	741351	857319	653838	2249	2-Hydroxy-4,7-dimethoxy-2H-1,4-benzoxazin-3(4H)-one; Vanilloylglycine; 2-{[hydroxy(3-hydroxy-5-methoxyphenyl)methylidene]amino}acetic acid; 2-{[hydroxy(2-hydroxy-4-methoxyphenyl)methylidene]amino}acetic acid; 2-{[hydroxy(3-hydroxy-4-methoxyphenyl)methylidene]amino}acetic acid;	C10H11NO5;
224.056	224.056	224.056	472.626	471.735	473.882	212693	168424	165857	144460	122806	163882	221301	155861	1912	2-Hydroxy-4,7-dimethoxy-2H-1,4-benzoxazin-3(4H)-one; Vanilloylglycine; 2-{[hydroxy(3-hydroxy-5-methoxyphenyl)methylidene]amino}acetic acid; 2-{[hydroxy(2-hydroxy-4-methoxyphenyl)methylidene]amino}acetic acid; 2-{[hydroxy(3-hydroxy-4-methoxyphenyl)methylidene]amino}acetic acid;	C10H11NO5;
225.076	225.076	225.076	232.474	231.645	233.273	163949	137229	164041	156006	213886	160181	199036	143714	359	3,4,5-Trimethoxyphenyl acetate; Genipin; 2,4,6-Trimethoxyphenyl acetate; 4-Hydroxy-(3',4'-dihydroxyphenyl)-valeric acid; Dihydrosinapic acid;	C11H14O5;
225.113	225.112	225.113	379.398	379.052	380.226	554281	492854	611473	605582	600729	629029	562696	508797	3008	Allixin; 3,4-Methylenesebacic acid;	C12H18O4;
225.061	225.061	225.099	45.1177	44.9264	45.4349	1.97689e+07	1.72533e+07	2.65978e+07	2.47893e+07	6.47441e+06	7.07966e+06	4.62619e+06	1.26549e+07	896	2,3,4,5,6,7-Hexahydroxyheptanoic acid;	C7H14O8;
225.149	225.149	225.149	403.798	403.105	404.192	404294	468842	229688	423014	227089	459329	266503	535130	32	Methyl dihydrojasmonate; Riesling acetal; 4,5-Dihydrovomifoliol;	C13H22O3;
225.149	225.149	225.149	554.532	553.774	555.148	1.93338e+06	679754	1.40641e+06	469224	609437	621847	501706	2.23627e+06	1279	Methyl dihydrojasmonate; Riesling acetal; 4,5-Dihydrovomifoliol;	C13H22O3;
226.011	225.986	226.011	52.1512	46.446	52.35	8.3063e+06	1.10012e+07	8.9559e+06	1.05379e+07	2.06676e+07	1.45694e+07	2.43498e+07	1.88493e+07	851	L-Glutamic acid 5-phosphate;	C5H10NO7P;
226.011	225.986	226.011	73.5899	72.4894	80.1888	130734	266509	1.94989e+06	1.18761e+06	4.40382e+06	3.64222e+06	4.77603e+06	4.54044e+06	726	L-Glutamic acid 5-phosphate;	C5H10NO7P;
226.091	226.091	226.091	155.047	153.912	155.974	437523	411860	427781	371821	637864	299398	679948	317396	1303	Ethiofencarb;	C11H15NO2S;
227.092	227.092	227.128	282.811	282.348	283.386	579102	428489	865942	983382	397366	482519	401410	391317	2508	Propyl propane thiosulfonate;	C11H16O5;
227.103	227.103	227.103	190.188	189.801	190.891	5.98655e+06	5.17697e+06	7.02931e+06	8.82158e+06	1.34984e+07	1.7913e+07	1.12697e+07	1.20877e+07	188	Prolylhydroxyproline; Hydroxyprolyl-Proline; Tetraacetylethylenediamine; Pyroglutamylvaline;	C10H16N2O4;
227.092	227.092	227.092	328.52	327.635	328.84	850472	4.44885e+06	692006	978203	786068	895261	1.00628e+06	967031	294	Propyl propane thiosulfonate;	C11H16O5;
227.128	227.128	227.128	448.564	447.771	448.986	899518	1.01782e+06	905561	1.37909e+06	1.20421e+06	1.31545e+06	966824	930087	408	Traumatic acid; 5-Heptyltetrahydro-2-oxo-3-furancarboxylic acid;	C12H20O4;
227.092	227.092	227.092	297.834	296.851	298.369	426296	374202	376044	547217	528876	473191	366823	371246	292	Propyl propane thiosulfonate;	C11H16O5;
227.067	227.066	227.067	83.9068	83.6128	84.1663	408060	542490	827067	730965	617520	607663	661366	902065	108	Deoxyuridine;	C9H12N2O5;
227.092	227.092	227.128	269.094	268.457	270.45	273936	212069	278683	418604	165978	275376	214092	263297	1877	Propyl propane thiosulfonate;	C11H16O5;
227.067	227.067	227.067	132.425	131.54	133.314	730559	740847	802123	745570	504064	1.01854e+06	335830	435975	1582	Deoxyuridine;	C9H12N2O5;
227.139	227.103	227.139	156.685	154.385	157.598	1.02422e+06	761079	1.5533e+06	4.68969e+06	5.2028e+06	1.01948e+07	2.90597e+06	4.71242e+06	208	Isoleucylproline; Leucylproline; N,â€‹N,â€‹N-â€‹Trimethyl-â€‹L-â€‹alanyl-â€‹L-â€‹proline betaine;	C11H20N2O3;
227.103	227.103	227.103	167.958	167.221	168.369	1.94532e+07	4.95129e+06	1.72864e+07	4.48652e+07	6.3351e+06	5.97018e+07	3.60262e+06	1.78806e+07	55	Prolylhydroxyproline; Hydroxyprolyl-Proline; Tetraacetylethylenediamine; Pyroglutamylvaline;	C10H16N2O4;
227.165	227.165	227.165	585.225	584.669	585.993	180543	222697	167728	193055	171522	167465	165102	160819	2820	11-Hydroxy-9-tridecenoic acid; Menthone 1,2-glyceryl ketal; Menthyl lactate; Menthone 1,3-glyceryl ketal;	C13H24O3;
227.165	227.165	227.165	496.912	496.489	496.992	116132	108559	126371	134385	75284.6	120651	138282	107372	2408	11-Hydroxy-9-tridecenoic acid; Menthone 1,2-glyceryl ketal; Menthyl lactate; Menthone 1,3-glyceryl ketal;	C13H24O3;
228.009	227.971	228.01	49.8339	46.3032	50.1352	1.40934e+06	1.89448e+06	3.31929e+06	3.40479e+06	1.15684e+07	9.27694e+06	1.44894e+07	1.52825e+07	1195	Clonidine;	C9H9Cl2N3;
228.027	228.027	228.027	85.1919	84.8459	85.5077	1.89087e+06	1.84402e+06	2.03954e+06	2.19205e+06	2.90728e+06	2.61071e+06	2.80125e+06	2.30972e+06	128	5-Phosphoribosylamine; 5-phospho-beta-D-ribosylaminium(1-);	C5H12NO7P;
228.16	228.16	228.16	369.255	368.933	370.187	1.19135e+07	2.32253e+07	1.13108e+07	1.54283e+07	1.13589e+07	1.28291e+07	1.57296e+07	1.7484e+07	115	N-Decanoylglycine;	C12H23NO3;
229.011	228.86	229.011	54.5716	53.2957	57.2734	1.53458e+07	1.95443e+07	1.01291e+06	2.11431e+07	1.09418e+06	1.66416e+07	1.39028e+07	1.45548e+07	25	6-Phosphogluconic acid; 2-Carboxyarabinitol 5-phosphate; 6-phosphonatooxy-D-gluconate;	C6H13O10P;
229.082	229.011	229.082	76.8571	76.0005	80.2703	2.19829e+06	607635	2.38398e+06	3.99747e+06	9.99476e+06	1.55051e+07	6.43132e+06	7.57967e+06	1751	Aspartyl-L-proline; Aspartyl-Proline; Prolyl-Aspartate; (1R,2S,3R)-2-Acetyl-4(5)-(1,2,3,4-tetrahydroxybutyl)imidazole; 1-(gamma-Glutamylamino)cyclopropanecarboxylic acid;	C9H14N2O5;
229.134	229.134	229.134	293.737	292.867	294.27	5.44354e+06	5.15724e+06	5.54658e+06	4.98356e+06	1.17816e+07	1.68685e+07	1.32111e+07	1.65027e+07	40	Imazamethabenz;	C15H18N2O3;
229.087	229.05	229.087	374.855	374.374	380.307	116071	165031	125712	139195	161877	153190	105679	131094	355	Naproxen; Pondaplin; Osthenol; (R)-Kawain; Demethylbatatasin IV;	C14H14O3;
229.108	229.107	229.108	282.805	282.518	283.204	273585	314683	303599	353573	236785	229238	233456	314371	2509	Dicyclohexyl disulfide;	C12H22S2;
229.18	229.144	229.18	583.386	579.78	584.39	365255	242716	260933	285905	406290	352228	284023	323901	199	3-[[5-Methyl-2-(1-methylethyl)cyclohexyl]oxy]-1,2-propanediol; 3-hydroxytridecanoic acid;	C13H26O3;
229.155	229.155	229.155	192.473	191.763	192.983	5.73707e+06	4.32298e+06	1.01392e+07	8.1674e+06	9.39792e+06	4.79873e+07	4.95852e+06	1.22376e+07	109	Isoleucyl-Valine; Leucyl-Valine; Valylisoleucine; Valylleucine;	C11H22N2O3;
229.155	229.155	229.155	178.011	177.657	178.755	3.26294e+06	2.32789e+06	5.62268e+06	5.5092e+06	6.89381e+06	3.04908e+07	3.67047e+06	8.64827e+06	1657	Isoleucyl-Valine; Leucyl-Valine; Valylisoleucine; Valylleucine;	C11H22N2O3;
229.155	229.155	229.155	165.965	165.434	166.596	3.49185e+06	2.48004e+06	7.17132e+06	5.78366e+06	4.78719e+06	3.81372e+07	1.95844e+06	7.23153e+06	134	Isoleucyl-Valine; Leucyl-Valine; Valylisoleucine; Valylleucine;	C11H22N2O3;
229.18	229.18	229.18	482.752	482.007	483.003	173035	145975	149934	174929	216944	257193	192384	155650	2180	3-[[5-Methyl-2-(1-methylethyl)cyclohexyl]oxy]-1,2-propanediol; 3-hydroxytridecanoic acid;	C13H26O3;
229.082	229.082	229.082	49.3766	48.6654	49.8892	1.83265e+06	1.41402e+06	2.54235e+06	2.54706e+06	8.46701e+06	1.49667e+07	8.14691e+06	8.47521e+06	1690	Aspartyl-L-proline; Aspartyl-Proline; Prolyl-Aspartate; (1R,2S,3R)-2-Acetyl-4(5)-(1,2,3,4-tetrahydroxybutyl)imidazole; 1-(gamma-Glutamylamino)cyclopropanecarboxylic acid;	C9H14N2O5;
230.114	229.907	230.114	80.2051	76.0239	85.2876	946637	94699.9	1.04076e+06	1.17806e+06	3.19116e+06	7.70374e+06	1.59247e+06	3.92104e+06	18	Asparaginyl-Valine; Valylasparagine;	C9H17N3O4;
230.103	230.103	230.103	225.425	224.818	226.391	174678	129276	107570	160143	170415	138802	141820	102028	2270	Isovalerylglutamic acid; Suberylglycine;	C10H17NO5;
230.139	230.139	230.139	253.183	252.294	253.633	291191	369321	302454	338490	259075	255202	303164	333630	3111	Isobutyryl-L-carnitine; Butyrylcarnitine;	C11H21NO4;
230.996	230.996	230.996	197.578	196.813	198.384	126103	139525	126658	129688	112764	127261	82408.4	87635.7	2733	2,4-Dihydroxyacetophenone 5-sulfate; Vanillin 4-sulfate; 2-[3-(sulfooxy)phenyl]acetic acid; (4-ethenyl-2,6-dihydroxyphenyl)oxidanesulfonic acid; 2-[4-(sulfooxy)phenyl]acetic acid;	C8H8O6S;
231.134	231.134	231.134	133.745	133.284	134.268	2.44681e+06	1.70227e+06	3.80567e+06	4.38109e+06	6.15774e+06	2.32614e+07	3.56324e+06	6.43686e+06	1580	Spermic acid 2; Isoleucyl-Threonine; Leucyl-Threonine; Threonylisoleucine; Threonylleucine;	C10H20N2O4;
231.134	231.134	231.134	155.349	154.612	156.017	3.08023e+06	1.77781e+06	4.55636e+06	4.71657e+06	8.78851e+06	3.37923e+07	4.08964e+06	1.20868e+07	76	Spermic acid 2; Isoleucyl-Threonine; Leucyl-Threonine; Threonylisoleucine; Threonylleucine;	C10H20N2O4;
231.098	231.031	231.134	72.3436	67.5194	74.9852	2.21376e+06	5.78826e+06	4.50224e+06	5.11209e+06	3.97807e+06	4.454e+07	2.43659e+06	6.77789e+06	587	N2-Succinyl-L-ornithine; 4-(Glutamylamino) butanoate; Aspartyl-Valine; Hydroxyprolyl-Threonine; Threonylhydroxyproline;	C9H16N2O5;
232.082	232.082	232.082	199.757	199.151	200.663	271898	305634	292672	371187	274200	202101	287795	248122	303	Hirsutin;	C10H19NOS2;
232.975	232.878	232.997	1.2828	0.494095	4.92258	42339.4	30182.3	52391.4	140526	26792.2	189760	49907.5	24791	3089	â€‹Protocatechuic acid 3-O-sulfate; 2-hydroxy-3-(sulfooxy)benzoic acid; 3,5-Dihydroxybenzoic acid sulfate; Protocatechuic acid 4-O-sulfate;	C7H6O7S;
233.066	232.984	233.066	88.7777	86.5385	90.1913	123396	159881	185854	170407	223059	181197	173525	177940	1562	1-Isopropyl citrate; 2-Isopropyl citrate;	C9H14O7;
233.118	233.118	233.118	463.753	463.066	464.324	305148	216864	260757	394259	405468	350245	448676	346740	1966	(10S,11S)-Pterosin C; Dehydrooreadone; (S)-Pterosin P; Pterosin N; (2Z)-3-hydroxy-2-(phenylmethylidene)heptanoic acid;	C14H18O3;
233.093	233.092	233.093	296.563	295.086	299.156	185648	116169	158646	149073	525399	495118	496122	259139	2492	5-Methoxytryptophan; S-4-Hydroxymephenytoin; 4'-hydroxymephenytoin;	C12H14N2O3;
232.975	232.975	232.975	28.0946	20.3597	32.0612	275447	298705	137853	86038.4	295253	300268	225958	278964	404	â€‹Protocatechuic acid 3-O-sulfate; 2-hydroxy-3-(sulfooxy)benzoic acid; 3,5-Dihydroxybenzoic acid sulfate; Protocatechuic acid 4-O-sulfate;	C7H6O7S;
233.077	233.077	233.077	48.6386	47.6633	48.9119	3.84563e+06	3.01735e+06	5.62638e+06	6.02031e+06	5.1742e+06	2.512e+07	3.59384e+06	8.18881e+06	775	L-beta-aspartyl-L-threonine; Aspartyl-Threonine; Glutamylserine; Serylglutamic acid; Threonylaspartic acid;	C8H14N2O6;
234.113	234.113	234.113	366.44	365.974	367.623	100321	121372	111180	138102	95676.4	113146	71675.3	120405	3114	Pandamarilactam 3x;	C13H17NO3;
234.077	234.076	234.077	345.892	345.256	346.759	119709	70016.1	132086	124648	526983	309643	444929	308085	214	3-Oxo-carbofuran;	C12H13NO4;
234.149	234.149	234.149	646.102	645.379	646.447	1.4304e+06	1.46729e+06	1.68474e+06	1.55598e+06	1.85186e+06	1.90282e+06	1.56244e+06	1.63745e+06	1808	N,N-Didesmethyltramadol; N,O-Didesmethyltramadol; N,N,O-Tridesmethylvenlafaxine;	C14H21NO2;
235.108	235.072	235.108	184.612	183.919	188.512	3.76573e+06	3.53096e+06	6.19827e+06	5.70751e+06	1.18925e+07	2.91354e+07	6.4848e+06	1.11467e+07	10	Hexobarbital; Alanylphenylalanine; Phenylalanylalanine; O-Desmethyl-lacosamide; N-Acetyl-5-methoxykynuramine;	C12H16N2O3;
235.072	235.072	235.072	507.604	506.757	508.043	67759.1	65846.5	111011	90080.1	67849	86125.1	73399.1	87272.8	313	N'-Formylkynurenine; L-Formylkynurenine;	C11H12N2O4;
235.17	235.17	235.17	528.702	528.226	529.038	345109	1.82813e+06	177763	174642	262194	266277	243109	362536	2359	Capsidiol; (2E,6E)-1-Hydroxy-2,6,10-farnesatrien-9-one; 2-Hydroxyacorenone; Acorusnol; Epiacorone;	C15H24O2;
235.17	235.17	235.17	517.866	517.334	518.447	204238	1.21489e+06	148331	129881	170164	147536	183452	195896	2467	Capsidiol; (2E,6E)-1-Hydroxy-2,6,10-farnesatrien-9-one; 2-Hydroxyacorenone; Acorusnol; Epiacorone;	C15H24O2;
236.092	236.092	236.092	289.818	289.549	290.774	1.21873e+07	9.89446e+06	1.01903e+07	1.08476e+07	2.62051e+07	1.12289e+07	4.19694e+07	2.52196e+07	107	Salsoline-1-carboxylate; 3-Hydroxy-carbofuran; N-Lactoylphenylalanine; 3-(3,4-dihydroxyphenyl)-N-(3-oxopropyl)propanimidic acid; 1-Carboxyethylphenylalanine;	C12H15NO4;
236.023	236.023	236.023	49.8891	49.7362	50.1352	2.22025e+06	2.06638e+06	4.05209e+06	2.43455e+06	3.51114e+06	3.35841e+06	3.0228e+06	3.30403e+06	62	S-Cysteinosuccinic acid;	C7H11NO6S;
236.023	236.023	236.023	58.2592	56.821	59.6613	1.01912e+06	779953	1.18627e+06	1.40817e+06	2.24501e+06	2.39285e+06	1.9611e+06	1.72795e+06	1046	S-Cysteinosuccinic acid;	C7H11NO6S;
236.092	236.024	236.092	171.493	170.626	174.949	457969	404461	418583	562803	465532	474640	346015	334120	2236	Salsoline-1-carboxylate; 3-Hydroxy-carbofuran; N-Lactoylphenylalanine; 3-(3,4-dihydroxyphenyl)-N-(3-oxopropyl)propanimidic acid; 1-Carboxyethylphenylalanine;	C12H15NO4;
237.113	236.979	237.113	444.594	444.094	445.492	297231	287940	350337	302787	273540	328887	335717	309032	2665	2,2,4,4,-Tetramethyl-6-(1-oxopropyl)-1,3,5-cyclohexanetrione; 1,2,3,4-Tetramethoxy-5-(2-propenyl)benzene;	C13H18O4;
237.113	237.076	237.113	321.503	320.62	322.93	558786	524667	537039	635936	516819	528592	635753	538139	3029	2,2,4,4,-Tetramethyl-6-(1-oxopropyl)-1,3,5-cyclohexanetrione; 1,2,3,4-Tetramethoxy-5-(2-propenyl)benzene;	C13H18O4;
237.076	237.076	237.076	307.554	306.155	308.029	214743	286231	196153	231841	236306	206388	244554	255239	31	3,4,5-Trimethoxycinnamic acid; Trans-2, 3, 4-Trimethoxycinnamate; 1-(2,4,5-Trimethoxyphenyl)-1,2-propanedione; 3-(3,4,5-trimethoxyphenyl)prop-2-enoic acid; 3-(6,7-dimethoxy-2H-1,3-benzodioxol-5-yl)propanal;	C12H14O5;
237.043	237.043	237.044	180.318	179.414	181.947	110184	79750.1	160911	99005.6	176950	196616	144250	137791	171	L-4-Chlorotryptophan; (Â±)-6-Chlorotryptophan;	C11H11ClN2O2;
237.087	237.045	237.1	81.5418	79.0042	89.358	1.28974e+06	1.0552e+06	1.69479e+06	1.65757e+06	5.10394e+06	9.20691e+06	3.62706e+06	3.7601e+06	108	Felbamate; Glycyltyrosine; Tyrosylglycine; gamma-Glutaminyl-4-hydroxybenzene; Falimint;	C11H14N2O4;
239.059	239.016	239.059	185.416	184.559	186.07	7.8539e+06	7.93855e+06	8.72127e+06	9.92548e+06	1.0235e+07	7.20119e+06	759791	748992	10	L-Tryptophan; D-Tryptophan; 3-Hydroxymethylantipyrine; Ethotoin; (Â±)-Tryptophan;	C11H12N2O2;
239.078	239.016	239.078	128.534	127.224	131.54	580026	715817	1.24566e+06	799191	1.03859e+06	342376	1.1505e+06	802560	6	1-Methylinosine;	C11H14N4O5;
239.059	239.059	239.059	468.001	467.721	468.857	3.03044e+06	3.16924e+06	2.59154e+06	3.61106e+06	2.4572e+06	5.23538e+06	3.99044e+06	4.94075e+06	1943	Propyl 1-(propylsulfinyl)propyl disulfide;	C9H20OS3;
239.059	239.059	239.201	740.071	737.899	741.231	4.5223e+06	4.744e+06	5.00895e+06	4.61503e+06	3.96132e+06	2.11256e+06	3.89149e+06	6.43835e+06	1997	Marcanine A;	C14H9NO3;
239.016	239.016	239.098	80.2117	78.5883	85.162	5.84697e+06	1.41964e+06	1.41157e+06	1.24875e+06	6.19298e+06	5.21429e+06	4.07054e+06	4.71328e+06	808	L-Cystine;	C6H12N2O4S2;
239.201	239.201	239.201	727.869	727.398	728.493	1.98399e+06	1.38306e+06	1.30819e+06	4.9967e+06	1.97586e+06	2.82332e+06	2.37732e+06	7.81334e+06	1177	9-Pentadecenoic acid; Isobutyl 10-undecenoate; Exaltolide; Butyl undecylenate; Rhodinyl isovalerate;	C15H28O2;
239.165	239.165	239.165	549.029	548.319	549.791	343044	372097	419685	399886	450452	469348	444933	405427	474	L-Menthyl acetoacetate;	C14H24O3;
239.165	239.165	239.165	495.513	494.736	495.633	134688	119855	110477	150044	251514	221261	204721	289148	2417	L-Menthyl acetoacetate;	C14H24O3;
239.165	239.165	239.165	509.48	509.163	509.946	91626.9	132086	117689	99746	270763	254516	249475	239280	2930	L-Menthyl acetoacetate;	C14H24O3;
240.07	240.07	240.07	613.211	612.22	613.917	379008	359980	477636	360300	527952	514579	498360	399989	1327	S-Phenylmercapturic acid;	C11H13NO3S;
241.011	240.953	241.011	53.9427	50.9757	55.5178	1.08494e+06	1.22426e+06	914427	464152	4.9025e+06	4.86931e+06	9.74672e+06	5.36771e+06	25	2-Methylcitric acid; Homocitric acid; Methylisocitric acid; 3-(Carboxymethyl)-3-hydroxypentanedioic acid;	C7H10O7;
241.056	241.012	241.056	184.846	178.209	185.844	76884.8	2.42716e+06	2.58915e+06	3.0298e+06	2.88577e+06	2.35074e+06	3.06456e+06	2.58564e+06	10	Galactonic acid; Gluconic acid; Gulonic acid;	C6H12O7;
241.082	241.082	241.082	131.822	131.065	134.025	1.95104e+06	1.96551e+06	3.53451e+06	2.25242e+06	2.53594e+06	4.99556e+06	1.83238e+06	3.19037e+06	1586	Thymidine; Telbivudine;	C10H14N2O5;
241.091	241.091	241.091	42.629	42.3645	42.9482	2.7261e+07	2.8692e+07	3.19673e+07	3.18624e+07	4.06726e+07	4.84905e+07	3.8722e+07	4.30863e+07	34	D-erythro-D-galacto-octitol;	C8H18O8;
241.18	241.18	241.18	577.822	577.085	578.36	770830	665038	723461	815940	889145	888877	821644	826512	964	3-Oxotetradecanoic acid; 6-Ketomyristic acid; L-Menthyl (R,S)-3-hydroxybutyrate;	C14H26O3;
241.144	241.144	241.144	495.27	494.18	495.633	2.50168e+06	3.61289e+06	2.57158e+06	2.30454e+06	2.52452e+06	2.50486e+06	2.96131e+06	2.83055e+06	255	2-Carboxy-4-dodecanolide; (3S,5R,6R,7E)-3,5,6-Trihydroxy-7-megastigmen-9-one;	C13H22O4;
241.144	241.144	241.18	554.062	553.586	555.951	497329	270812	348976	576474	258328	346709	292792	294845	64	2-Carboxy-4-dodecanolide; (3S,5R,6R,7E)-3,5,6-Trihydroxy-7-megastigmen-9-one;	C13H22O4;
241.18	241.18	241.18	535.874	535.632	536.68	259630	337380	236173	258351	271115	360474	357764	398921	293	3-Oxotetradecanoic acid; 6-Ketomyristic acid; L-Menthyl (R,S)-3-hydroxybutyrate;	C14H26O3;
241.144	241.144	241.144	431.432	430.714	431.927	507147	576137	495998	497629	538843	601520	492616	1.06364e+06	195	2-Carboxy-4-dodecanolide; (3S,5R,6R,7E)-3,5,6-Trihydroxy-7-megastigmen-9-one;	C13H22O4;
241.144	241.144	241.144	402.464	402.282	402.835	316019	1.2911e+06	593855	349792	394171	284004	600114	321006	3022	2-Carboxy-4-dodecanolide; (3S,5R,6R,7E)-3,5,6-Trihydroxy-7-megastigmen-9-one;	C13H22O4;
242.078	241.944	242.079	72.3371	61.9089	73.7835	1.73564e+06	2.27882e+06	4.32157e+06	3.98513e+06	3.56014e+06	6.52008e+06	2.97441e+06	3.25264e+06	588	Cytidine; Cytarabine; gamma-Glutamyl-beta-cyanoalanine;	C9H13N3O5;
242.122	242.122	242.122	246.423	246.027	247.46	3.84479e+06	3.66888e+06	5.15562e+06	4.52784e+06	8.8509e+06	9.8071e+06	7.15859e+06	6.42423e+06	75	2-(4-Methyl-5-thiazolyl)ethyl hexanoate;	C12H19NO2S;
242.176	242.175	242.176	500.229	499.644	501.062	919924	533682	592870	666203	544196	787048	584807	1.0767e+06	2036	N-Undecanoylglycine;	C13H25NO3;
242.139	242.139	242.139	282.724	282.348	283.386	96124.1	116275	125776	107158	81210.4	77434.4	100295	95953.7	2510	Tiglylcarnitine;	C12H21NO4;
242.176	242.175	242.176	455.979	455.667	456.767	538536	213090	263103	294098	317455	425754	587270	797884	1967	N-Undecanoylglycine;	C13H25NO3;
242.079	242.078	242.079	51.0471	47.3841	53.2096	1.42268e+07	1.41464e+07	1.61954e+07	1.33597e+07	4.10828e+06	9.45598e+06	6.59521e+06	7.58814e+06	576	Cytidine; Cytarabine; gamma-Glutamyl-beta-cyanoalanine;	C9H13N3O5;
242.176	242.175	242.176	403.948	403.473	404.535	1.87703e+08	1.40885e+08	8.66539e+07	1.32032e+08	9.76582e+07	1.93326e+08	1.15203e+08	2.29662e+08	32	Methyl dihydrojasmonate; Riesling acetal; 4,5-Dihydrovomifoliol;	C13H22O3;
243.062	243.062	243.098	50.0923	49.7362	51.2686	2.80762e+06	6.32148e+06	3.43618e+06	3.44838e+06	9.38411e+06	1.34418e+07	7.69743e+06	1.1648e+07	1203	Uridine; Pseudouridine;	C9H12N2O6;
243.062	243.062	243.098	73.6103	68.6059	73.8954	7.21785e+06	7.55559e+06	1.03994e+07	1.46974e+07	1.73917e+07	1.94115e+07	1.43952e+07	1.68156e+07	11	Uridine; Pseudouridine;	C9H12N2O6;
243.087	243.087	243.087	274.197	273.496	274.75	245354	183341	188480	198560	259452	209194	237468	201367	426	threo-Syringoylglycerol;	C11H16O6;
243.123	243.123	243.123	337.18	336.833	338.129	626233	648815	915262	710194	805020	1.8036e+06	654394	739289	2476	Polyethylene, oxidized;	C12H20O5;
243.123	243.123	243.123	322.096	314.535	323.25	709812	631862	739314	750545	834652	1.33038e+06	578490	779259	3034	Polyethylene, oxidized;	C12H20O5;
243.123	243.123	243.123	308.928	308.895	309.107	245033	258273	170012	125667	200152	203315	169291	237818	299	Polyethylene, oxidized;	C12H20O5;
243.087	243.087	243.087	223.542	223.405	223.767	114025	114677	93524.7	133887	97369.1	86213.8	106731	110651	1712	threo-Syringoylglycerol;	C11H16O6;
243.196	243.196	243.196	625.814	625.275	626.326	2.65085e+06	2.24353e+06	2.89069e+06	2.9138e+06	3.90852e+06	4.19566e+06	2.81845e+06	2.8946e+06	2202	2-Hydroxymyristic acid; (R)-3-Hydroxy-tetradecanoic acid; 3-(L-Menthoxy)-2-methylpropane-1,2-diol; Ethyl 3-hydroxydodecanoate; 3-Hydroxytetradecanoic acid;	C14H28O3;
243.196	243.196	243.196	655.765	655.031	656.084	3.04346e+06	2.95097e+06	3.21746e+06	3.55123e+06	2.24321e+06	2.24586e+06	2.68075e+06	2.37721e+06	155	2-Hydroxymyristic acid; (R)-3-Hydroxy-tetradecanoic acid; 3-(L-Menthoxy)-2-methylpropane-1,2-diol; Ethyl 3-hydroxydodecanoate; 3-Hydroxytetradecanoic acid;	C14H28O3;
243.196	243.196	243.196	520.542	519.839	521.064	1.71314e+06	1.66492e+06	1.76997e+06	1.98639e+06	2.31203e+06	2.23503e+06	2.12548e+06	2.57508e+06	1816	2-Hydroxymyristic acid; (R)-3-Hydroxy-tetradecanoic acid; 3-(L-Menthoxy)-2-methylpropane-1,2-diol; Ethyl 3-hydroxydodecanoate; 3-Hydroxytetradecanoic acid;	C14H28O3;
243.196	243.196	243.196	569.141	568.768	569.999	1.62684e+06	1.5109e+06	1.55296e+06	1.60745e+06	3.09978e+06	3.08785e+06	3.10301e+06	2.74677e+06	1677	2-Hydroxymyristic acid; (R)-3-Hydroxy-tetradecanoic acid; 3-(L-Menthoxy)-2-methylpropane-1,2-diol; Ethyl 3-hydroxydodecanoate; 3-Hydroxytetradecanoic acid;	C14H28O3;
243.196	243.196	243.196	699.686	698.931	700.257	253451	275782	314845	329738	330393	278594	424433	320530	1796	2-Hydroxymyristic acid; (R)-3-Hydroxy-tetradecanoic acid; 3-(L-Menthoxy)-2-methylpropane-1,2-diol; Ethyl 3-hydroxydodecanoate; 3-Hydroxytetradecanoic acid;	C14H28O3;
243.171	243.171	243.171	206.675	206.116	207.402	1.75904e+06	1.2466e+06	3.35969e+06	2.71828e+06	2.14857e+06	1.29143e+07	1.07265e+06	3.14955e+06	187	Isoleucyl-Isoleucine; Isoleucyl-Leucine; Leucyl-Isoleucine; Leucylleucine;	C12H24N2O3;
243.16	243.16	243.16	465.961	465.352	466.632	3.34858e+06	2.58635e+06	3.1507e+06	2.69376e+06	1.9869e+06	4.96555e+06	2.0429e+06	5.38838e+06	1968	1,11-Undecanedicarboxylic acid; Menthyl ethylene glycol carbonate; (Â±)-1,4-Nonanediol diacetate;	C13H24O4;
243.171	243.171	243.171	220.588	220	221.214	4.57952e+06	3.14102e+06	8.62368e+06	6.16181e+06	5.7935e+06	3.9664e+07	2.80346e+06	8.9289e+06	67	Isoleucyl-Isoleucine; Isoleucyl-Leucine; Leucyl-Isoleucine; Leucylleucine;	C12H24N2O3;
243.171	243.171	243.171	230.454	229.717	231.082	1.93381e+06	1.7352e+06	2.59046e+06	2.80414e+06	5.53915e+06	1.38531e+07	3.51919e+06	6.78795e+06	770	Isoleucyl-Isoleucine; Isoleucyl-Leucine; Leucyl-Isoleucine; Leucylleucine;	C12H24N2O3;
243.196	243.196	243.196	546.193	545.534	546.876	559792	548615	562730	564193	1.01642e+06	1.13177e+06	1.20529e+06	953405	2912	2-Hydroxymyristic acid; (R)-3-Hydroxy-tetradecanoic acid; 3-(L-Menthoxy)-2-methylpropane-1,2-diol; Ethyl 3-hydroxydodecanoate; 3-Hydroxytetradecanoic acid;	C14H28O3;
244.137	244.137	244.137	418.116	416.817	419.14	1.69956e+06	3.44976e+06	2.59129e+06	2.84676e+06	1.72371e+06	3.96042e+06	1.73773e+06	4.97345e+06	2653	S-3-oxodecanoyl cysteamine;	C12H23NO2S;
244.13	244.13	244.13	127.212	125.467	128.92	4.42149e+06	3.23336e+06	6.14813e+06	7.56115e+06	8.10123e+06	1.96069e+07	3.00708e+06	9.0695e+06	205	Asparaginylisoleucine; Asparaginyl-Leucine; Glutaminylvaline; Isoleucyl-Asparagine; Leucyl-Asparagine;	C10H19N3O4;
244.13	244.099	244.13	166.891	160.5	167.958	248827	292313	815940	946269	3.09084e+06	4.44723e+06	1.85318e+06	3.38272e+06	1660	Asparaginylisoleucine; Asparaginyl-Leucine; Glutaminylvaline; Isoleucyl-Asparagine; Leucyl-Asparagine;	C10H19N3O4;
244.13	244.13	244.13	144.135	143.837	145.071	1.69135e+06	1.25972e+06	2.39757e+06	2.47064e+06	4.63505e+06	1.17231e+07	2.3234e+06	6.66632e+06	325	Asparaginylisoleucine; Asparaginyl-Leucine; Glutaminylvaline; Isoleucyl-Asparagine; Leucyl-Asparagine;	C10H19N3O4;
244.155	244.082	244.155	304.813	299.755	305.462	630249	1.2074e+06	605143	896555	93943	681424	962028	83613	2610	2-Methylbutyroylcarnitine; Isovalerylcarnitine; Valerylcarnitine; Pivaloylcarnitine;	C12H23NO4;
245.114	245.067	245.114	154.468	153.239	156.212	473823	3.8228e+06	639751	756542	1.23326e+06	2.32079e+06	1.77112e+06	7.36224e+06	76	L-beta-aspartyl-L-leucine; gamma-Glutamylvaline; Aspartyl-Isoleucine; Aspartyl-Leucine; Glutamylvaline;	C10H18N2O5;
245.043	245.043	245.114	47.5014	47.2287	51.2686	1.25263e+08	1.41654e+08	1.39845e+08	1.40604e+08	1.09062e+08	9.93332e+07	1.13298e+08	1.09498e+08	12	Sedoheptulose; â€‹L-galacto-2-Heptulose; â€‹D-manno-2-Heptulose; D-altro-D-manno-Heptose;	C7H14O7;
245.043	245.043	245.114	80.1059	77.5231	84.9205	1.33e+07	5.57833e+06	1.52254e+07	6.64992e+06	1.13918e+07	7.30848e+06	1.03218e+07	3.56197e+06	18	Sedoheptulose; â€‹L-galacto-2-Heptulose; â€‹D-manno-2-Heptulose; D-altro-D-manno-Heptose;	C7H14O7;
245.139	245.139	245.139	359.423	358.932	359.965	178373	223978	230383	464715	359599	250137	333037	204524	876	3-Hydroxydodecanedioic acid; Dibutyl malate;	C12H22O5;
245.139	245.139	245.139	304.794	303.599	305.031	938676	940375	1.41336e+06	2.10799e+06	758345	1.42329e+06	770942	887367	2611	3-Hydroxydodecanedioic acid; Dibutyl malate;	C12H22O5;
245.139	245.139	245.139	315.899	315.039	316.243	268302	266221	247054	379565	240399	262999	260312	239592	1392	3-Hydroxydodecanedioic acid; Dibutyl malate;	C12H22O5;
245.139	245.139	245.139	338.45	338.129	339.012	210958	225329	317000	303520	206626	266629	210410	239123	2472	3-Hydroxydodecanedioic acid; Dibutyl malate;	C12H22O5;
246.007	246.007	246.008	174.475	172.988	175.389	190163	161967	237717	281707	84238.6	20916.5	101620	70555.9	2175	2-Hydroxyacetaminophen sulfate; HHPAA sulfate;	C8H9NO6S;
247.118	247.118	247.118	261.53	260.691	262.221	727291	847685	774019	811304	715562	859247	739710	692105	3039	Prenyl glucoside; (E)-2-Methyl-2-buten-1-ol O-beta-D-Glucopyranoside;	C11H20O6;
247.112	247.111	247.112	131.126	129.418	131.98	4.95007e+06	3.92887e+06	7.37632e+06	6.78678e+06	1.18367e+07	3.12882e+07	1.3793e+07	1.75409e+07	6	Methionyl-Valine; Valylmethionine;	C10H20N2O3S;
247.118	247.118	247.118	270.632	270.161	271.409	401342	394431	414797	438464	372875	418933	335130	443360	169	Prenyl glucoside; (E)-2-Methyl-2-buten-1-ol O-beta-D-Glucopyranoside;	C11H20O6;
247.118	247.118	247.118	168.189	167.221	168.768	691724	141339	551696	1.30829e+06	140919	1.89244e+06	116806	529513	55	Asparaginylhydroxyproline; Hydroxyprolyl-Asparagine;	C9H15N3O5;
247.17	247.17	247.17	628.634	627.981	629.439	896600	453037	585249	493956	624379	493695	894325	459095	1733	Dimethylbenzyl carbinyl hexanoate; [2-(Dimethoxymethyl)-1-heptenyl]benzene; Furanofukinin; Octyl phenylacetate; 2-Phenylethyl octanoate;	C16H24O2;
247.17	247.17	247.17	644.527	642.369	645.054	1.1305e+06	425571	883408	690048	2.68643e+06	546344	969848	509789	35	Dimethylbenzyl carbinyl hexanoate; [2-(Dimethoxymethyl)-1-heptenyl]benzene; Furanofukinin; Octyl phenylacetate; 2-Phenylethyl octanoate;	C16H24O2;
247.17	247.17	247.17	545.534	544.828	546.193	313380	819703	295056	270794	376555	221732	262953	347812	393	Dimethylbenzyl carbinyl hexanoate; [2-(Dimethoxymethyl)-1-heptenyl]benzene; Furanofukinin; Octyl phenylacetate; 2-Phenylethyl octanoate;	C16H24O2;
249.087	249.087	249.088	185.028	184.559	185.844	3.02272e+06	2.93202e+06	3.4447e+06	3.85195e+06	4.14508e+06	4.59026e+06	3.8187e+06	3.85518e+06	10	L-Tryptophan; D-Tryptophan; 3-Hydroxymethylantipyrine; Ethotoin; (Â±)-Tryptophan;	C11H12N2O2;
249.088	249.087	249.088	400.93	400.025	401.475	510870	644795	554384	527009	555041	554304	546737	591984	1987	N-Acetylkynurenine;	C12H14N2O4;
249.088	249.087	249.088	509.529	509.353	510.548	124065	104984	114373	145818	119416	124502	160882	157561	2931	N-Acetylkynurenine;	C12H14N2O4;
249.113	249.113	249.113	422.448	421.881	423.34	206380	121794	175889	252657	119259	159975	205859	312618	459	Ubiquinone-1; Helinorbisabone; 3,4-Dihydro-6-hydroxy-2,5,7,8-tetramethyl-2H-1-benzopyran-2-carboxylic acid; Methyl neopentyl phthalic acid; 2-hydroxy-3-[4-hydroxy-3-(3-methylbut-2-en-1-yl)phenyl]propanoic acid;	C14H18O4;
249.185	249.185	249.186	687.337	686.605	687.942	1.70634e+07	1.39116e+07	1.63084e+07	2.12723e+07	1.64549e+07	1.0955e+07	9.41461e+06	8.8223e+06	1695	Norambreinolide; 3-Methyl-alpha-ionyl acetate; [2,2-Bis(2-methylpropoxy)ethyl]benzene;	C16H26O2;
249.149	249.149	249.149	640.793	640.232	641.316	634114	686814	621073	726481	598779	681312	677592	764113	1599	Gemfibrozil; 1-Hydroxyacorenone; Blennin A; Procurcumadiol; (3beta,6beta)-Furanoeremophilane-3,6-diol;	C15H22O3;
249.149	249.149	249.149	544.312	543.938	545.174	814967	662809	728738	796803	671130	653397	810836	734121	2422	Gemfibrozil; 1-Hydroxyacorenone; Blennin A; Procurcumadiol; (3beta,6beta)-Furanoeremophilane-3,6-diol;	C15H22O3;
249.149	249.149	249.149	682.18	681.69	682.912	2.72276e+06	1.82545e+06	3.69707e+06	3.84087e+06	4.50432e+06	3.3182e+06	1.8505e+06	2.45616e+06	1702	Gemfibrozil; 1-Hydroxyacorenone; Blennin A; Procurcumadiol; (3beta,6beta)-Furanoeremophilane-3,6-diol;	C15H22O3;
250.009	249.952	250.009	85.3872	85.0872	89.5273	1.24537e+06	1.26762e+06	1.31664e+06	1.38603e+06	1.82888e+06	1.68191e+06	2.0334e+06	1.78134e+06	128	5-Phosphoribosylamine; 5-phospho-beta-D-ribosylaminium(1-);	C5H12NO7P;
251.103	251.103	251.103	174.931	174.215	175.389	1.4787e+06	1.16542e+06	2.47681e+06	2.39915e+06	3.42123e+06	1.14187e+07	1.76261e+06	4.47241e+06	220	3'-Hydroxyhexobarbital; Epoxy-hexobarbital; Alanyltyrosine; Phenylalanylserine; Serylphenylalanine;	C12H16N2O4;
251.078	251.078	251.103	94.9502	94.485	99.6501	1.12785e+06	1.11042e+06	1.70077e+06	1.57044e+06	2.59522e+06	6.45529e+06	2.63226e+06	5.38515e+06	2758	Deoxyinosine; Nebularine;	C10H12N4O4;
251.103	251.103	251.103	348.437	347.92	350.252	117590	134311	156165	109526	126050	104071	114900	117343	3123	3'-Hydroxyhexobarbital; Epoxy-hexobarbital; Alanyltyrosine; Phenylalanylserine; Serylphenylalanine;	C12H16N2O4;
251.116	251.116	251.116	104.153	103.932	105.614	132373	84483.8	244446	266071	542536	4.65512e+06	243586	572958	173	Valylvaline;	C10H20N2O3;
251.201	251.201	251.201	713.011	712.132	713.93	7.50736e+06	6.10202e+06	5.80299e+06	4.16516e+06	3.88175e+06	8.62281e+06	1.05341e+07	9.7346e+06	2449	7Z,10Z-Hexadecadienoic acid; Geranyl hexanoate; Linalyl hexanoate; (Z)-7-Hexadecen-1,16-olide; Isoambrettolide;	C16H28O2;
251.165	251.165	251.165	552.481	551.888	553.419	638005	609523	917271	491501	584691	611892	658140	518903	1222	4-Hydroxy-3-methoxy-2,10-bisaboladien-9-one; Tetranor 12-HETE; 3,4-Dimethyl-5-pentyl-2-furanpentanoic acid; 5-Hexyl-2-furanhexanoic acid; 3,4-Dimethyl-5-propyl-2-furanheptanoic acid;	C16H26O3;
251.201	251.201	251.201	695.897	695.197	696.657	1.85058e+06	2.45784e+06	1.94505e+06	2.22842e+06	6.72178e+06	5.86842e+06	6.79496e+06	6.14704e+06	1721	7Z,10Z-Hexadecadienoic acid; Geranyl hexanoate; Linalyl hexanoate; (Z)-7-Hexadecen-1,16-olide; Isoambrettolide;	C16H28O2;
251.165	251.077	251.165	479.015	472.995	480.123	271530	481359	269541	213795	256336	248312	185226	284126	1969	1-Hydroxyepiacorone; Acorusdiol; 3(4->5)-Abeo-4,11:4,12-diepoxy-3-eudesmanol; (4R,5S,7R,11R)-11,12-Dihydroxy-1(10)-spirovetiven-2-one; Apotrichodiol;	C15H24O3;
251.165	251.165	251.165	568.019	567.494	568.794	389054	333442	430934	714598	308417	450827	392934	333801	481	1-Hydroxyepiacorone; Acorusdiol; 3(4->5)-Abeo-4,11:4,12-diepoxy-3-eudesmanol; (4R,5S,7R,11R)-11,12-Dihydroxy-1(10)-spirovetiven-2-one; Apotrichodiol;	C15H24O3;
252.073	252.073	252.073	434.047	432.925	434.919	161304	191354	182561	182487	220140	281397	175368	225807	2351	L-Threoneopterin; Neopterin; Umanopterin; Hydroxysepiapterin; D-erythro-Eritadenine;	C9H11N5O4;
252.045	252.045	252.046	134.719	130.236	135.355	1.34452e+06	683380	871611	633821	639996	524353	770852	819909	1378	Sulfamethoxazole;	C10H11N3O3S;
253.108	253.108	253.108	349.87	349.569	350.881	403604	859009	474122	566600	569148	738493	542536	527403	451	Methyl 3-(2,3-dihydroxy-3-methylbutyl)-4-hydroxybenzoate;	C13H18O5;
253.108	253.108	253.108	304.398	303.599	304.905	656949	693816	653640	749606	763829	891419	791781	758474	433	Methyl 3-(2,3-dihydroxy-3-methylbutyl)-4-hydroxybenzoate; 1,2-Benzenediol bis(trimethylsilyl) ether;	C13H18O5; C12H22O2Si2;
253.05	253.05	253.05	480.114	479.381	480.605	259071	150977	220103	629261	271930	174143	253871	151403	1913	Daidzein; Chrysophanol; 5,7-Dihydroxyisoflavone; Phomarin; (Z)-4',6-Dihydroxyaurone;	C15H10O4;
253.18	253.18	253.181	559.198	558.502	559.586	802868	785343	808147	947024	676407	889765	627276	890510	1545	Lubiminol; 8-Hydroxy-4(6)-lactarene-5,14-diol; (3beta,9beta)-7-Drimene-3,11,12-triol; 7-Drimene-11,12,14-triol; Kessyl glycol;	C15H26O3;
253.217	253.217	253.217	754.27	753.13	755.09	1.07766e+08	9.9648e+07	1.09506e+08	1.3087e+08	1.53172e+08	1.6074e+08	1.88125e+08	7.28716e+07	57	Hypogeic acid; Palmitoleic acid; Trans-Hexa-dec-2-enoic acid; Palmitelaidic acid; (E)-6-Hexadecenoic acid;	C16H30O2;
253.181	253.18	253.181	491.26	490.431	491.454	263437	280489	285170	295101	330743	266734	293600	305149	2935	Lubiminol; 8-Hydroxy-4(6)-lactarene-5,14-diol; (3beta,9beta)-7-Drimene-3,11,12-triol; 7-Drimene-11,12,14-triol; Kessyl glycol;	C15H26O3;
254.08	254.08	254.08	162.121	161.625	162.744	2.28492e+07	2.05338e+07	2.36578e+07	2.59231e+07	2.10304e+07	1.76646e+07	2.14035e+07	1.99254e+07	30	3-(6,7-dimethoxy-2H-1,3-benzodioxol-5-yl)-3-hydroxypropanal; 3-(6,7-dimethoxy-2H-1,3-benzodioxol-5-yl)propanoic acid; 3-(6,7-dimethoxy-2H-1,3-benzodioxol-5-yl)-2-hydroxypropanal; [3-(6,7-dimethoxy-2H-1,3-benzodioxol-5-yl)oxiran-2-yl]methanol; 3-(4,7-dimethoxy-2H-1,3-benzodioxol-5-yl)propanoic acid;	C12H14O6;
255.123	255.029	255.123	367.826	367.124	369.424	316093	341622	397734	513910	476707	775020	477506	413525	3084	1-Methoxy-1-(2,4,5-trimethoxyphenyl)-2-propanol; 2-[4-(3-Hydroxypropyl)-2-methoxyphenoxy]-1,3-propanediol;	C13H20O5;
255.123	255.123	255.123	501.161	501.062	502.029	76708	98457	56101	88752	76947.8	61779.1	85581.6	118237	2622	1-Methoxy-1-(2,4,5-trimethoxyphenyl)-2-propanol; 2-[4-(3-Hydroxypropyl)-2-methoxyphenoxy]-1,3-propanediol;	C13H20O5;
255.123	255.114	255.123	377.444	377.223	377.68	204566	214321	274919	286736	282262	272636	292297	85391.7	163	1-Methoxy-1-(2,4,5-trimethoxyphenyl)-2-propanol; 2-[4-(3-Hydroxypropyl)-2-methoxyphenoxy]-1,3-propanediol;	C13H20O5;
255.196	255.196	255.196	565.702	564.888	566.189	432313	393468	559862	370822	1.16871e+06	1.09218e+06	1.15082e+06	1.08374e+06	2031	Ipomeatetrahydrofuran;	C15H28O3;
255.232	255.232	255.233	800.309	799.756	801.237	4.34267e+07	3.79013e+07	4.01922e+07	4.2728e+07	3.3133e+07	4.13319e+07	4.74103e+07	5.10597e+07	7	Palmitic acid; Trimethyltridecanoic acid; Isopalmitic acid; Butyl dodecanoate; Dodecyl butyrate;	C16H32O2;
255.232	255.232	255.233	870.293	869.188	870.76	2.60628e+06	3.15293e+06	2.68476e+06	3.01017e+06	2.58454e+06	7.08237e+06	3.52769e+06	3.98392e+06	111	Stearic acid; Ethyl hexadecanoate; 16-Methylheptadecanoic acid; Hexyl dodecanoate;	C18H36O2;
255.123	255.123	255.123	339.784	337.095	340.417	1.03894e+06	315489	1.2541e+06	760349	1.06075e+06	1.39085e+06	1.25207e+06	345429	2478	1-Methoxy-1-(2,4,5-trimethoxyphenyl)-2-propanol; 2-[4-(3-Hydroxypropyl)-2-methoxyphenoxy]-1,3-propanediol;	C13H20O5;
255.196	255.196	255.232	666.085	662.108	666.606	282664	343107	248915	341434	286716	307466	1.0178e+06	386128	1549	Ipomeatetrahydrofuran;	C15H28O3;
255.196	255.196	255.196	727.673	727.077	728.493	941917	977706	819001	1.03805e+06	2.24977e+06	2.32653e+06	2.49412e+06	2.40468e+06	60	Ipomeatetrahydrofuran;	C15H28O3;
256.059	256.059	256.059	48.656	48.4539	48.9119	2.28442e+08	1.90097e+08	2.47185e+08	3.0204e+08	2.25362e+08	3.2455e+08	2.27952e+08	2.46589e+08	773	(2R,3S)-Piscidic acid;	C11H12O7;
256.155	256.155	256.155	338.358	337.464	338.639	250000	270978	273963	271295	147591	115358	230407	263711	2472	2-Hexenoylcarnitine;	C13H23NO4;
256.059	256.059	256.059	79.4396	76.0005	84.8459	1.61944e+07	1.17931e+07	1.49569e+07	2.64793e+07	6.49402e+06	5.63928e+06	5.30831e+06	5.84628e+06	18	N-Acetyl-D-Glucosamine 6-Phosphate; N-Acetyl-D-mannosamine 6-phosphate; N-Acetyl-glucosamine 1-phosphate; N-Acetylglucosamine 6-phosphate; N-Acetyl-D-galactosamine 1-phosphate;	C8H16NO9P;
257.045	257.045	257.045	210.494	209.369	212.353	85091.3	127126	134113	114134	119798	65013.1	199401	116424	1665	Salsalate; Alternariol; Isogentisin; Gentisin; Porric acid C;	C14H10O5;
257.08	257.07	257.08	162.091	157.347	162.744	743821	647710	690864	780416	572593	539018	632317	493609	30	O-Desmethylangolensin; Archangin; Wyerone; Rhapontigenin; Acetomenaphthone;	C15H14O4;
257.103	257.049	257.103	252.413	250.143	253.067	134296	110769	84045.6	125875	104676	108227	76540.1	114465	2391	1,1'-(Tetrahydro-6a-hydroxy-2,3a,5-trimethylfuro[2,3-d]-1,3-dioxole-2,5-diyl)bis-ethanone;	C12H18O6;
257.212	257.175	257.212	586.591	585.993	587.405	857866	146201	137550	954343	3.84977e+06	3.46935e+06	3.59748e+06	3.43543e+06	156	10-Hydroxymyristic acid methyl ester; Ethyl 3-hydroxytridecanoate; 3-hydroxypentadecanoic acid;	C15H30O3;
257.175	257.175	257.176	501.152	500.802	502.029	1.73869e+06	1.72032e+06	1.77345e+06	2.05671e+06	1.3272e+06	1.39758e+06	1.42306e+06	1.47824e+06	300	Tetradecanedioic acid; Diethyl decanedioate; Diisobutyl adipate; 2-Hydroxypropyl 2-isopropyl-5-methylcyclohexyl carbonate; 1-Hydroxypropan-2-yl 2-isopropyl-5-methylcyclohexyl carbonate;	C14H26O4;
257.212	257.212	257.212	667.103	666.429	667.902	533746	535449	564022	553637	612240	651500	658336	677975	2723	10-Hydroxymyristic acid methyl ester; Ethyl 3-hydroxytridecanoate; 3-hydroxypentadecanoic acid;	C15H30O3;
257.212	257.212	257.212	696.563	695.81	697.302	1.3782e+06	1.32535e+06	1.34094e+06	1.98747e+06	1.48751e+06	1.23913e+06	1.20562e+06	1.37093e+06	2072	10-Hydroxymyristic acid methyl ester; Ethyl 3-hydroxytridecanoate; 3-hydroxypentadecanoic acid;	C15H30O3;
257.078	257.077	257.078	118.005	117.287	120.092	6.33923e+06	5.07671e+06	6.77103e+06	8.41775e+06	4.1711e+06	4.22054e+06	5.46295e+06	7.22062e+06	2592	Ribothymidine; Imidazoleacetic acid riboside; 3-Methyluridine; 2'-O-Methyluridine;	C10H14N2O6;
257.212	257.212	257.212	557.957	557.675	558.682	401176	438339	491800	437593	489622	578611	631489	436134	2849	10-Hydroxymyristic acid methyl ester; Ethyl 3-hydroxytridecanoate; 3-hydroxypentadecanoic acid;	C15H30O3;
257.175	257.139	257.175	488.191	487.617	488.641	244236	209330	186340	242619	200461	205403	210215	206266	385	Tetradecanedioic acid; Diethyl decanedioate; Diisobutyl adipate; 2-Hydroxypropyl 2-isopropyl-5-methylcyclohexyl carbonate; 1-Hydroxypropan-2-yl 2-isopropyl-5-methylcyclohexyl carbonate;	C14H26O4;
257.977	257.977	257.977	153.912	153.088	155.068	216031	145901	273612	258755	426509	377269	361521	395521	76	3-Bromotyrosine;	C9H10BrNO3;
258.056	258.038	258.056	48.6654	48.4539	53.5228	7.54146e+07	6.22441e+07	8.11701e+07	9.82618e+07	7.24515e+07	1.05873e+08	7.47694e+07	7.83058e+07	773	[(3-methyl-2-oxo-4-phenylbut-3-en-1-yl)oxy]sulfonic acid; [3-oxo-2-(phenylmethylidene)butoxy]sulfonic acid; [3-(2-methyl-3-oxobut-1-en-1-yl)phenyl]oxidanesulfonic acid; [4-(2-methyl-3-oxobut-1-en-1-yl)phenyl]oxidanesulfonic acid;	C11H12O5S;
258.098	258.098	258.098	302.985	300.643	304.813	56515	38759.3	89031.2	61817.3	64064	196017	11134.3	46360.8	354	Fumarycarnitine; Osmaronin;	C11H17NO6;
258.081	258.056	258.145	78.7406	73.6103	80.2703	4.96812e+06	3.53307e+06	4.76995e+06	8.13243e+06	3.67889e+06	7.2692e+06	3.11847e+06	3.02717e+06	98	2-(Ethylsulfonylmethyl)phenyl methylcarbamate;	C11H15NO4S;
258.146	258.145	258.146	148.154	147.45	148.917	1.24146e+06	898319	1.87671e+06	1.9248e+06	5.51122e+06	1.98556e+07	1.81772e+06	7.70243e+06	247	Glutaminylisoleucine; Glutaminylleucine; Hydroxyprolyl-Lysine; Isoleucyl-Glutamine; Isoleucyl-Gamma-glutamate;	C11H21N3O4;
258.171	258.171	258.171	338.4	337.947	339.012	2.04469e+06	3.06053e+06	1.99725e+06	2.82761e+06	2.73124e+06	2.4776e+06	3.36365e+06	3.2071e+06	2480	Hexanoylcarnitine;	C13H25NO4;
258.145	258.145	258.146	128.498	126.421	128.92	3.14553e+06	2.16724e+06	3.18157e+06	5.73967e+06	8.45992e+06	2.821e+07	5.64921e+06	1.23101e+07	6	N5-Acetyl-N2-gamma-L-glutamyl-L-ornithine;	C12H21N3O6;
259.129	259.076	259.13	196.483	195.434	197.578	3.97618e+07	3.45511e+06	4.15454e+07	4.20728e+07	9.76414e+06	1.42672e+07	8.61579e+06	4.6546e+07	1499	gamma-Glutamylisoleucine; gamma-Glutamylleucine; Glutamylisoleucine; Glutamylleucine; Isoleucyl-Glutamate;	C11H20N2O5;
259.118	259.118	259.118	370.538	369.918	371.177	266156	390044	211371	231123	389711	341587	272661	324378	319	Glycerol tripropanoate;	C12H20O6;
259.13	259.129	259.13	233.055	232.474	233.619	386060	345171	469913	446037	1.90946e+06	1.51619e+06	818173	1.15609e+06	2801	gamma-Glutamylisoleucine; gamma-Glutamylleucine; Glutamylisoleucine; Glutamylleucine; Isoleucyl-Glutamate;	C11H20N2O5;
259.13	259.022	259.13	188.115	185.24	188.616	1.3293e+07	1.16575e+07	1.94301e+06	1.41397e+07	2.10732e+07	1.71056e+07	2.10461e+07	1.74344e+07	160	gamma-Glutamylisoleucine; gamma-Glutamylleucine; Glutamylisoleucine; Glutamylleucine; Isoleucyl-Glutamate;	C11H20N2O5;
259.13	259.082	259.13	148.598	147.45	154.468	1.96456e+06	1.18949e+06	2.76366e+06	3.37394e+06	1.59515e+06	1.12913e+07	1.06591e+06	3.68754e+06	247	gamma-Glutamylisoleucine; gamma-Glutamylleucine; Glutamylisoleucine; Glutamylleucine; Isoleucyl-Glutamate;	C11H20N2O5;
259.022	259.022	259.022	879.649	878.6	880.749	1.86965e+06	2.19606e+06	2.35746e+06	1.23594e+06	1.97755e+06	2.32149e+06	2.08248e+06	1.23686e+06	306	Fructose 6-phosphate; myo-Inositol 1-phosphate; Galactose 1-phosphate; Dolichyl phosphate D-mannose; Fructose 1-phosphate;	C6H13O9P;
259.129	259.022	259.13	78.9327	76.3633	80.2703	1.95506e+07	9.2942e+06	3.63178e+07	4.51841e+07	1.86207e+07	1.13592e+06	7.14866e+06	272189	1461	gamma-Glutamylisoleucine; gamma-Glutamylleucine; Glutamylisoleucine; Glutamylleucine; Isoleucyl-Glutamate;	C11H20N2O5;
259.986	259.986	259.986	956.55	954.145	958.595	90475.6	54808.4	69681.4	92978.3	59251.4	87036.8	62624.3	484929	239	DOPA sulfate;	C9H11NO7S;
259.986	259.919	259.986	881.383	873.21	889.427	574719	355456	288214	96673.5	684987	160999	697495	125198	2192	DIBOA sulfate; 2,4-Dihydroxy-1,4-benzoxazin-3-one sulfate;	C8H7NO7S;
259.986	259.986	260.045	940.276	935.931	942.913	61624.8	54441.7	67612.2	79124.2	252178	161684	109462	26263.9	2812	DIBOA sulfate; 2,4-Dihydroxy-1,4-benzoxazin-3-one sulfate;	C8H7NO7S;
260.089	260.023	260.133	80.1639	78.5883	82.6563	2.23468e+06	1.17439e+06	4.24712e+06	4.86493e+06	6.38495e+06	771431	2.01046e+06	5.04101e+06	800	Asparaginylglutamic acid; Aspartyl-Glutamine; Aspartyl-Gamma-glutamate; Glutaminylaspartic acid; Glutamylasparagine;	C9H15N3O6;
260.088	260.088	260.088	48.656	48.4539	48.9119	2.5208e+06	1.92086e+06	2.74554e+06	3.07396e+06	2.61402e+06	7.42283e+06	1.94545e+06	3.82923e+06	775	Asparaginylglutamic acid; Aspartyl-Glutamine; Aspartyl-Gamma-glutamate; Glutaminylaspartic acid; Glutamylasparagine;	C9H15N3O6;
261.041	261.041	261.041	185.791	185.028	186.15	3.81018e+06	4.29287e+06	4.11122e+06	4.04113e+06	3.66493e+06	2.43238e+06	4.32522e+06	2.29024e+06	10	Maclurin;	C13H10O6;
261.134	261.134	261.134	297.738	296.662	298.001	1.49534e+06	1.90792e+06	1.7041e+06	2.15065e+06	1.41405e+06	2.91962e+06	1.39858e+06	1.9133e+06	292	Phaseolic acid;	C12H22O6;
261.109	261.026	261.134	82.6611	78.5883	85.5077	451562	333292	529023	668283	734559	586436	1.2457e+06	1.18902e+06	1519	Nopalinic acid;	C10H18N2O6;
261.134	261.134	261.134	274.197	272.673	275.294	604836	435877	538017	668490	897757	524655	385520	590253	3011	Phaseolic acid;	C12H22O6;
261.072	261.072	261.072	48.7331	48.4539	49.962	5.71822e+06	2.20856e+06	5.50755e+06	9.77928e+06	4.33181e+06	1.90935e+07	3.15491e+06	6.61121e+06	16	L-beta-aspartyl-L-glutamic acid; Aspartyl-Glutamate; Glutamylaspartic acid; gamma-Glutamylaspartic acid; N-Acetyl-serylaspartic acid;	C9H14N2O7;
261.072	261.072	261.072	72.5597	72.3947	73.6103	546799	461451	918774	1.42899e+06	2.70058e+06	5.58803e+06	1.25938e+06	2.28567e+06	4	L-beta-aspartyl-L-glutamic acid; Aspartyl-Glutamate; Glutamylaspartic acid; gamma-Glutamylaspartic acid; N-Acetyl-serylaspartic acid;	C9H14N2O7;
262.108	262.108	262.108	579.173	578.305	580.025	190539	205856	277020	248758	185855	249245	239555	255850	964	3-(4-hydroxy-3-methoxyphenyl)-N-(4-oxobutyl)prop-2-enimidic acid;	C14H17NO4;
263.038	263.038	263.038	185.791	185.028	186.15	1.11532e+06	1.32061e+06	1.16688e+06	1.33622e+06	1.03886e+06	727296	1.28458e+06	965825	10	Galactonic acid; Gluconic acid; Gulonic acid;	C6H12O7;
265.119	265.119	265.119	184.361	183.919	184.751	9.43829e+06	4.80841e+06	1.02257e+07	9.79763e+06	1.41876e+07	2.89996e+07	8.94497e+06	1.46707e+07	10	Phenylalanylthreonine; Threonylphenylalanine; N5-(4-Methoxybenzyl)glutamine; (2E)-N-(4-amino-2,3-dihydroxybutyl)-3-(4-hydroxyphenyl)prop-2-enimidic acid; N-(4-amino-2-hydroxybutyl)-3-(3,4-dihydroxyphenyl)prop-2-enimidic acid;	C13H18N2O4;
265.181	265.181	265.181	538.07	537.221	538.677	438546	410578	481484	517369	2.77102e+06	2.7284e+06	2.38566e+06	2.33675e+06	302	4-Hydroxy-3-methoxy-2,10-bisaboladien-9-one; Tetranor 12-HETE; 3,4-Dimethyl-5-pentyl-2-furanpentanoic acid; 5-Hexyl-2-furanhexanoic acid; 3,4-Dimethyl-5-propyl-2-furanheptanoic acid;	C16H26O3;
265.181	265.18	265.181	552.075	549.482	552.796	684930	709760	591964	660707	2.80691e+06	1.28118e+06	2.34143e+06	1.99579e+06	1222	4-Hydroxy-3-methoxy-2,10-bisaboladien-9-one; Tetranor 12-HETE; 3,4-Dimethyl-5-pentyl-2-furanpentanoic acid; 5-Hexyl-2-furanhexanoic acid; 3,4-Dimethyl-5-propyl-2-furanheptanoic acid;	C16H26O3;
265.147	265.147	265.148	808.139	806.391	809.183	1.30923e+08	1.5816e+08	4.16671e+08	5.09815e+08	1.94637e+08	1.98653e+08	9.72101e+07	2.24167e+08	36	E-10-Hydroxydesmethylnortriptyline; Lansiumamide C; Mukoenine A; N-Desmethyldoxepin;	C18H19NO;
265.181	265.181	265.181	575.771	575.308	575.996	162648	159352	102442	149544	268693	292411	261137	318679	1440	4-Hydroxy-3-methoxy-2,10-bisaboladien-9-one; Tetranor 12-HETE; 3,4-Dimethyl-5-pentyl-2-furanpentanoic acid; 5-Hexyl-2-furanhexanoic acid; 3,4-Dimethyl-5-propyl-2-furanheptanoic acid;	C16H26O3;
265.147	265.147	265.148	799.768	798.493	799.879	1.20087e+08	1.17048e+08	1.32332e+08	1.1132e+08	1.1041e+08	1.20711e+08	1.93115e+08	1.49537e+08	7	E-10-Hydroxydesmethylnortriptyline; Lansiumamide C; Mukoenine A; N-Desmethyldoxepin;	C18H19NO;
265.147	265.147	265.148	761.057	760.771	761.487	3.15599e+08	3.37523e+08	3.27602e+08	2.76146e+08	3.53133e+08	1.83759e+08	1.90497e+08	2.6976e+08	22	E-10-Hydroxydesmethylnortriptyline; Lansiumamide C; Mukoenine A; N-Desmethyldoxepin;	C18H19NO;
265.147	265.147	265.148	844.209	842.117	846.932	1.5654e+08	4.61971e+08	3.61663e+08	7.05496e+08	1.0257e+09	1.12419e+09	1.74825e+08	1.23136e+09	54	E-10-Hydroxydesmethylnortriptyline; Lansiumamide C; Mukoenine A; N-Desmethyldoxepin;	C18H19NO;
265.147	265.147	265.147	768.062	767.404	768.727	3.55581e+08	7.95112e+08	4.17436e+08	4.53454e+08	1.25328e+09	7.15001e+08	7.30088e+08	1.00283e+09	5	E-10-Hydroxydesmethylnortriptyline; Lansiumamide C; Mukoenine A; N-Desmethyldoxepin;	C18H19NO;
266.088	266.088	266.088	49.8943	48.7043	51.0471	1.17356e+06	851045	620680	1.50108e+06	673476	745818	711925	643604	1199	Neuraminic acid; N-(1-Deoxy-1-fructosyl)serine;	C9H17NO8;
267.123	267.123	267.124	364.736	363.802	365.033	450345	424732	616515	1.0592e+06	392979	640186	426594	358828	2837	Kamahine C; 3-carboxy-4-methyl-5-pentyl-2-furanpropanoic acid;	C14H20O5;
267.072	267.072	267.072	877.309	875.72	878.809	567152	497773	470518	435733	213715	569580	314570	252542	2899	3-Deoxy-D-glycero-D-galacto-2-nonulosonic acid;	C9H16O9;
267.123	267.123	267.124	381.646	381.05	381.973	217210	125577	180397	205694	222046	264558	208260	185956	2787	Kamahine C; 3-carboxy-4-methyl-5-pentyl-2-furanpropanoic acid;	C14H20O5;
267.124	267.123	267.124	417.809	417.379	418.363	129823	124540	143130	129427	346267	370173	373922	294671	2658	Kamahine C; 3-carboxy-4-methyl-5-pentyl-2-furanpropanoic acid;	C14H20O5;
267.072	267.072	267.072	900.859	899.38	905.198	138566	142512	139524	140134	119724	166280	117491	150582	2864	3-Deoxy-D-glycero-D-galacto-2-nonulosonic acid;	C9H16O9;
267.073	267.073	267.073	83.8078	82.6563	84.942	3.08349e+07	1.66504e+07	3.4713e+07	4.84002e+07	8.49499e+07	8.83778e+07	6.52184e+07	7.72828e+07	108	Inosine; Allopurinol riboside; Arabinosylhypoxanthine;	C10H12N4O5;
267.072	267.072	267.073	51.2624	50.884	54.4582	942130	557756	656527	878042	573456	1.17459e+06	1.2307e+06	1.43852e+06	3	Inosine; Allopurinol riboside; Arabinosylhypoxanthine;	C10H12N4O5;
267.16	267.16	267.16	522.878	521.931	523.465	832244	1.31691e+06	865837	904894	891958	983972	991257	954720	2396	4,11,13,15-Tetrahydroridentin B; 1-(3-Furanyl)-6,7-dihydroxy-4,8-dimethyl-1-nonanone; 3,11,12-Trihydroxy-1(10)-spirovetiven-2-one; Acoric acid; Bisacurone epoxide;	C15H24O4;
269.054	268.947	269.087	53.3182	48.6654	54.7952	1.43053e+06	1.49865e+06	1.55633e+06	1.2164e+06	5.40693e+06	5.82008e+06	6.45762e+06	375452	891	Leflunomide; A771726;	C12H9F3N2O2;
269.082	269.082	269.082	546.711	545.922	547.113	2.42558e+06	2.48958e+06	2.72065e+06	3.07802e+06	2.88993e+06	2.41908e+06	2.46458e+06	2.53489e+06	2500	3,5-Dimethoxy-2,7-phenanthrenediol; Isomedicarpin; Pinostrobin chalcone; Dihydroformononetin; Vignafuran;	C16H14O4;
269.045	269.045	269.045	395.833	395.299	396.72	793568	749240	818662	736971	4.31651e+06	901275	801692	847937	288	Apigenin; Genistein; 2'-Hydroxydaidzein; Norizalpinin; Aloeemodin;	C15H10O5;
269.066	269.066	269.106	215.849	209.125	216.167	899467	780184	1.00392e+06	1.05666e+06	4.46817e+06	4.01511e+06	3.28569e+06	3.6406e+06	150	Phenylglucuronide; Phenol glucuronide; 3,4,5-trihydroxy-6-phenoxyoxane-2-carboxylic acid;	C12H14O7;
269.045	269.045	269.046	408.656	407.967	409.227	151999	182885	171768	181468	240083	267894	188324	184637	454	Apigenin; Genistein; 2'-Hydroxydaidzein; Norizalpinin; Aloeemodin;	C15H10O5;
269.212	269.212	269.212	576.485	575.745	577.154	1.76109e+06	1.63202e+06	2.47686e+06	2.0835e+06	1.85124e+07	1.74792e+07	1.65222e+07	1.61027e+07	1442	3-Oxohexadecanoic acid; 8-Oxohexadecanoic acid; 9-Oxohexadecanoic acid; 11-Oxohexadecanoic acid;	C16H30O3;
269.248	269.248	269.248	821.801	820.84	823.722	1.12778e+06	1.28277e+06	1.24316e+06	1.3484e+06	2.44461e+06	2.63937e+06	3.07226e+06	3.35153e+06	366	Heptadecanoic acid; (S)-14-Methylhexadecanoic acid; Nonyl octanoate; 3-Methylbutyl dodecanoate; Isopropyl tetradecanoate;	C17H34O2;
269.212	269.212	269.212	661.134	658.851	663.774	1.91655e+07	1.9374e+07	1.2805e+07	2.14296e+07	2.49386e+06	1.59835e+07	2.86775e+06	1.54254e+07	2204	3-Oxohexadecanoic acid; 8-Oxohexadecanoic acid; 9-Oxohexadecanoic acid; 11-Oxohexadecanoic acid;	C16H30O3;
269.212	269.212	269.212	611.849	611.063	612.516	1.68452e+06	1.51527e+06	6.55188e+06	1.69225e+06	3.09903e+06	2.79169e+06	2.50388e+06	2.90404e+06	2770	3-Oxohexadecanoic acid; 8-Oxohexadecanoic acid; 9-Oxohexadecanoic acid; 11-Oxohexadecanoic acid;	C16H30O3;
269.176	269.176	269.176	505.249	504.397	506.202	259672	263412	240958	267368	293043	261808	274427	229185	2673	Ethylene brassylate;	C15H26O4;
269.212	269.212	269.212	651.816	651.059	651.918	3.24812e+06	3.42061e+06	2.88054e+06	4.21183e+06	3.64962e+06	4.73485e+06	3.53803e+06	4.76679e+06	2127	3-Oxohexadecanoic acid; 8-Oxohexadecanoic acid; 9-Oxohexadecanoic acid; 11-Oxohexadecanoic acid;	C16H30O3;
269.212	269.212	269.212	585.245	584.669	585.993	1.33076e+06	1.83967e+06	1.43019e+06	1.36694e+06	2.20417e+06	2.05461e+06	1.69095e+06	2.19956e+06	2821	3-Oxohexadecanoic acid; 8-Oxohexadecanoic acid; 9-Oxohexadecanoic acid; 11-Oxohexadecanoic acid;	C16H30O3;
269.212	269.212	269.212	680.061	679.434	680.846	3.12327e+06	2.62679e+06	2.65771e+06	3.10609e+06	2.74824e+06	3.24376e+06	2.58853e+06	2.28864e+06	23	3-Oxohexadecanoic acid; 8-Oxohexadecanoic acid; 9-Oxohexadecanoic acid; 11-Oxohexadecanoic acid;	C16H30O3;
269.212	269.212	269.212	689.797	689.297	690.331	2.1978e+06	1.76043e+06	1.83801e+06	2.24028e+06	1.59525e+06	1.6277e+06	1.92118e+06	1.61575e+06	1627	3-Oxohexadecanoic acid; 8-Oxohexadecanoic acid; 9-Oxohexadecanoic acid; 11-Oxohexadecanoic acid;	C16H30O3;
269.212	269.212	269.212	620.691	619.944	621.81	1.6333e+06	1.60347e+06	1.75596e+06	1.63946e+06	2.01703e+06	2.51262e+06	2.17983e+06	1.90079e+06	2457	3-Oxohexadecanoic acid; 8-Oxohexadecanoic acid; 9-Oxohexadecanoic acid; 11-Oxohexadecanoic acid;	C16H30O3;
269.984	269.984	269.984	217.495	216.42	218.681	290854	280153	305903	278100	305683	147117	289652	183258	245	6,7-Dichloro-3-hydroxy-1,5 dihydro-imidazo[2,1-b]quinazolin-2-one;	C10H7Cl2N3O2;
270.992	270.992	270.992	37.6996	37.4569	38.7678	454931	419562	362648	526779	357398	270740	277724	353675	3050	[(7-hydroxy-1-oxo-1H-isochromen-3-yl)methoxy]sulfonic acid; [(6-hydroxy-1-oxo-1H-isochromen-3-yl)methoxy]sulfonic acid; [(5-hydroxy-1-oxo-1H-isochromen-3-yl)methoxy]sulfonic acid;	C10H8O7S;
271.07	271.07	271.07	185.24	184.559	186.07	1.35562e+07	1.37416e+07	1.37434e+07	1.33699e+07	1.50058e+07	7.82716e+06	1.39014e+07	9.20618e+06	10	L-Tryptophan; D-Tryptophan; 3-Hydroxymethylantipyrine; Ethotoin; (Â±)-Tryptophan;	C11H12N2O2;
271.191	271.191	271.191	535.912	535.471	536.68	786764	775258	803444	844019	684934	894104	780862	944765	2584	7(14)-Bisabolene-2,3,10,11-tetrol;	C15H28O4;
271.228	271.228	271.228	671.239	670.559	671.675	1.54337e+06	1.8776e+06	1.39072e+06	1.87172e+06	1.49762e+06	1.9226e+06	2.10156e+06	1.97467e+06	371	16-Hydroxy hexadecanoic acid; (R)-3-Hydroxy-hexadecanoic acid; 2-Hydroxyhexadecanoic acid; 3-Hydroxyhexadecanoic acid; 5-Hydroxyhexadecanoic acid;	C16H32O3;
271.228	271.227	271.228	734.211	733.444	734.639	9.80075e+07	8.22625e+07	8.36175e+07	9.748e+07	3.32929e+07	4.21399e+07	3.7194e+07	4.85706e+07	1372	16-Hydroxy hexadecanoic acid; (R)-3-Hydroxy-hexadecanoic acid; 2-Hydroxyhexadecanoic acid; 3-Hydroxyhexadecanoic acid; 5-Hydroxyhexadecanoic acid;	C16H32O3;
271.228	271.227	271.228	597.429	596.682	598.345	5.0358e+06	6.1383e+06	7.93968e+06	8.65274e+06	1.25758e+07	1.25291e+07	7.27873e+06	1.0284e+07	88	16-Hydroxy hexadecanoic acid; (R)-3-Hydroxy-hexadecanoic acid; 2-Hydroxyhexadecanoic acid; 3-Hydroxyhexadecanoic acid; 5-Hydroxyhexadecanoic acid;	C16H32O3;
271.191	271.191	271.191	690.815	689.797	691.697	291148	306229	265893	344861	347912	408357	428068	388843	1635	7(14)-Bisabolene-2,3,10,11-tetrol;	C15H28O4;
271.191	271.191	271.191	698.311	697.974	698.692	334180	321388	306407	325531	358516	357206	446708	281415	416	7(14)-Bisabolene-2,3,10,11-tetrol;	C15H28O4;
272.186	272.186	272.187	370.624	370.323	371.584	1.57537e+06	2.8424e+06	1.07825e+06	1.27692e+06	1.38976e+06	2.29471e+06	1.38947e+06	2.09381e+06	2693	Heptanoylcarnitine;	C14H27NO4;
273.001	273.001	273.038	55.5756	53.1199	57.0207	1.2119e+07	1.36026e+06	9.69391e+06	1.15106e+07	1.87394e+07	4.07935e+06	2.14434e+07	2.45073e+07	25	D-Glucuronic acid 1-phosphate;	C6H11O10P;
273.124	273.124	273.124	293.646	292.534	294.141	1.10896e+06	1.04211e+06	1.10598e+06	1.31034e+06	3.41551e+06	3.35175e+06	2.60585e+06	3.17524e+06	40	Imazamethabenz;	C15H18N2O3;
273.072	273.072	273.073	83.9709	82.5357	85.2876	648139	697443	1.01444e+06	913322	857299	1.29837e+06	822418	1.16127e+06	108	Deoxyuridine;	C9H12N2O5;
273.17	273.17	273.171	427.24	426.5	427.72	117857	148888	120529	166624	146397	145803	135971	137976	2823	3-Hydroxytetradecanedioic acid;	C14H26O5;
273.171	273.171	273.171	406.567	406.353	406.719	63326.8	89316.6	61793.6	76679.9	69233.9	67874.3	55123.3	74122.7	2906	3-Hydroxytetradecanedioic acid;	C14H26O5;
273.171	273.171	273.171	359.477	359.23	360.626	188242	155281	154521	213128	85028.1	112993	109530	67955.4	24	3-Hydroxytetradecanedioic acid;	C14H26O5;
274.128	274.128	274.128	293.726	292.27	294.27	169581	134369	162588	186773	580274	321467	373932	492790	40	Glutaconylcarnitine; N-Despropyl-rotigotine;	C12H19NO6; C16H19NOS;
274.141	274.076	274.141	169.624	168.989	173.526	144600	98593.2	228814	119032	925565	1.24358e+06	754169	1.06361e+06	2242	epsilon-(gamma-Glutamyl)lysine; Glutamyllysine; Lysylglutamic acid; gamma-Glutamyllysine;	C11H21N3O5;
274.093	274.093	274.141	127.415	125.514	132.468	288258	166210	108344	202462	27504.5	1.14861e+06	681367	43067.3	614	Sarmentosin;	C11H17NO7;
274.14	274.14	274.141	76.1707	74.7853	76.4324	345395	598611	535442	705858	3.17558e+06	3.73007e+06	1.73619e+06	3.44805e+06	151	epsilon-(gamma-Glutamyl)lysine; Glutamyllysine; Lysylglutamic acid; gamma-Glutamyllysine;	C11H21N3O5;
275.124	275.078	275.125	136.361	135.362	137.286	445137	291227	419384	128787	170627	221794	179944	193289	2158	Saccharopine;	C11H20N2O6;
275.071	275.07	275.071	170.393	169.575	170.996	882702	730119	893076	1.32946e+06	403590	662337	319500	356311	2237	Biotin sulfone;	C10H16N2O5S;
275.113	275.113	275.113	305.219	304.794	306.2	417770	435736	420402	376334	383184	353812	423613	493388	2612	Triethyl citrate;	C12H20O7;
275.088	275.053	275.088	49.8889	47.4433	50.1352	7.07662e+06	5.54934e+06	1.01266e+07	9.46598e+06	8.80286e+06	2.81432e+07	9.43518e+06	9.64112e+06	1200	gamma-Glutamylglutamic acid; Glutamylglutamic acid; Thymidine glycol;	C10H16N2O7;
275.017	275.016	275.017	55.1565	54.4672	57.0207	6.54839e+06	5.76709e+06	1.7695e+06	5.86065e+06	2.3839e+07	1.98628e+07	1.16404e+07	2.31279e+07	25	6-Phosphogluconic acid; 2-Carboxyarabinitol 5-phosphate; 6-phosphonatooxy-D-gluconate;	C6H13O10P;
275.104	275.103	275.104	262.942	262.614	263.632	8.99816e+06	6.4506e+06	9.34516e+06	9.96265e+06	1.37003e+07	1.81483e+07	1.49841e+07	1.18296e+07	166	N-lactoyl-Tryptophan;	C14H16N2O4;
275.125	275.124	275.125	146.471	145.723	147.377	184682	140838	190264	345573	230392	378519	163813	187887	247	Saccharopine;	C11H20N2O6;
275.129	275.129	275.129	428.554	427.548	429.119	128756	114708	166195	108770	130843	137365	85549.7	155979	3086	Acetylpterosin C;	C16H20O4;
275.055	275.055	275.055	128.302	125.467	130.236	2.55241e+06	3.91234e+06	2.89448e+06	1.27945e+06	2.30982e+06	1.17784e+06	1.49041e+06	2.12245e+06	607	O-Demethylfonsecin;	C14H12O6;
275.088	275.008	275.095	98.557	93.28	103.648	1.39306e+06	1.06159e+06	799117	904894	278704	247720	178704	275062	1145	gamma-Glutamylglutamic acid; Glutamylglutamic acid; Thymidine glycol;	C10H16N2O7;
275.15	275.15	275.15	331.519	331.214	332.344	300210	318651	397287	328892	296091	379256	341086	339850	461	4-Hydroxycinnamoylagmatine;	C14H20N4O2;
275.201	275.201	275.202	717.712	717.137	718.268	540717	462277	485653	572651	738574	607927	1.0485e+06	637041	97	19-Norandrosterone; 19-Nor-5-androstenediol; 19-Noretiocholanolone; Stearidonic acid; Phenethyl decanoate;	C18H28O2;
275.168	275.168	275.168	798.997	798.414	799.922	1.33107e+07	4.90735e+06	1.12864e+07	710626	3.10426e+06	1.17859e+07	1.94842e+06	8.82137e+06	49	Cyclobenzaprine;	C20H21N;
275.201	275.201	275.202	698.518	697.537	699.251	790829	939064	852393	860062	1.0044e+06	969091	1.64931e+06	1.02746e+06	2995	19-Norandrosterone; 19-Nor-5-androstenediol; 19-Noretiocholanolone; Stearidonic acid; Phenethyl decanoate;	C18H28O2;
275.088	275.088	275.088	72.3706	71.1401	73.6103	1.2124e+06	3.12221e+06	1.51879e+06	1.41666e+06	1.60195e+06	7.72415e+06	1.5678e+06	1.89815e+06	584	gamma-Glutamylglutamic acid; Glutamylglutamic acid; Thymidine glycol;	C10H16N2O7;
275.168	275.168	275.169	783.143	781.425	785.074	4.09016e+06	710989	4.96037e+06	695618	457685	3.47999e+06	1.18637e+06	4.07273e+06	922	Cyclobenzaprine;	C20H21N;
276.017	276.017	276.102	81.5144	77.2818	85.2937	299095	6.37573e+06	2.9778e+06	6.47227e+06	5.72464e+06	5.55876e+06	3.74562e+06	4.81281e+06	108	DOPA sulfate;	C9H11NO7S;
276.017	275.918	276.017	956.233	949.938	958.835	241124	198112	177056	1.46777e+06	1.35932e+06	230204	254746	413660	239	DOPA sulfate;	C9H11NO7S;
276.172	276.171	276.172	798.997	798.441	799.756	1.16331e+06	532769	1.61784e+06	20567.1	289492	1.66952e+06	8884.46	1.11762e+06	1024	Physostigmine;	C15H21N3O2;
276.172	276.172	276.172	783.738	783.091	784.602	586892	62005.1	612315	18377	12214.9	399694	44792.8	444446	916	Physostigmine;	C15H21N3O2;
276.017	276.017	276.017	876.107	875.684	878.809	223597	1.08682e+06	553880	558421	291741	649250	900821	645301	1654	DOPA sulfate;	C9H11NO7S;
277.119	277.065	277.119	161.341	160.337	162.061	426315	352858	400844	356118	2.32822e+06	2.05216e+06	1.64423e+06	2.2842e+06	30	N1-(alpha-D-ribosyl)-5,6-dimethyl-benzimidazole; Phenylalanylhydroxyproline; Prolyl-Tyrosine; Tyrosyl-Proline;	C14H18N2O4;
277.144	277.144	277.144	594.987	594.568	595.686	1.18415e+07	1.29279e+07	1.30415e+07	1.28004e+07	2.95493e+07	2.55524e+07	2.96272e+07	2.53766e+07	129	alpha-CEHC; Monoethylhexyl phthalic acid; Diisobutyl phthalate; Dibutyl phthalate; 2-(4-hydroxy-3-methylbut-2-en-1-yl)-4-(3-methylbut-2-en-1-yl)benzene-1,3,5-triol;	C16H22O4;
277.18	277.18	277.181	579.863	579.377	580.592	1.51133e+06	1.10283e+06	1.39518e+06	1.87302e+06	1.64989e+06	2.02111e+06	1.26626e+06	1.32864e+06	970	N-Acetylprocainamide;	C15H23N3O2;
277.144	277.144	277.144	646.747	646.102	647.557	1.13208e+07	9.76658e+06	1.30491e+07	1.43144e+07	7.39657e+06	8.40105e+06	5.80738e+06	5.98309e+06	1805	alpha-CEHC; Monoethylhexyl phthalic acid; Diisobutyl phthalate; Dibutyl phthalate; 2-(4-hydroxy-3-methylbut-2-en-1-yl)-4-(3-methylbut-2-en-1-yl)benzene-1,3,5-triol;	C16H22O4;
277.181	277.18	277.181	487.432	487.107	488.276	403554	391782	566807	482757	433155	486807	468934	448420	269	1-(4-Hydroxy-3-methoxyphenyl)-3-decanone; 8-Acetoxy-4-acoren-3-one; Panaxytriol; Panaxacol; 4-[(4E)-3-hydroxydec-4-en-1-yl]-2-methoxyphenol;	C17H26O3;
277.18	277.18	277.181	615.203	614.57	620.006	1.07618e+06	581339	876007	1.07904e+06	581087	652338	533970	655311	427	1-(4-Hydroxy-3-methoxyphenyl)-3-decanone; 8-Acetoxy-4-acoren-3-one; Panaxytriol; Panaxacol; 4-[(4E)-3-hydroxydec-4-en-1-yl]-2-methoxyphenol;	C17H26O3;
277.217	277.18	277.217	736.079	735.567	738.197	4.65102e+07	4.29308e+07	4.5286e+07	9.41973e+07	4.67893e+07	4.26264e+07	5.32189e+07	4.81478e+07	100	alpha-Linolenic acid; gamma-Linolenic acid; Calendic acid; Punicic acid; Linolenelaidic acid;	C18H30O2;
277.155	277.155	277.156	251.859	251.369	252.371	1.8262e+06	2.68712e+06	2.44755e+06	2.3835e+06	5.65232e+06	9.59671e+06	3.98729e+06	6.4432e+06	2392	â€‹Leucylphenylalanine; Isoleucyl-Phenylalanine; Phenylalanylisoleucine; keratan sulfate I;	C15H22N2O3;
278.054	278.054	278.054	49.8889	48.9119	50.0923	2.25904e+07	2.46561e+07	2.70039e+07	3.05113e+07	1.96864e+07	2.27733e+07	1.99411e+07	2.15346e+07	62	Cidofovir;	C8H14N3O6P;
278.054	278.054	278.089	80.2361	79.7884	83.9605	1.3374e+06	1.24633e+06	1.4471e+06	1.1356e+06	1.99178e+06	968239	1.39216e+06	3.22064e+06	811	Cidofovir;	C8H14N3O6P;
278.114	278.114	278.114	176.701	176.337	177.768	849514	678099	1.3597e+06	1.28511e+06	1.80201e+06	3.07408e+06	1.30359e+06	2.24924e+06	317	Asparaginyl-Phenylalanine; Phenylalanylasparagine;	C13H17N3O4;
278.114	278.018	278.114	186.529	185.458	187.098	880133	122756	1.14933e+06	1.71662e+06	2.52127e+06	3.03228e+06	1.72408e+06	2.34626e+06	10	Asparaginyl-Phenylalanine; Phenylalanylasparagine;	C13H17N3O4;
279.098	279.098	279.098	192.544	191.763	192.983	9.98077e+06	3.33391e+06	1.12106e+07	1.72758e+07	4.01426e+06	3.09026e+07	2.33446e+06	9.5565e+06	109	Aspartylphenylalanine; L-beta-aspartyl-L-phenylalanine; Phenylalanylaspartic acid;	C13H16N2O5;
279.038	279.038	279.039	51.0477	50.884	51.2686	5.3518e+06	5.02315e+06	8.82928e+06	7.85681e+06	9.40239e+06	1.04571e+07	7.48769e+06	1.21351e+07	3	Uridine 5'-monophosphate; Pseudouridine 5'-phosphate; Uridine 2'-phosphate; Uridine 3'-monophosphate;	C9H13N2O9P;
279.1	279.1	279.1	322.928	322.164	323.895	62039.3	51902.8	61674.9	70171.2	79670.8	199533	49582.4	61370.1	3033	Levosimendan;	C14H12N6O;
279.098	279.038	279.098	117.836	117.342	122.846	964828	722839	1.29019e+06	1.49838e+06	3.76873e+06	1.07915e+07	2.40851e+06	4.00656e+06	2018	Aspartylphenylalanine; L-beta-aspartyl-L-phenylalanine; Phenylalanylaspartic acid;	C13H16N2O5;
279.232	279.232	279.233	768.176	767.899	768.973	1.30286e+08	1.34539e+08	1.4075e+08	1.48327e+08	1.4586e+08	2.1858e+08	1.82055e+08	1.69764e+08	5	Linoleic acid; Bovinic acid; (9E,11E)-Octadecadienoic acid; (10E,12Z)-Octadecadienoic acid; Linoelaidic acid;	C18H32O2;
279.196	279.196	279.196	559.035	558.225	559.411	1.6829e+07	1.37168e+07	1.67533e+07	2.1188e+07	4.8147e+07	5.24925e+07	4.46316e+07	4.64553e+07	112	N1-Acetylspermine; 12S-HHT; Dihydropanaxacol; Fauronyl acetate; Valeracetate; 3-Methyl-5-propyl-2-furannonanoic acid;	C12H28N4O; C17H28O3;
279.196	279.196	279.196	583.948	583.46	584.669	2.645e+06	3.81867e+06	2.35763e+06	3.07869e+06	3.55107e+06	3.14681e+06	3.62177e+06	3.3436e+06	2061	12S-HHT; Dihydropanaxacol; Fauronyl acetate; Valeracetate; 3-Methyl-5-propyl-2-furannonanoic acid;	C17H28O3;
279.163	279.163	279.232	806.439	796.401	808.292	2.81335e+06	3.4974e+06	4.0883e+06	2.03576e+06	3.15122e+06	3.34339e+06	1.98391e+06	6.73132e+06	283	E-10-Hydroxynortriptyline; Doxepin;	C19H21NO;
279.196	279.196	279.196	601.667	601.031	602.286	691770	662353	708480	1.07741e+06	2.00068e+06	1.90644e+06	1.64448e+06	1.83523e+06	832	12S-HHT; Dihydropanaxacol; Fauronyl acetate; Valeracetate; 3-Methyl-5-propyl-2-furannonanoic acid;	C17H28O3;
279.16	279.16	279.16	528.702	528.226	529.038	56469.8	211898	42162.6	43016.6	79629.1	75083.6	67230	62621.5	2367	Prehumulinic acid; 6b-Hydroxy-8a-methoxy-7(11)-eremophilen-12,8-olide; 3b-Hydroxy-6b-methoxy-7(11)-eremophilen-12,8a-olide; Methyl (3b,11x)-3-Hydroxy-8-oxo-6-eremophilen-12-oate;	C16H24O4;
280.103	279.907	280.107	75.1442	65.9838	80.2703	1.03516e+06	2.2992e+06	1.55152e+06	2.49203e+06	2.79807e+06	2.11995e+06	2.11e+06	2.77658e+06	710	N-(1-Deoxy-1-fructosyl)threonine;	C10H19NO8;
280.167	280.167	280.167	806.338	805.554	808.334	266779	276285	671176	141511	347949	253856	138652	765623	283	Oxamniquine;	C14H21N3O3;
281.089	281.089	281.089	128.772	128.121	129.8	8.42924e+06	2.14705e+07	2.75184e+07	4.13114e+07	3.49909e+07	4.36903e+07	3.09394e+07	3.38214e+07	6	1-Methylinosine;	C11H14N4O5;
281.114	281.025	281.114	101.727	97.4054	104.033	136085	173717	266636	252017	662350	1.82302e+06	371713	903315	2983	Threonyltyrosine; Tyrosyl-Threonine; Hydroxy-lacosamide;	C13H18N2O5;
281.139	281.139	281.139	543.938	543.157	544.312	111305	141724	128186	149100	140527	132614	123602	101884	2421	Octyl gallate; Artabsinolide D; Cynaratriol; Anguidol; Dihydrophaseic acid;	C15H22O5;
281.248	281.248	281.248	870.294	869.188	870.76	3.34336e+06	5.77593e+06	2.75096e+06	2.8002e+06	3.91257e+06	4.47365e+06	9.47156e+06	4.91118e+06	111	Oleic acid; Elaidic acid; Petroselinic acid; Vaccenic acid; (Z)-13-Octadecenoic acid;	C18H34O2;
282.092	282.092	282.092	128.566	127.491	130.236	2.62218e+06	2.52921e+06	3.1549e+06	4.98819e+06	4.51583e+06	4.97303e+06	3.37824e+06	2.53324e+06	6	albendazole S-oxide; Albendazole sulfoxide;	C12H15N3O3S;
282.084	282.036	282.084	84.0336	78.8212	85.3872	1.97259e+06	1.43692e+06	2.07295e+06	2.98406e+06	6.75658e+06	8.29595e+06	4.8724e+06	5.20143e+06	108	Guanosine; 8-Hydroxy-deoxyguanosine;	C10H13N5O5;
283.118	283.118	283.119	265.937	265.436	266.449	873984	469738	579590	1.00236e+06	296109	285955	326761	233525	2992	2-Phenylethyl beta-D-glucopyranoside;	C14H20O6;
283.101	283.1	283.101	522.878	521.99	524.611	160514	152215	167081	130246	142243	157959	129235	197578	2397	{[(2Z)-2-(phenylmethylidene)heptyl]oxy}sulfonic acid;	C14H20O4S;
283.243	283.243	283.243	749.37	748.87	750.038	5.78553e+07	6.01881e+07	6.30751e+07	7.08785e+07	8.29752e+07	6.9277e+07	9.25378e+07	8.59676e+07	2	Docosahexaenoic acid; Neogrifolin; Grifolin; Retinol acetate; (Z,Z)-2-Methyl-5-(8,11,14-pentadecatrienyl)-1,3-benzenediol;	C22H32O2;
283.155	283.155	283.155	406.911	406.42	407.751	869297	1.06073e+06	922672	1.07825e+06	844072	1.17328e+06	1.1267e+06	1.39813e+06	391	Alpha-dihydroartemisinin; Dihydroartemisinin (DHA);	C15H24O5;
283.155	283.155	283.155	393.016	392.448	393.959	901969	1.04545e+06	1.02364e+06	1.26588e+06	834411	1.26061e+06	1.22401e+06	1.1395e+06	2937	Alpha-dihydroartemisinin; Dihydroartemisinin (DHA);	C15H24O5;
283.228	283.227	283.228	690.348	689.706	690.974	653920	722450	589000	782905	741904	806220	1.04334e+06	852030	131	Avocadyne; Muricatacin;	C17H32O3;
283.068	283.068	283.191	563.156	559.198	566.189	187301	190279	127024	193325	212684	189273	121962	232700	435	Xanthosine;	C10H12N4O6;
283.118	283.118	283.119	253.596	252.781	254.375	677700	462374	546672	964213	275586	273510	332185	242275	465	2-Phenylethyl beta-D-glucopyranoside;	C14H20O6;
283.264	283.264	283.264	553.973	553.586	554.589	1.61273e+07	1.88877e+07	1.03194e+07	8.92312e+06	1.68613e+07	8.21922e+06	8.26187e+06	1.06778e+07	64	Stearic acid; Ethyl hexadecanoate; 16-Methylheptadecanoic acid; Hexyl dodecanoate;	C18H36O2;
283.228	283.227	283.264	599.026	596.372	599.742	176647	175902	210840	1.55748e+07	498367	552362	480377	432327	2228	Avocadyne; Muricatacin;	C17H32O3;
283.264	283.264	283.264	870.389	864.901	870.76	2.80027e+06	2.6894e+06	2.84158e+06	2.75305e+06	1.95253e+06	3.01664e+06	3.01341e+06	3.47825e+06	111	Stearic acid; Ethyl hexadecanoate; 16-Methylheptadecanoic acid; Hexyl dodecanoate;	C18H36O2;
283.264	283.191	283.264	588.359	583.46	591.496	9.9499e+06	1.99716e+07	7.02371e+07	1.58829e+07	2.13534e+07	1.57573e+07	5.58598e+07	2.28983e+07	1170	Stearic acid; Ethyl hexadecanoate; 16-Methylheptadecanoic acid; Hexyl dodecanoate;	C18H36O2;
284.03	284.03	284.03	129.376	128.498	130.144	4.05734e+06	4.35583e+06	4.7035e+06	5.07338e+06	5.63742e+06	4.89278e+06	5.84972e+06	5.29129e+06	6	Pyrogallol-2-O-glucuronide; 6-(2,4-dihydroxyphenoxy)-3,4,5-trihydroxyoxane-2-carboxylic acid; 6-(2,5-dihydroxyphenoxy)-3,4,5-trihydroxyoxane-2-carboxylic acid; 6-(3,4-dihydroxyphenoxy)-3,4,5-trihydroxyoxane-2-carboxylic acid; 6-(2,6-dihydroxyphenoxy)-3,4,5-trihydroxyoxane-2-carboxylic acid;	C12H14O9;
284.113	284.113	284.114	545.251	543.597	547.312	97580.9	50284.9	593049	497792	413836	481573	233235	553076	2911	7-Methylinosine;	C11H15N4O5;
284.125	284.074	284.125	163.905	163.147	166.991	74347.8	82592.3	100084	176280	339536	671078	235675	362497	70	Glycylprolylhydroxyproline;	C12H19N3O5;
284.223	284.223	284.223	647.461	646.747	647.8	4.18101e+06	3.68526e+06	4.18866e+06	4.6197e+06	5.94823e+06	5.33382e+06	5.61415e+06	4.95233e+06	2041	Myristoylglycine;	C16H31NO3;
284.088	284.088	284.089	148.505	147.45	150.483	1.54636e+06	1.0225e+06	1.12638e+06	1.50398e+06	1.64144e+06	1.13817e+06	1.59571e+06	1.02595e+06	2378	N4-Acetylcytidine;	C11H15N3O6;
285.092	285.092	285.092	537.287	536.854	538.07	1.95971e+06	1.89708e+06	1.93298e+06	1.97959e+06	2.01367e+06	2.00956e+06	2.04568e+06	2.00098e+06	2629	2-Methoxy-9-phenyl-1H-phenalen-1-one; Benzo[a]pyrene-7,8-diol;	C20H14O2;
285.243	285.243	285.243	768.672	768.016	769.306	1.93219e+06	2.38604e+06	1.68906e+06	2.23157e+06	1.02729e+06	1.47692e+06	1.488e+06	1.50502e+06	1737	Avocadene; 12-hydroxyheptadecanoic acid;	C17H34O3;
285.207	285.207	285.207	586.364	585.414	586.839	397650	391509	414271	474054	419505	391992	348011	454413	1774	Hexadecanedioic acid; 16-Hydroxy-10-oxohexadecanoic acid; 2,2,4-Trimethyl-1,3-pentadienol diisobutyrate; Isooctanedioldibutyrate;	C16H30O4;
285.243	285.243	285.243	651.916	651.654	652.838	351475	249046	247833	312202	1.04661e+06	1.29395e+06	1.09031e+06	1.09753e+06	2128	Avocadene; 12-hydroxyheptadecanoic acid;	C17H34O3;
285.145	285.145	285.145	236.405	235.46	236.904	126556	72173.9	104248	217346	175064	271407	64713.4	134653	2168	Abacavir;	C14H18N6O;
285.171	285.171	285.171	443.007	442.697	443.123	57032.3	109475	67041.5	79689.4	106815	87315.9	89528.1	103804	157	Thonzylamine;	C16H22N4O;
285.243	285.207	285.243	741.603	738.197	742.605	584099	543073	461806	560855	532333	659951	147676	696648	1994	Avocadene; 12-hydroxyheptadecanoic acid;	C17H34O3;
286.09	286.09	286.091	161.862	161.278	162.495	1.10556e+07	1.0514e+07	1.08892e+07	1.12671e+07	7.25328e+06	5.83777e+06	7.8467e+06	6.7207e+06	30	Pantothenic acid;	C9H17NO5;
287.033	287.033	287.033	154.468	153.632	155.068	493295	378740	634222	670705	902812	1.86869e+06	424833	908623	76	2-O-(Z-p-Hydroxycinnamoyl)-(x)-glyceric acid; Mono-(3-carboxypropyl) phthalate; 3-(6,7-dimethoxy-2H-1,3-benzodioxol-5-yl)prop-2-enoic acid; (2Z)-3-(6,7-dimethoxy-2H-1,3-benzodioxol-5-yl)-2-hydroxyprop-2-enal; 3-(6,7-dimethoxy-2H-1,3-benzodioxol-5-yl)oxirane-2-carbaldehyde;	C12H12O6;
287.088	287.055	287.088	132.468	130.236	133.485	2.577e+06	2.45573e+06	4.26011e+06	3.72055e+06	798702	5.50519e+06	6.3332e+06	1.01047e+07	1583	Iprobenfos;	C13H21O3PS;
287.095	287.094	287.114	161.862	161.067	165.635	1.07703e+06	1.02368e+06	995018	445765	678054	200437	170509	766993	30	{[1-(4-methoxyphenyl)-4-methylpent-1-en-3-yl]oxy}sulfonic acid;	C13H18O5S;
287.052	287.052	287.052	58.2283	57.0655	59.5822	708129	1.32272e+06	1.57601e+06	1.79513e+06	20213.3	30772.3	83586.6		1046	Orotidine;	C10H12N2O8;
287.222	287.165	287.223	532.979	531.858	538.585	646705	712125	696914	766276	770531	803583	724805	751156	375	(S)-10,16-Dihydroxyhexadecanoic acid; MG(a-13:0/0:0/0:0)[rac]; MG(0:0/a-13:0/0:0)[rac]; MG(13:0/0:0/0:0); MG(0:0/13:0/0:0);	C16H32O4;
287.15	287.15	287.15	394.461	394.105	395.326	273395	320644	364202	341206	256892	376748	263238	331763	1988	Neryl glucoside; (S)-alpha-Terpinyl glucoside; D-Linalool 3-glucoside; Perilloside C; Menthol-glucoronide;	C16H28O6;
287.071	287.055	287.071	94.1394	93.1318	94.7634	506412	761109	474975	402509	1.29758e+06	662176	638890	869548	2571	Hydroxyanigorufone; Irenolone;	C19H12O3;
287.223	287.222	287.223	502.461	502.029	503.094	676365	326100	335377	431420	365569	332861	353067	420918	484	(S)-10,16-Dihydroxyhexadecanoic acid; MG(a-13:0/0:0/0:0)[rac]; MG(0:0/a-13:0/0:0)[rac]; MG(13:0/0:0/0:0); MG(0:0/13:0/0:0);	C16H32O4;
287.201	287.201	287.201	703.448	702.687	704.128	386199	504070	419207	455800	571173	388249	433226	378513	73	Dehydroepiandrosterone; Testosterone; Epitestosterone; Androstanedione; Etiocholanedione;	C19H28O2;
287.186	287.186	287.223	440.224	439.35	445.301	96637.1	110286	96570.3	106653	42319.3	156235	123010	175459	2928	6-Hydroxypentadecanedioic acid;	C15H28O5;
288.12	288.083	288.12	73.5694	71.1113	73.7835	1.27076e+06	416783	1.5938e+06	2.68492e+06	5.48721e+06	1.36958e+07	3.83635e+06	6.29128e+06	11	Ophthalmic acid;	C11H19N3O6;
288.12	287.913	288.12	101.326	98.7402	101.727	350305	608676	911148	1.14263e+06	552680	1.65811e+06	379945	548498	409	Ophthalmic acid;	C11H19N3O6;
288.145	288.145	288.145	275.785	275.471	276.707	137002	270916	149556	203676	299274	188532	211818	227792	1813	3-Methylglutarylcarnitine; O-Adipoylcarnitine;	C13H23NO6;
288.145	288.145	288.145	265.979	265.436	267.041	74414.6	135237	93137.3	105302	81690.5	94341.8	72372.2	93805.2	2993	3-Methylglutarylcarnitine; O-Adipoylcarnitine;	C13H23NO6;
289.067	289.017	289.123	73.5469	68.3943	73.8954	1.52701e+07	1.36456e+07	1.022e+07	2.28799e+07	1.11135e+07	1.61204e+06	1.11426e+07	1.17095e+07	11	Uridine; Pseudouridine;	C9H12N2O6;
289.115	289.115	289.115	47.5014	47.2287	48.7043	1.5225e+06	1.36762e+06	1.6621e+06	1.44291e+06	1.18044e+06	1.41673e+06	1.16222e+06	1.24913e+06	750	Argininosuccinic acid; N2-(3-Hydroxysuccinoyl)arginine; N2-(3-Carboxy-2-hydroxy-1-oxopropyl)arginine;	C10H18N4O6;
289.104	289.057	289.115	81.578	80.2019	82.7366	285779	145894	292834	361829	723338	872348	332721	486555	108	N-Succinyl-L,L-2,6-diaminopimelate;	C11H18N2O7;
289.101	289.011	289.101	381.05	380.307	385.203	48193	6.66073e+06	6.20871e+06	5.18454e+06	7.09492e+06	8.15888e+06	6.58669e+06	5.99706e+06	104	Penicillin G;	C16H18N2O4S;
289.032	289.032	289.033	54.5537	54.3315	54.7952	2.66122e+07	2.94687e+07	2.97391e+07	2.67461e+07	2.31135e+07	2.193e+07	2.00942e+07	1.54638e+07	25	D-Sedoheptulose 7-phosphate; Sedoheptulose 1-phosphate;	C7H15O10P;
289.165	289.156	289.165	364.917	359.423	365.91	221354	217468	196549	213739	152178	378664	178673	202322	2838	1-Octen-3-yl glucoside;	C14H26O6;
290.034	290.034	290.034	80.1639	80.0033	81.3047	850424	727886	805695	911450	380404	271068	266608	362315	801	(2S)-2-amino-3-[4-hydroxy-3-(sulfooxy)phenyl]-2-methylpropanoic acid;	C10H13NO7S;
291.053	291.012	291.083	53.312	50.884	57.0655	3.98972e+06	610396	562191	2.20106e+06	2.03937e+06	1.88797e+06	1.39479e+06	2.27782e+06	25	S-methylazathioprine;	C10H10N7O2S;
291.065	291.065	291.065	111.341	108.379	112.54	637096	317103	575844	811248	202047	352022	114885	119914	2342	3-Hydroxy-9-(4-hydroxyphenyl)-1H,3H-naphtho[1,8-cd]pyran-1-one; 3-Hydroxy-4-(4-hydroxyphenyl)-1H,3H-naphtho[1,8-cd]pyran-1-one;	C18H12O4;
291.102	291.102	291.102	187.098	186.327	187.38	389898	288194	416576	560910	836645	844006	578883	592343	1622	N-gamma-Glutamyl-S-propylcysteine; (all-E)-1,7-bis(4-hydroxyphenyl)-1,4,6-heptatrien-3-one;	C11H20N2O5S; C19H16O3;
291.135	291.134	291.135	128.4	126.179	129.018	272730	217731	243278	322523	473010	305796	541896	211241	608	Phenylbutyrylglutamine; Fusarochromanone;	C15H20N2O4;
291.196	291.196	291.196	563.445	562.958	563.689	52881	80109.8	57998.1	54993.6	368386	339612	361212	311566	284	(2'E,4'Z,7'Z,8E)-Colnelenic acid; Panaquinquecol 1; [7]-Paradol;	C18H28O3;
292.103	292.035	292.14	81.3377	73.6562	82.8249	880092	990958	1.20737e+06	2.36454e+06	1.84511e+06	1.697e+06	1.54581e+06	1.26604e+06	1516	Galactosyl 4-hydroxyproline; 4-Hydroxyproline galactoside; (3R)-3,4-Dihydroxy-3-(hydroxymethyl)butanenitrile 4-glucoside; N-Acetylmuramate;	C11H19NO8;
293.114	293.114	293.114	210.91	210.352	211.623	1.75381e+07	1.84956e+07	1.87121e+07	1.97038e+07	2.47533e+07	2.05227e+07	2.3827e+07	2.00048e+07	135	gamma-Glutamylphenylalanine; Aspartame; Hydroxyprolyl-Tyrosine; Phenylalanylglutamic acid; â€‹Tyrosylhydroxyproline;	C14H18N2O5;
293.114	293.114	293.114	189.922	189.455	190.591	2.33068e+06	1.41767e+06	2.75438e+06	3.60185e+06	4.26945e+06	1.6132e+07	2.76921e+06	5.90127e+06	1000	gamma-Glutamylphenylalanine; Aspartame; Hydroxyprolyl-Tyrosine; Phenylalanylglutamic acid; â€‹Tyrosylhydroxyproline;	C14H18N2O5;
293.114	293.054	293.114	133.284	132.017	135.066	3.54277e+06	9.9869e+06	1.18885e+07	1.42712e+07	1.55736e+07	4.28589e+07	7.93417e+06	1.35855e+07	1578	gamma-Glutamylphenylalanine; Aspartame; Hydroxyprolyl-Tyrosine; Phenylalanylglutamic acid; â€‹Tyrosylhydroxyproline;	C14H18N2O5;
293.075	293.027	293.075	48.9001	47.4798	53.5228	2.39695e+06	2.00842e+06	2.26738e+06	2.38552e+06	1.4971e+06	1.68402e+06	1.48616e+06	1.62807e+06	774	2-hydroxyflutamide;	C11H11F3N2O4;
293.212	293.175	293.212	688.944	687.58	690.654	435818	421869	763377	923739	943710	781400	849068	2.05013e+06	1696	13-OxoODE; 9-OxoODE; A-12(13)-EpODE; 13-HOTE; 15(16)-EpODE;	C18H30O3;
293.176	293.175	293.176	498.377	498.035	499.252	8.27297e+07	4.46964e+07	4.5937e+07	8.19534e+07	5.42982e+07	6.9701e+07	2.73215e+07	5.34648e+07	78	Gingerol; Nordihydrocapsiate; Tanacetol A; Phytuberin; Myrsinone;	C17H26O4;
293.212	293.212	293.212	590.609	589.851	591.437	592388	2.05647e+06	674282	713659	2.79735e+06	1.75727e+06	1.71231e+06	2.42323e+06	2010	13-OxoODE; 9-OxoODE; A-12(13)-EpODE; 13-HOTE; 15(16)-EpODE;	C18H30O3;
293.179	293.179	293.179	831.762	830.454	833.457	6.0421e+07	8.41299e+07	6.45816e+07	3.556e+07	1.53684e+08	1.03031e+08	4.25036e+07	1.40792e+08	81	E-10-Hydroxyamitriptyline; Quifenadine;	C20H23NO;
293.212	293.212	293.212	600.573	600.103	601.497	673630	649810	506030	688354	2.92009e+06	3.81556e+06	2.40978e+06	2.31358e+06	2794	13-OxoODE; 9-OxoODE; A-12(13)-EpODE; 13-HOTE; 15(16)-EpODE;	C18H30O3;
293.212	293.176	293.212	557.591	554.589	558.042	260655	354916	304593	345185	601484	281108	606949	342653	378	13-OxoODE; 9-OxoODE; A-12(13)-EpODE; 13-HOTE; 15(16)-EpODE;	C18H30O3;
293.179	293.179	293.179	862.415	859.446	864.86	1.66867e+07	1.7038e+07	1.5553e+07	1.53565e+07	6.68197e+06	1.82065e+07	1.68825e+07	1.95644e+07	1206	E-10-Hydroxyamitriptyline; Quifenadine;	C20H23NO;
293.139	293.139	293.139	405.53	404.826	405.914	112757	82523.4	114764	187167	61920.6	314861	95688.1	120213	382	Tocopheronic acid; Mono-(2-ethyl-5-hydroxyhexyl) phthalate;	C16H22O5;
293.139	293.139	293.139	431.031	430.522	431.743	153895	191378	183727	183624	175531	108422	178425	131324	2048	Tocopheronic acid; Mono-(2-ethyl-5-hydroxyhexyl) phthalate;	C16H22O5;
294.109	294.109	294.11	96.943	96.0434	97.4963	166108	87690.7	170410	277816	290117	441986	173688	518281	1146	Asparaginyl-Tyrosine; Tyrosyl-Asparagine;	C13H17N3O5;
294.182	294.182	294.182	831.738	830.454	833.457	8.99207e+06	1.27687e+07	9.69365e+06	5.23934e+06	2.30206e+07	1.52771e+07	7.72052e+06	1.49615e+07	1366	Lysylphenylalanine; Phenylalanyllysine; N-Acetyl-3-hydroxyprocainamide;	C15H23N3O3;
294.182	294.182	294.183	862.665	859.757	864.86	608304	408625	2.26392e+06	1.09487e+06	953590	1.28892e+06	3.06345e+06	2.76498e+06	1206	Lysylphenylalanine; Phenylalanyllysine; N-Acetyl-3-hydroxyprocainamide;	C15H23N3O3;
295.227	295.227	295.227	616.391	615.866	616.959	2.04833e+07	1.73229e+07	2.27264e+07	2.77009e+07	6.0176e+07	5.48767e+07	5.49556e+07	4.90255e+07	99	13-HODE; alpha-Dimorphecolic acid; 9,10-Epoxyoctadecenoic acid; 12,13-EpOME; (Z)-13-Oxo-9-octadecenoic acid;	C18H32O3;
295.227	295.227	295.228	588.192	587.825	589.098	1.04245e+06	1.12102e+06	936497	1.20254e+06	1.09288e+06	1.41517e+06	1.38824e+06	1.04908e+06	1171	13-HODE; alpha-Dimorphecolic acid; 9,10-Epoxyoctadecenoic acid; 12,13-EpOME; (Z)-13-Oxo-9-octadecenoic acid;	C18H32O3;
295.155	295.155	295.155	480.168	479.381	480.605	339414	5.43626e+06	271716	233307	347291	285148	377431	473444	1971	Ovalicin; Methyl dihydrophaseate; 3,8-Dihydroxy-6-methoxy-7(11)-eremophilen-12,8-olide;	C16H24O5;
295.191	295.155	295.191	417.744	415.972	420.906	190406	158546	138507	209439	209186	226857	464337	253218	2656	Tanacetol B; (1(10)E,4a,5E)-1(10),5-Germacradiene-12-acetoxy-4,11-diol; 5-formyl-6-hydroxy-1,1,4a,6-tetramethyl-decahydronaphthalen-2-yl acetate;	C17H28O4;
295.093	295.066	295.093	78.9327	72.4992	80.2703	1.2822e+06	848128	2.45636e+06	2.63459e+06	3.8132e+06	3.27679e+06	2.56823e+06	1.95291e+06	1453	Aspartyl-Tyrosine; Tyrosyl-Aspartate; 1-iodo-2-methylundecane;	C13H16N2O6; C12H25I;
295.227	295.227	295.228	702.849	702.425	703.542	1.8895e+06	1.8107e+06	1.76624e+06	1.94234e+06	2.46022e+06	1.94633e+06	2.57052e+06	2.1501e+06	73	13-HODE; alpha-Dimorphecolic acid; 9,10-Epoxyoctadecenoic acid; 12,13-EpOME; (Z)-13-Oxo-9-octadecenoic acid;	C18H32O3;
295.228	295.227	295.228	723.409	722.401	724.706	1.33679e+06	577604	623223	1.69579e+06	539029	766948	391567	369357	248	13-HODE; alpha-Dimorphecolic acid; 9,10-Epoxyoctadecenoic acid; 12,13-EpOME; (Z)-13-Oxo-9-octadecenoic acid;	C18H32O3;
295.191	295.191	295.191	444.744	444.094	445.704	245219	169598	239637	279193	406274	418329	400415	377070	2663	Tanacetol B; (1(10)E,4a,5E)-1(10),5-Germacradiene-12-acetoxy-4,11-diol; 5-formyl-6-hydroxy-1,1,4a,6-tetramethyl-decahydronaphthalen-2-yl acetate;	C17H28O4;
295.191	295.191	295.191	687.654	687.048	688.272	284477	179901	275766	427925	259949	202175	249623	154076	1695	Norambreinolide; 3-Methyl-alpha-ionyl acetate; [2,2-Bis(2-methylpropoxy)ethyl]benzene;	C16H26O2;
295.227	295.227	295.227	598.839	598.262	599.408	853121	786722	796814	989880	1.09543e+06	1.05121e+06	1.3157e+06	979907	2231	13-HODE; alpha-Dimorphecolic acid; 9,10-Epoxyoctadecenoic acid; 12,13-EpOME; (Z)-13-Oxo-9-octadecenoic acid;	C18H32O3;
295.227	295.227	295.227	642.148	641.316	642.369	884769	760728	870008	3.71394e+06	6.08653e+06	1.75675e+06	2.03274e+06	1.61251e+06	2847	13-HODE; alpha-Dimorphecolic acid; 9,10-Epoxyoctadecenoic acid; 12,13-EpOME; (Z)-13-Oxo-9-octadecenoic acid;	C18H32O3;
296.099	296.099	296.1	126.421	125.837	127.491	7.21226e+06	1.07583e+07	8.63944e+06	2.05685e+07	1.16831e+07	1.38344e+07	9.90805e+06	1.03542e+07	2084	1-iodo-2-methylundecane;	C12H25I;
296.099	296.099	296.099	345.659	345.364	346.656	387036	276974	415582	384245	369276	506490	488608	566092	214	1-Methylguanosine; 2-Methylguanosine; 3'-O-Methylguanosine; Nelarabine;	C11H15N5O5;
296.178	296.177	296.178	831.7	830.452	832.958	359949	419223	222127	223232	834578	254236	266694	860503	1367	mono-isopropyl-disopyramide;	C18H23N3O;
297.134	297.134	297.134	350.966	350.108	351.278	157194	189293	220441	304271	191020	194287	239580	215414	2595	Toxin T2 tetrol; 3,7,8,15-Scirpenetetrol;	C15H22O6;
297.113	297.113	297.113	407.585	406.876	408.115	1.00537e+06	1.05303e+06	1.05333e+06	1.00322e+06	1.05513e+06	944048	1.11534e+06	1.01716e+06	411	7C-aglycone; Enterolactone; (+)-Ligballinol; 7-Hydroxy-5-methoxy-6,8-dimethylflavanone; 1-(2,4-Dihydroxy-6-methoxy-3,5-dimethylphenyl)-3-phenyl-2-propen-1-one;	C18H18O4;
297.047	297.047	297.047	581.148	580.592	581.664	178247	171555	233188	188850	247333	176247	163807	141376	338	Sulfaphenazole;	C15H14N4O2S;
297.134	297.134	297.134	310.322	310.289	310.514	106176	96106.8	101619	93948.1	112501	96442.8	76482.8	120236	299	Toxin T2 tetrol; 3,7,8,15-Scirpenetetrol;	C15H22O6;
297.152	297.152	297.243	767.928	766.614	768.973	2.34632e+07	4.41482e+07	3.3088e+07	2.73472e+07	2.72276e+07	4.94155e+07	3.51222e+07	5.42882e+07	5	N-Undecylbenzenesulfonic acid;	C17H28O3S;
297.243	297.243	297.243	751.15	750.426	751.852	1.76184e+07	1.79657e+07	1.68317e+07	1.79236e+07	1.86749e+07	1.95049e+07	2.335e+07	1.71681e+07	992	3-Oxooctadecanoic acid; 9-Oxooctadecanoic acid; 10-Oxooctadecanoic acid; 11-Oxooctadecanoic acid; 5-Hexyltetrahydro-2-furanoctanoic acid;	C18H34O3;
297.17	297.17	297.171	423.502	422.722	424.531	978089	515185	673661	796569	577478	648210	1.22308e+06	1.2251e+06	2070	Artemether;	C16H26O5;
297.152	297.152	297.243	799.545	798.006	801.237	6.72901e+06	6.06748e+06	9.7702e+06	4.89449e+06	5.66333e+06	7.31709e+06	7.23106e+06	9.97183e+06	7	2-Dodecylbenzenesulfonic acid; 4-Dodecylbenzenesulfonic Acid;	C18H30O3S;
298.069	298.069	298.069	88.0163	87.7455	89.3859	3.99846e+06	4.22211e+06	4.0869e+06	3.30771e+06	1.06507e+07	9.26551e+06	1.28771e+07	9.17654e+06	117	Benzoyl glucuronide (Benzoic acid); 6-(benzoyloxy)-3,4,5-trihydroxyoxane-2-carboxylic acid;	C13H14O8;
299.122	299.122	299.122	154.612	153.632	155.398	207369	152852	298069	323095	490852	1.27146e+06	285984	605174	76	Spermic acid 2; Isoleucyl-Threonine; Leucyl-Threonine; Threonylisoleucine; Threonylleucine;	C10H20N2O4;
299.113	299.113	299.113	249.12	248.732	249.552	150010	104807	117945	203243	95520	108414	81238.2	79531.8	2402	2-(3-Hydroxyphenyl)ethanol 1'-glucoside; 4-Methoxybenzyl glucoside;	C14H20O7;
299.113	299.113	299.114	261.53	260.741	262.221	207651	117606	196208	277104	66680	99666	135840	130780	437	2-(3-Hydroxyphenyl)ethanol 1'-glucoside; 4-Methoxybenzyl glucoside;	C14H20O7;
299.259	299.201	299.259	690.331	684.894	691.158	1.44227e+07	1.6402e+07	1.55438e+07	1.74533e+07	1.70397e+07	1.48605e+07	1.77276e+07	1.22026e+07	1631	(R)-3-Hydroxy-Octadecanoic acid; xi-10-Hydroxyoctadecanoic acid; 9-hydroxyoctadecanoic acid; 13-hydroxyoctadecanoic acid; 12-Hydroxystearic acid;	C18H36O3;
299.259	299.201	299.259	713.864	710.29	714.593	534038	544269	534384	622455	613965	794430	704063	704872	2452	(R)-3-Hydroxy-Octadecanoic acid; xi-10-Hydroxyoctadecanoic acid; 9-hydroxyoctadecanoic acid; 13-hydroxyoctadecanoic acid; 12-Hydroxystearic acid;	C18H36O3;
299.259	299.201	299.259	726.227	725.776	726.82	965215	1.12643e+06	808832	956515	863050	1.4378e+06	1.09465e+06	315523	120	(R)-3-Hydroxy-Octadecanoic acid; xi-10-Hydroxyoctadecanoic acid; 9-hydroxyoctadecanoic acid; 13-hydroxyoctadecanoic acid; 12-Hydroxystearic acid;	C18H36O3;
299.222	299.222	299.222	754.27	753.13	755.09	2.95838e+06	4.47219e+06	4.20868e+06	5.44102e+06	5.77001e+06	6.64415e+06	7.7229e+06	5.81083e+06	57	Hypogeic acid; Palmitoleic acid; Trans-Hexa-dec-2-enoic acid; Palmitelaidic acid; (E)-6-Hexadecenoic acid;	C16H30O2;
299.259	299.259	299.259	743.975	743.458	744.496	700671	767535	706036	820912	599940	689394	567940	749230	340	(R)-3-Hydroxy-Octadecanoic acid; xi-10-Hydroxyoctadecanoic acid; 9-hydroxyoctadecanoic acid; 13-hydroxyoctadecanoic acid; 12-Hydroxystearic acid;	C18H36O3;
299.259	299.259	299.259	774.719	774.512	775.607	2.33708e+06	1.77373e+06	1.68273e+06	1.72979e+06	1.36003e+06	1.86574e+06	1.88533e+06	2.71339e+06	1296	(R)-3-Hydroxy-Octadecanoic acid; xi-10-Hydroxyoctadecanoic acid; 9-hydroxyoctadecanoic acid; 13-hydroxyoctadecanoic acid; 12-Hydroxystearic acid;	C18H36O3;
299.222	299.222	299.222	606.869	606.438	607.145	94305.2	103369	265769	117005	226218	174922	123122	168499	902	MG(0:0/14:1(9Z)/0:0); MG(14:1(9Z)/0:0/0:0);	C17H32O4;
300.048	300.048	300.048	54.6777	54.3315	55.7702	4.48295e+07	5.04367e+07	3.70934e+07	6.12037e+07	3.25707e+07	4.93465e+07	3.25814e+07	3.55429e+07	25	N-Acetyl-D-Glucosamine 6-Phosphate; N-Acetyl-D-mannosamine 6-phosphate; N-Acetyl-glucosamine 1-phosphate; N-Acetylglucosamine 6-phosphate; N-Acetyl-D-galactosamine 1-phosphate;	C8H16NO9P;
300.049	300.048	300.12	80.1888	78.7811	84.9205	6.59966e+06	129690	3.27815e+06	6.7324e+06	1.43375e+06	2.70879e+06	337152	722461	18	N-Acetyl-D-Glucosamine 6-Phosphate; N-Acetyl-D-mannosamine 6-phosphate; N-Acetyl-glucosamine 1-phosphate; N-Acetylglucosamine 6-phosphate; N-Acetyl-D-galactosamine 1-phosphate;	C8H16NO9P;
300.04	300.04	300.04	512.008	510.831	513.561	119417	163808	159641	169508	194885	178190	156913	103972	2328	N-Acetylgalactosamine 4-sulphate; N-Acetylglucosamine 6-sulfate; N-Acetylgalactosamine 6-sulfate;	C8H15NO9S;
300.233	300.204	300.262	690.331	689.287	691.158	3.18426e+06	3.64292e+06	1.08661e+06	1.17609e+06	2.6651e+06	2.85037e+06	3.88443e+06	2.30096e+06	1631	Trihexyphenidyl;	C20H31NO;
301.056	301.056	301.151	130.696	128.302	132.694	1.19655e+06	332291	155974	2.98871e+06	4.00707e+06	2.69239e+06	1.05595e+06	1.34589e+06	6	Pyrogallol-2-O-glucuronide; 6-(2,4-dihydroxyphenoxy)-3,4,5-trihydroxyoxane-2-carboxylic acid; 6-(2,5-dihydroxyphenoxy)-3,4,5-trihydroxyoxane-2-carboxylic acid; 6-(3,4-dihydroxyphenoxy)-3,4,5-trihydroxyoxane-2-carboxylic acid; 6-(2,6-dihydroxyphenoxy)-3,4,5-trihydroxyoxane-2-carboxylic acid;	C12H14O9;
301.238	301.238	301.238	800.305	799.756	801.06	2.50166e+06	2.38261e+06	2.6918e+06	2.62916e+06	2.58702e+06	2.28379e+06	2.73893e+06	2.87357e+06	632	MG(0:0/14:0/0:0); MG(14:0/0:0/0:0); MG(0:0/i-14:0/0:0); MG(i-14:0/0:0/0:0);	C17H34O4;
301.165	301.165	301.166	427.72	426.72	428.735	704107	432704	203895	254012	242874	272587	239797	255070	2824	Glycerol tributanoate;	C15H26O6;
301.165	301.165	301.165	440.495	440.125	441.121	185093	231538	215618	245130	192121	256807	218529	283911	2929	Glycerol tributanoate;	C15H26O6;
301.202	301.202	301.202	473.145	472.795	473.244	57672.8	22066.4	40957.9	27522	41304.2	34715.8	31873.9	55777.7	1946	xi-7-Hydroxyhexadecanedioic acid; xi-8-Hydroxyhexadecanedioic acid;	C16H30O5;
302.135	302.062	302.135	185.675	183.276	186.769	7.6071e+06	5.28466e+06	9.10189e+06	1.22379e+07	5.2526e+06	1.20626e+07	3.30861e+06	869030	10	N5-Acetyl-N2-gamma-L-glutamyl-L-ornithine;	C12H21N3O6;
302.066	302.066	302.066	83.9709	83.6128	84.942	7.27101e+06	9.23935e+06	7.8796e+06	5.81194e+06	1.91564e+07	2.24445e+07	1.47289e+07	1.453e+07	108	Adenosine; Deoxyguanosine; Vidarabine; Zidovudine;	C10H13N5O4;
302.135	302.059	302.172	128.772	125.467	133.485	625672	394705	1.24597e+06	1.62365e+06	806674	7.13988e+06	515659	2.5135e+06	6	N5-Acetyl-N2-gamma-L-glutamyl-L-ornithine;	C12H21N3O6;
302.135	302.135	302.136	93.2059	91.4448	94.5597	3.1952e+06	3.08607e+06	4.57233e+06	4.17782e+06	5.72768e+06	1.63256e+07	3.90313e+06	7.78433e+06	289	N5-Acetyl-N2-gamma-L-glutamyl-L-ornithine;	C12H21N3O6;
302.161	302.16	302.161	310.322	309.056	312.359	82328.3	130209	108183	67471.6	102320	187392	105701	139236	299	Pimelylcarnitine; 3-Methyladipoylcarnitine;	C14H25NO6;
303.119	303.119	303.119	187.159	186.53	187.677	3.90328e+06	2.72357e+06	3.81962e+06	4.58978e+06	3.35909e+06	3.31523e+06	3.04567e+06	2.63689e+06	130	2'-Deoxymugineic acid; 2-(1,2,3,4-Tetrahydroxybutyl)-6-(2,3,4-trihydroxybutyl)pyrazine; Deoxyfructosazine;	C12H20N2O7;
303.232	303.232	303.232	759.681	759.156	760.218	4.32303e+09	3.62998e+09	4.68352e+09	5.58615e+09	4.34554e+09	4.08944e+09	5.34023e+09	4.68004e+09	1	Arachidonic acid; Cis-8,11,14,17-Eicosatetraenoic acid; Mesterolone; Drostanolone; Sideridiol;	C20H32O2;
303.196	303.196	303.196	560.401	559.586	560.775	3.32528e+06	1.96982e+06	2.2055e+06	3.0246e+06	3.55356e+06	3.472e+06	3.41631e+06	3.28452e+06	315	Vildagliptin;	C17H25N3O2;
303.083	303.083	303.083	129.8	128.748	131.47	4.77663e+06	2.59381e+06	5.46992e+06	6.7389e+06	4.88264e+06	5.22142e+06	9.66041e+06	1.04309e+07	611	N-Acetylaspartylglutamic acid;	C11H16N2O8;
304.097	304.012	304.13	164.609	161.425	166.947	360455	368077	324705	405812	480194	1.42984e+06	518500	723285	70	N-Acetyldehydroanonaine;	C19H15NO3;
304.063	304.053	304.114	83.7265	73.6103	84.942	381147	2.5338e+06	2.57358e+06	479101	5.82418e+06	3.20683e+06	5.3208e+06	4.28015e+06	108	Guanosine; 8-Hydroxy-deoxyguanosine;	C10H13N5O5;
305.081	305.081	305.081	184.559	183.919	185.028	2.19037e+06	2.01247e+06	2.655e+06	3.1882e+06	5.7125e+06	6.12317e+06	4.76359e+06	4.28849e+06	10	gamma-Glutamyl-S-(1-propenyl)cysteine sulfoxide; 2,3-Dihydro-2,3-dihydroxy-4-(4-hydroxyphenyl)-1H-phenalen-1-one; Musanolone C; Dehydrowarfarin;	C11H18N2O6S; C19H14O4;
305.117	305.117	305.118	234.793	229.178	235.46	280394	558983	986972	1.21548e+06	1.79217e+06	930269	421381	1.35803e+06	2169	(1aalpha,2beta,3alpha,11calpha)-1a,2,3,11c-Tetrahydro-6,11-dimethylbenzo[6,7]phenanthro[3,4-b]oxirene-2,3-diol; 3-(5-hydroxy-2,2-dimethyl-2H-chromen-6-yl)-1-phenylprop-2-en-1-one;	C20H18O3;
305.212	305.175	305.212	598.527	597.65	603.105	3.68565e+06	3.06821e+06	3.81995e+06	4.67371e+06	8.15865e+06	9.74941e+06	9.0541e+06	7.31985e+06	231	5-Androstene-3b,16b,17a-triol; 5-Androstene-3b,16a,17a-triol; 5-Androstenetriol; 11-Hydroxyandrosterone; 16-alpha-Hydroxyandrosterone;	C19H30O3;
305.212	305.212	305.212	637.93	637.221	638.274	664196	530947	689098	879264	1.00019e+06	1.04555e+06	874942	862482	442	5-Androstene-3b,16b,17a-triol; 5-Androstene-3b,16a,17a-triol; 5-Androstenetriol; 11-Hydroxyandrosterone; 16-alpha-Hydroxyandrosterone;	C19H30O3;
305.248	305.248	305.248	795.108	794.426	795.921	2.00591e+08	1.98576e+08	1.83773e+08	1.92501e+08	1.70129e+08	1.94983e+08	3.04605e+08	2.43405e+08	27	Dihomo-gamma-linolenic acid; 5,8,11-Eicosatrienoic acid; Sciadonic acid; Sagittariol; Dihomo-alpha-linolenic acid;	C20H34O2;
305.212	305.212	305.212	566.412	566.12	567.257	356318	327155	303621	355459	588466	599693	515236	716168	138	5-Androstene-3b,16b,17a-triol; 5-Androstene-3b,16a,17a-triol; 5-Androstenetriol; 11-Hydroxyandrosterone; 16-alpha-Hydroxyandrosterone;	C19H30O3;
307.112	307.112	307.112	293.737	292.867	294.27	9.73686e+07	9.18132e+07	9.95272e+07	1.1961e+08	1.88934e+08	2.91019e+08	2.23999e+08	2.84082e+08	40	Penicilloic acid;	C16H20N2O5S;
307.204	307.204	307.204	734.221	733.444	735.209	7.23378e+06	5.46053e+06	5.59807e+06	6.50368e+06	3.50371e+06	3.90387e+06	2.28633e+06	4.10158e+06	1372	16-Hydroxy hexadecanoic acid; (R)-3-Hydroxy-hexadecanoic acid; 2-Hydroxyhexadecanoic acid; 3-Hydroxyhexadecanoic acid; 5-Hydroxyhexadecanoic acid;	C16H32O3;
307.228	307.227	307.228	659.446	658.547	660.176	444068	350176	415853	447321	1.34217e+06	1.45585e+06	1.39901e+06	1.58698e+06	2914	Obtusilactone A; 3-Methyl-5-pentyl-2-furannonanoic acid; Annosquamosin B; 3-Methyl-5-propyl-2-furanundecanoic acid; 3,4-Dimethyl-5-propyl-2-furandecanoic acid;	C19H32O3;
307.192	307.119	307.192	359.308	355.415	360.626	70333.8	20246.9	52594.4	20204.8	135502	179244	113282	106942	884	Methylgingerol; Diplodiatoxin; Corchorifatty acid A; Corchorifatty acid D; Dihydrocapsiate;	C18H28O4;
307.191	307.191	307.191	574.403	574.282	575.15	135885	89757.7	135830	82893.3	94392.1	113453	82687.3	42783	229	Methylgingerol; Diplodiatoxin; Corchorifatty acid A; Corchorifatty acid D; Dihydrocapsiate;	C18H28O4;
307.264	307.264	307.264	824.132	822.653	825.043	9.06328e+07	5.08536e+07	8.57474e+07	8.3922e+07	6.96086e+07	5.98393e+07	1.16373e+08	1.24664e+08	90	Eicosadienoic acid; Sclareol; 8Z,11Z-eicosadienoic acid;	C20H36O2;
307.264	307.195	307.264	832.207	831.492	833.106	2.22697e+07	275619	407937	2.08255e+07	5.35903e+07	5.50218e+07	7.84229e+07	7.55693e+07	1361	Eicosadienoic acid; Sclareol; 8Z,11Z-eicosadienoic acid;	C20H36O2;
308.098	308.098	308.099	877.416	877.104	878.45	469921	426447	1.0069e+06	466549	597449	1.01116e+06	421778	460543	2884	N-Acetylneuraminic acid; N-Acetyl-a-neuraminic acid;	C11H19NO9;
308.098	307.949	308.098	54.7952	53.2541	55.7702	5.45457e+07	5.12214e+07	5.69615e+07	6.01662e+07	1.05123e+08	7.4821e+07	240115	6.1466e+07	25	N-Acetylneuraminic acid; N-Acetyl-a-neuraminic acid;	C11H19NO9;
308.161	308.125	308.161	97.5953	93.3711	100.95	133477	121643	499700	137323	2.06088e+06	5.03551e+06	383800	760915	1148	Lysyltyrosine; Tyrosyl-Lysine;	C15H23N3O4;
308.098	308.098	308.098	74.9355	74.7588	80.2703	2.59921e+06	2.4003e+06	2.46166e+06	1.03304e+07	3.50331e+06	2.93164e+06	3.27901e+06	3.60755e+06	730	N-Acetylneuraminic acid; N-Acetyl-a-neuraminic acid;	C11H19NO9;
308.161	308.161	308.161	126.962	119.279	130.029	41939.4	71617.9	90149.8	71304.8	1.216e+06	1.08413e+06	266853	616498	205	Lysyltyrosine; Tyrosyl-Lysine;	C15H23N3O4;
308.161	308.161	308.161	150.235	147.377	153.239	20929.5	12205.6	16474.8	4988.09	183420	349658	99472.8	338163	2373	Lysyltyrosine; Tyrosyl-Lysine;	C15H23N3O4;
309.108	309.107	309.108	293.737	292.867	294.27	4.14989e+06	3.92326e+06	4.32982e+06	5.10371e+06	8.10501e+06	1.25302e+07	9.4814e+06	1.20042e+07	40	(S)-Succinyldihydrolipoamide;	C12H21NO4S2;
309.207	309.207	309.207	583.255	582.472	583.792	663547	531489	596266	2.57807e+06	933754	3.56066e+06	931602	721544	1031	12(13)Ep-9-KODE; (9Z,11R,12S,13S,15Z)-12,13-Epoxy-11-hydroxy-9,15-octadecadienoic acid; Sterebin A; Auxin b;	C18H30O4;
309.174	309.174	309.174	809.614	807.844	811.679	1.54477e+08	1.92486e+08	2.30594e+08	2.14086e+08	3.25504e+08	2.67787e+08	1.21742e+08	3.53914e+08	8	Atherosperminine; Zanthosimuline;	C20H23NO2;
309.174	309.174	309.174	856.783	854.591	860.435	1.52506e+08	1.569e+08	5.29808e+07	1.37402e+08	6.01766e+07	1.74221e+08	1.66807e+08	1.71802e+08	101	Atherosperminine; Zanthosimuline;	C20H23NO2;
309.171	309.17	309.171	487.414	487.107	488.106	1.94889e+06	3.85304e+06	606780	1.343e+06	1.30649e+06	1.79412e+06	958152	2.26732e+06	2487	3-Hydroxy-6,8-dimethoxy-7(11)-eremophilen-12,8-olide; Valdiate;	C17H26O5;
309.28	309.279	309.28	656.062	653.638	659.947	5.09594e+07	4.53488e+07	2.76011e+07	1.22595e+07	4.21512e+07	1.16529e+08	2.46563e+07	3.55126e+07	1773	11Z-Eicosenoic acid; 11-Eicosenoic acid; Ethyl oleate; Paullinic acid; 6,8-Icosanedione;	C20H38O2;
310.114	310.025	310.114	84.0865	80.023	84.942	856831	806443	907085	340140	1.11913e+06	759145	992547	805704	108	1,7-Dimethylguanosine; N2,N2-Dimethylguanosine;	C12H17N5O5;
310.112	310.112	310.112	151.87	150.485	152.66	581713	550337	667742	625952	726264	684237	1.284e+06	728297	2690	N-Acetylneuraminic acid; N-Acetyl-a-neuraminic acid;	C11H19NO9;
310.177	310.177	310.177	809.614	807.844	811.679	2.35896e+07	2.89674e+07	3.52722e+07	3.25165e+07	4.97364e+07	4.21824e+07	1.82181e+07	4.52498e+07	8	Lysyltyrosine; Tyrosyl-Lysine;	C15H23N3O4;
310.177	310.177	310.177	857.008	854.591	863.731	2.28741e+07	5.3416e+06	4.86948e+06	2.42991e+07	5.28661e+06	2.62224e+07	8.55157e+06	2.53785e+07	101	Lysyltyrosine; Tyrosyl-Lysine;	C15H23N3O4;
311.186	311.186	311.223	543.516	541.383	544.531	307447	363041	261462	280101	4.33076e+06	1.46511e+06	604029	416487	2423	Granisetron;	C18H24N4O;
311.222	311.222	311.223	603.105	602.286	604.129	564028	511768	577189	1.00869e+06	906544	1.24571e+06	1.20561e+06	602103	259	13-L-Hydroperoxylinoleic acid; 8(R)-Hydroperoxylinoleic acid; 9(S)-HPODE; 12,13-DiHODE; 15,16-DiHODE;	C18H32O4;
311.169	311.169	311.169	767.642	767.268	768.176	428020	267779	494970	290386	529513	580868	360969	575592	5	N-Undecylbenzenesulfonic acid;	C17H28O3S;
311.223	311.222	311.223	528.868	528.452	529.403	645853	473017	511341	805455	1.28727e+06	967079	893009	995949	2365	13-L-Hydroperoxylinoleic acid; 8(R)-Hydroperoxylinoleic acid; 9(S)-HPODE; 12,13-DiHODE; 15,16-DiHODE;	C18H32O4;
311.223	311.223	311.223	571.662	571.53	572.387	504688	464795	434476	521262	490971	486655	417568	476045	1593	13-L-Hydroperoxylinoleic acid; 8(R)-Hydroperoxylinoleic acid; 9(S)-HPODE; 12,13-DiHODE; 15,16-DiHODE;	C18H32O4;
311.223	311.223	311.223	643.717	643.529	644.409	236238	207822	180868	174849	213674	195175	185303	200462	941	13-L-Hydroperoxylinoleic acid; 8(R)-Hydroperoxylinoleic acid; 9(S)-HPODE; 12,13-DiHODE; 15,16-DiHODE;	C18H32O4;
311.186	311.186	311.186	453.876	453.103	454.443	1.45222e+06	3.0163e+06	1.60115e+06	1.77431e+06	3.15142e+06	3.66208e+06	1.92853e+06	3.38053e+06	3006	Granisetron;	C18H24N4O;
311.295	311.295	311.295	838.228	836.684	838.648	1.01538e+06	1.48472e+06	1.46687e+06	1.0314e+06	1.24941e+06	703275	687459	992644	1062	3D,7D,11D-Phytanic acid; 3L,7D,11D-Phytanic acid; Phytanic acid; Arachidic acid; 2,2,6,10,14-Pentamethylpentadecanoic acid;	C20H40O2;
312.094	312.016	312.095	83.6452	78.5883	84.942	995066	1.00069e+06	1.00953e+06	882265	2.24185e+06	2.95994e+06	1.81569e+06	1.85375e+06	108	Adenosine; Deoxyguanosine; Vidarabine; Zidovudine;	C10H13N5O4;
312.254	312.254	312.254	724.748	724.007	725.212	4.47353e+06	5.48307e+06	4.67079e+06	4.50818e+06	5.61445e+06	4.56518e+06	6.37494e+06	5.67082e+06	761	Palmitoylglycine;	C18H35NO3;
313.078	313.078	313.078	581.074	580.534	581.664	2.81092e+06	2.23011e+06	2.15537e+06	2.30212e+06	2.20449e+06	1.9891e+06	2.23881e+06	2.28494e+06	338	Sulfaphenazole;	C15H14N4O2S;
313.044	313.043	313.044	55.6335	50.1352	57.0655	1.47611e+06	1.41787e+06	723809	1.38665e+06	612283	532051	280809	262909	25	5'-Phosphoribosyl-N-formylglycinamide;	C8H15N2O9P;
313.164	313.164	313.238	807.944	806.338	809.087	362322	471553	1.46333e+07	8.92915e+06	1.12352e+07	697661	1.0019e+07	2.05852e+07	947	(-)-trans-Carveol glucoside; (+)-trans-Carveol glucoside; Perilloside A;	C16H26O6;
313.165	313.165	313.166	355.208	354.472	355.722	306864	325965	338191	493399	635478	330150	320933	347536	3063	(-)-trans-Carveol glucoside; (+)-trans-Carveol glucoside; Perilloside A;	C16H26O6;
313.238	313.238	313.238	642.173	641.635	642.91	919475	909385	919058	887463	1.14331e+06	1.329e+06	1.51612e+06	1.15096e+06	2848	Octadecanedioic acid; 9,10-DHOME; 12,13-DHOME; Dibutyl decanedioate; 9,10-Epoxyoctadecanoic acid;	C18H34O4;
313.238	313.238	313.238	616.649	616.232	617.682	828794	712063	955066	1.17676e+06	1.01189e+06	1.16316e+06	926855	850597	1466	Octadecanedioic acid; 9,10-DHOME; 12,13-DHOME; Dibutyl decanedioate; 9,10-Epoxyoctadecanoic acid;	C18H34O4;
313.181	313.18	313.181	598.706	598.046	599.067	1.8544e+06	1.98621e+06	2.32555e+06	2.10794e+06	2.38108e+06	2.29104e+06	2.09129e+06	3.26207e+06	2232	4-oxo-Retinoic acid; 4-Oxo-13-cis-retinoate; Prexanthoperol; Yucalexin B5; Kahweol;	C20H26O3;
313.274	313.274	313.275	714.593	713.93	715.344	141235	92769.9	92732	127212	592355	582450	592482	579476	331	3-hydroxypristanic acid;	C19H38O3;
313.275	313.274	313.275	691.733	691.142	691.785	9293.12	7993.9	37420.2	41392.7	23137.1	53072.1	53288.8	39365.5	1698	3-hydroxypristanic acid;	C19H38O3;
314.122	314.107	314.208	254.494	250.883	256.513	126672	145311		190364	387384	914061	474567	401223	2997	Neosaxitoxin; N'-Hydroxysaxitoxin;	C10H17N7O5;
315.075	315.075	315.075	192.615	191.993	193.164	341373	130483	410614	612910	153976	866388	119411	329343	109	Aspartylphenylalanine; L-beta-aspartyl-L-phenylalanine; Phenylalanylaspartic acid;	C13H16N2O5;
315.196	315.196	315.196	600.947	600.281	601.497	549350	677920	730619	929723	745554	1.00882e+06	609799	643806	2428	2-Methoxyestradiol-3-methylether; 15-Deoxy-d-12,14-PGJ2; 6b-Hydroxymethandienone; 4-Hydroxyretinoic acid; all-trans-5,6-Epoxyretinoic acid;	C20H28O3;
315.181	315.181	315.181	394.461	394.105	395.326	1.03328e+06	1.08785e+06	1.07576e+06	1.24726e+06	1.20523e+06	1.25935e+06	1.23322e+06	1.56463e+06	1988	Neryl glucoside; (S)-alpha-Terpinyl glucoside; D-Linalool 3-glucoside; Perilloside C; Menthol-glucoronide;	C16H28O6;
315.254	315.253	315.254	551.888	551.08	552.518	1.06419e+06	1.03784e+06	1.20645e+06	1.42638e+06	869301	821724	788677	803147	1220	MG(0:0/15:0/0:0); MG(15:0/0:0/0:0); (+)-15,16-Dihydroxyoctadecanoic acid; (9S,10S)-9,10-dihydroxyoctadecanoate; MG(0:0/i-15:0/0:0);	C18H36O4;
315.181	315.181	315.181	460.892	459.817	461.275	880314	887304	741793	956816	741529	1.22504e+06	881866	938473	1929	Neryl glucoside; (S)-alpha-Terpinyl glucoside; D-Linalool 3-glucoside; Perilloside C; Menthol-glucoronide;	C16H28O6;
315.181	315.181	315.181	473.244	473.145	474.168	139569	112351	205156	171789	172939	138057	157089	142067	1973	Neryl glucoside; (S)-alpha-Terpinyl glucoside; D-Linalool 3-glucoside; Perilloside C; Menthol-glucoronide;	C16H28O6;
316.151	316.151	316.151	186.327	185.791	188.145	7.23307e+06	3.28259e+06	1.00328e+07	1.04629e+07	6.97529e+06	3.85553e+07	4.90398e+06	1.02395e+07	705	10-Hydroxy-8-nor-2-fenchanone glucoside; Glucosyl (E)-2,6-Dimethyl-2,5-heptadienoate;	C15H24O7;
316.909	316.909	316.981	54.5154	53.2541	55.7682	823492	6.62386e+06	7.56176e+06	4.36376e+06	5.85889e+06	9.91885e+06	743262	963782	25	Perfluorononanoic acid;	C9HF17O2;
317.125	317.125	317.125	206.71	206.116	207.402	399809	275977	600521	590164	758305	1.82008e+06	291071	730163	2028	Asparaginyl-Tryptophan; Histidyltyrosine; Tryptophyl-Asparagine; Tyrosyl-Histidine;	C15H18N4O4;
317.066	317.05	317.125	154.033	150.311	155.047	161511	137768	230015	119614	374767	715125	49160.6	437426	76	Tamarixetin; Mycochromone; Dihydroisorhamnetin; 2-(3,4-dihydroxy-5-methoxyphenyl)-5,7-dihydroxy-3,4-dihydro-2H-1-benzopyran-4-one; 2-(3,5-dihydroxy-4-methoxyphenyl)-5,7-dihydroxy-3,4-dihydro-2H-1-benzopyran-4-one;	C16H14O7;
317.212	317.212	317.212	635.519	635.099	636.243	2.15732e+07	2.04591e+07	1.40171e+07	1.47471e+07	1.46903e+07	1.63475e+07	2.14914e+07	1.43897e+07	182	Leukotriene A4; 5-HEPE; Oxymesterone; 12-HEPE; 14,15-EpETE;	C20H30O3;
317.212	317.139	317.212	690.405	689.603	694.76	1.4327e+06	1.39747e+06	364481	1.49942e+06	1.39705e+06	1.63341e+06	310937	2.33728e+06	131	Leukotriene A4; 5-HEPE; Oxymesterone; 12-HEPE; 14,15-EpETE;	C20H30O3;
317.065	317.065	317.065	127.491	125.467	128.92	2.19222e+06	1.71436e+06	2.41892e+06	4.03233e+06	2.84874e+06	3.39958e+06	1.18353e+06	2.04305e+06	6	1-Methylinosine;	C11H14N4O5;
317.212	317.212	317.212	585.225	584.829	586.038	1.5566e+06	1.28989e+06	1.26945e+06	1.72433e+06	2.48099e+06	2.3052e+06	2.7251e+06	2.458e+06	367	Neuroprotectin D1; Resolvin D5; Macrophorin A; 6-beta-hydroxymedroxyprogesterone; 2-beta-hydroxymedroxyprogesterone;	C22H32O4;
317.212	317.212	317.212	609.846	609.441	610.509	761902	785015	954879	1.26714e+06	2.12715e+06	2.00937e+06	2.34063e+06	1.83786e+06	1004	Leukotriene A4; 5-HEPE; Oxymesterone; 12-HEPE; 14,15-EpETE;	C20H30O3;
317.212	317.212	317.212	574.354	573.771	574.634	1.17405e+06	1.00786e+06	866769	1.2151e+06	2.08984e+06	1.39143e+06	1.40576e+06	1.85282e+06	2210	Leukotriene A4; 5-HEPE; Oxymesterone; 12-HEPE; 14,15-EpETE;	C20H30O3;
318.109	318.101	318.109	172.123	171.17	172.811	656065	546480	234873	394108	356396	9.53007e+06	2.54289e+06	4.16456e+06	2245	Aspartyl-Tryptophan; Tryptophyl-Aspartate; 2-cyano-N,N-diethyl-3-(4-hydroxy-3-methoxy-5-nitrophenyl)prop-2-enamide;	C15H17N3O5;
318.061	318.06	318.166	82.6563	79.8495	86.1876	1.27957e+06	548022	1.27574e+06	1.8056e+06	4.48444e+06	5.65038e+06	3.17586e+06	3.15523e+06	108	Guanosine; 8-Hydroxy-deoxyguanosine;	C10H13N5O5;
318.228	318.228	318.228	809.183	807.844	810.035	5.3456e+06	6.29963e+06	6.65078e+06	5.0039e+06	7.42649e+06	6.30778e+06	7.23841e+06	6.34265e+06	8	3-hydroxynonanoyl carnitine;	C16H31NO5;
318.059	318.059	318.059	51.0199	49.7362	53.2796	1.15993e+07	1.02158e+07	1.04843e+07	6.0484e+06	3.68457e+06	8.55126e+06	6.54018e+06	8.38858e+06	578	N-Gluconyl ethanolamine phosphate;	C8H18NO10P;
319.043	318.977	319.043	54.5784	53.1988	55.7182	2.47886e+06	1.94946e+06	4.1092e+06	3.87489e+06	2.08204e+06	1.91675e+06	2.94072e+06	1.80455e+06	25	Glycerophosphoinositol;	C9H19O11P;
319.13	319.13	319.13	297.793	296.851	298.034	390548	417200	403410	415144	392571	356196	379155	413061	2580	Formylfusarochromanone;	C16H20N2O5;
319.096	319.096	319.097	196.531	195.647	196.948	1.89756e+06	2.02653e+06	2.52113e+06	2.67576e+06	4.79861e+06	5.45419e+06	5.51444e+06	4.2166e+06	105	2,3-Dihydro-2,3-dihydroxy-4-(4-methoxyphenyl)-1H-phenalen-1-one; 5-hydroxy-8,8-dimethyl-4-phenyl-2H,8H-pyrano[2,3-f]chromen-2-one;	C20H16O4;
319.13	319.129	319.13	310.658	308.449	311.712	282032	300790	159433	318263	339666	146865	311357	327218	2620	Formylfusarochromanone;	C16H20N2O5;
319.227	319.188	319.227	731.908	729.17	733.029	2.15547e+06	2.32342e+06	2.32528e+06	3.32858e+06	2.66344e+06	2.48587e+06	2.87138e+06	2.66504e+06	2176	5,6-Epoxy-8,11,14-eicosatrienoic acid; 8,9-Epoxyeicosatrienoic acid; 14R,15S-EpETrE; 15-HETE; 14,15-Epoxy-5,8,11-eicosatrienoic acid;	C20H32O3;
319.227	319.227	319.227	610.382	609.7	610.912	5.17432e+06	4.17748e+06	5.42216e+06	6.62997e+06	8.64442e+06	8.08842e+06	7.36206e+06	7.05039e+06	46	5,6-Epoxy-8,11,14-eicosatrienoic acid; 8,9-Epoxyeicosatrienoic acid; 14R,15S-EpETrE; 15-HETE; 14,15-Epoxy-5,8,11-eicosatrienoic acid;	C20H32O3;
319.227	319.191	319.227	649.158	646.245	650.076	1.92589e+07	1.6008e+07	1.82824e+07	2.57642e+07	3.71528e+07	2.47358e+07	3.20027e+07	2.79897e+07	1691	5,6-Epoxy-8,11,14-eicosatrienoic acid; 8,9-Epoxyeicosatrienoic acid; 14R,15S-EpETrE; 15-HETE; 14,15-Epoxy-5,8,11-eicosatrienoic acid;	C20H32O3;
319.227	319.227	319.227	591.933	591.437	592.282	2.48022e+06	1.96901e+06	2.08937e+06	2.29437e+06	4.1125e+06	3.40102e+06	4.42273e+06	3.70046e+06	1008	5,6-Epoxy-8,11,14-eicosatrienoic acid; 8,9-Epoxyeicosatrienoic acid; 14R,15S-EpETrE; 15-HETE; 14,15-Epoxy-5,8,11-eicosatrienoic acid;	C20H32O3;
319.227	319.227	319.227	743.846	742.971	744.641	4.60399e+06	4.39107e+06	4.87806e+06	1.10973e+07	4.03591e+06	5.48763e+06	4.85293e+06	8.17377e+06	2765	5,6-Epoxy-8,11,14-eicosatrienoic acid; 8,9-Epoxyeicosatrienoic acid; 14R,15S-EpETrE; 15-HETE; 14,15-Epoxy-5,8,11-eicosatrienoic acid;	C20H32O3;
319.227	319.227	319.227	687.098	686.587	687.68	3.69857e+06	2.87758e+06	3.53934e+06	4.29818e+06	5.6886e+07	4.4118e+06	4.41487e+06	4.18372e+06	1710	5,6-Epoxy-8,11,14-eicosatrienoic acid; 8,9-Epoxyeicosatrienoic acid; 14R,15S-EpETrE; 15-HETE; 14,15-Epoxy-5,8,11-eicosatrienoic acid;	C20H32O3;
320.062	320.062	320.062	76.3004	76.0005	77.3146	9.5004e+06	7.04628e+06	8.0204e+06	9.19792e+06	8.93185e+06	8.82903e+06	8.57059e+06	7.96469e+06	1754	Beta-Citryl-L-glutamic acid;	C11H15NO10;
321.075	321.065	321.076	74.8352	72.5244	76.2616	347103	398029	356504	1.28017e+06	1.43542e+06	2.08107e+06	1.30949e+06	1.55929e+06	11	4-(3,4-Dihydroxyphenyl)-2,3-dihydro-2,3-dihydroxy-1H-phenalen-1-one;	C19H14O5;
321.243	321.243	321.243	706.752	706.116	707.195	2.0584e+06	1.8192e+06	1.96069e+06	2.1614e+06	2.68126e+06	2.46274e+06	2.90103e+06	2.59533e+06	2125	15(S)-Hydroxyeicosatrienoic acid; Austroinulin; 8-HETrE; 3,4-Dimethyl-5-pentyl-2-furannonanoic acid; 3,â€‹4-â€‹Dimethyl-â€‹5-â€‹propyl-2-â€‹furanundecanoic acid;	C20H34O3;
321.243	321.243	321.243	692.519	692.023	693.168	1.60931e+06	1.31177e+06	1.48023e+06	1.91037e+06	2.15752e+06	1.99922e+06	2.99113e+06	2.20785e+06	142	15(S)-Hydroxyeicosatrienoic acid; Austroinulin; 8-HETrE; 3,4-Dimethyl-5-pentyl-2-furannonanoic acid; 3,â€‹4-â€‹Dimethyl-â€‹5-â€‹propyl-2-â€‹furanundecanoic acid;	C20H34O3;
321.243	321.243	321.243	648.715	646.963	649.49	1.29243e+07	4.94377e+06	1.19759e+07	1.48719e+07	4.40995e+07	4.37297e+07	2.15116e+07	1.64431e+07	141	15(S)-Hydroxyeicosatrienoic acid; Austroinulin; 8-HETrE; 3,4-Dimethyl-5-pentyl-2-furannonanoic acid; 3,â€‹4-â€‹Dimethyl-â€‹5-â€‹propyl-2-â€‹furanundecanoic acid;	C20H34O3;
321.243	321.243	321.243	728.493	727.786	728.925	1.32292e+06	1.16304e+06	619634	725503	940620	874044	852279	1.55574e+06	1178	15(S)-Hydroxyeicosatrienoic acid; Austroinulin; 8-HETrE; 3,4-Dimethyl-5-pentyl-2-furannonanoic acid; 3,â€‹4-â€‹Dimethyl-â€‹5-â€‹propyl-2-â€‹furanundecanoic acid;	C20H34O3;
322.044	322.044	322.044	72.4821	72.3307	72.6729	1.55729e+06	1.15647e+06	2.10787e+06	3.05361e+06	2.19654e+06	4.59003e+06	1.89934e+06	3.20419e+06	590	Cytidine monophosphate; Cytidine 2'-phosphate; Cytidine 3'-monophosphate;	C9H14N3O8P;
322.044	322.044	322.044	49.9256	49.8265	50.884	2.66108e+06	332376	3.18451e+06	3.46777e+06	2.94423e+06	5.91707e+06	2.78212e+06	5.08475e+06	1201	Cytidine monophosphate; Cytidine 2'-phosphate; Cytidine 3'-monophosphate;	C9H14N3O8P;
323.028	323.028	323.028	880.176	878.523	882.977	226068	402326	302125	251042	159534	350987	265610	236354	2651	Uridine 5'-monophosphate; Pseudouridine 5'-phosphate; Uridine 2'-phosphate; Uridine 3'-monophosphate;	C9H13N2O9P;
323.222	323.222	323.222	545.479	544.805	545.922	662089	562564	614488	664523	695862	3.20633e+06	748621	1.09103e+06	393	1-Acetoxy-2-hydroxy-16-heptadecyn-4-one;	C19H32O4;
323.222	323.222	323.223	481.408	480.605	481.668	5.62137e+06	5.74613e+06	5.90225e+06	6.50898e+06	6.90304e+06	6.99855e+06	6.5918e+06	6.66869e+06	1911	1-Acetoxy-2-hydroxy-16-heptadecyn-4-one;	C19H32O4;
323.259	323.259	323.259	676.742	675.831	677.552	2.17355e+06	1.9423e+06	2.20856e+06	2.84066e+06	7.99101e+06	9.0802e+06	8.10483e+06	6.99319e+06	258	(Z)-15-Oxo-11-eicosenoic acid; (13R,14R)-8-Labdene-13,14,15-triol; (13R,14R)-7-Labdene-13,14,15-triol;	C20H36O3;
323.222	323.222	323.223	736.252	735.579	737.142	945018	879064	953366	1.98296e+06	969096	826515	1.43019e+06	914464	100	alpha-Linolenic acid; gamma-Linolenic acid; Calendic acid; Punicic acid; Linolenelaidic acid;	C18H30O2;
323.222	323.222	323.222	531.996	531.385	533.065	787827	792173	859211	917025	917891	894518	918630	888439	1595	1-Acetoxy-2-hydroxy-16-heptadecyn-4-one;	C19H32O4;
323.145	323.145	323.146	40.0281	38.8527	40.3026	1.2322e+07	1.02263e+07	1.00006e+07	1.05455e+07	5.00423e+06	5.70374e+06	4.90787e+06	5.11276e+06	1909	Galactosylhydroxylysine;	C12H24N2O8;
323.028	323.028	323.029	51.2655	50.884	58.3941	2.02807e+06	1.78298e+06	4.50815e+06	2.75086e+06	1.96341e+07	2.00689e+07	1.51912e+07	2.02003e+07	3	Uridine 5'-monophosphate; Pseudouridine 5'-phosphate; Uridine 2'-phosphate; Uridine 3'-monophosphate;	C9H13N2O9P;
323.259	323.259	323.259	713.369	712.552	713.797	762612	549348	450750	611034	2.75961e+06	937084	1.95631e+06	990870	2454	(Z)-15-Oxo-11-eicosenoic acid; (13R,14R)-8-Labdene-13,14,15-triol; (13R,14R)-7-Labdene-13,14,15-triol;	C20H36O3;
323.144	323.144	323.144	182.11	178.664	183.276	252623	254732	322265	281710	690800	240207	716952	495843	266	Galactosylhydroxylysine;	C12H24N2O8;
324.093	324.031	324.093	53.2541	50.9947	55.7182	802483	604563	527524	597476	662689	1.28447e+06	1.52512e+06	2.10158e+06	25	N-Glycolylneuraminic acid; NeuNGc;	C11H19NO10;
324.2	324.2	324.2	485.813	485.491	486.707	3.07029e+06	2.90619e+06	3.32064e+06	3.5598e+06	3.98178e+06	4.25886e+06	4.03834e+06	4.71095e+06	2484	Farnesylcysteine;	C18H31NO2S;
324.218	324.218	324.218	428.554	427.548	433.22	203121	314799	260256	256738	202149	235473	204013	265588	463	10-Nitrolinoleic acid; Bisoprolol; Small bacteriocin; N-[[3-Hydroxy-2-(2-pentenyl)cyclopentyl]acetyl]isoleucine;	C18H31NO4;
325.238	325.184	325.238	768.659	768.016	769.303	4.22175e+06	4.14581e+06	4.17699e+06	4.67649e+06	4.48819e+06	6.11286e+06	5.18669e+06	4.52841e+06	149	1-Acetoxy-2-hydroxy-16-heptadecen-4-one; Avocadyne 2-acetate; Avocadyne 1-acetate; Avocadyne 4-acetate;	C19H34O4;
325.202	325.202	325.202	558.948	558.225	559.318	239712	193090	211987	500741	657784	583367	510702	540627	1545	(3b,6b,8a,12a)-8,12-Epoxy-7(11)-eremophilene-6,8,12-trimethoxy-3-ol;	C18H30O5;
325.238	325.238	325.238	611.029	610.382	611.851	166838	173497	222828	210937	200258	227279	246330	203256	1003	1-Acetoxy-2-hydroxy-16-heptadecen-4-one; Avocadyne 2-acetate; Avocadyne 1-acetate; Avocadyne 4-acetate;	C19H34O4;
325.184	325.184	325.184	833.069	830.68	836.777	1.92052e+08	1.7741e+08	2.01279e+08	1.48871e+08	6.46945e+07	1.07935e+08	6.36295e+07	1.24894e+08	87	2-Dodecylbenzenesulfonic acid; 4-Dodecylbenzenesulfonic Acid;	C18H30O3S;
325.184	325.184	325.184	799.842	798.426	801.237	1.88217e+06	1.81642e+06	1.78842e+06	1.07605e+06	1.05102e+06	1.02664e+06	941273	1.20267e+06	7	2-Dodecylbenzenesulfonic acid; 4-Dodecylbenzenesulfonic Acid;	C18H30O3S;
326.124	326.046	326.124	131.333	126.249	135.99	1.26836e+06	1.09505e+06	1.02982e+06	1.11342e+06	596330	690101	816811	792864	6	N-(1-Deoxy-1-fructosyl)phenylalanine;	C15H21NO7;
326.187	326.187	326.188	809.087	807.844	810.486	611347	734471	707982	429844	351545	867063	490411	803879	8	Ergonovine;	C19H23N3O2;
326.187	326.187	326.187	865.089	860.799	865.334	2.87514e+06	1.23166e+06	1.37074e+06	548889	784756	1.44508e+06	1.31951e+06	1.24503e+06	1421	Ergonovine;	C19H23N3O2;
327.087	327.087	327.087	299.176	298.238	299.427	1.15401e+06	1.2111e+06	1.19198e+06	1.33313e+06	1.12429e+06	1.25555e+06	1.14049e+06	1.23973e+06	2904	Zapotinin; Ugaxanthone; Betagarin; Americanin A; Garbogiol;	C18H16O6;
327.232	327.232	327.233	749.37	748.87	750.038	2.61501e+09	2.63367e+09	2.64989e+09	3.05074e+09	3.56011e+09	2.91439e+09	3.96589e+09	3.72596e+09	2	Docosahexaenoic acid; Neogrifolin; Grifolin; Retinol acetate; (Z,Z)-2-Methyl-5-(8,11,14-pentadecatrienyl)-1,3-benzenediol;	C22H32O2;
327.232	327.18	327.233	864.022	857.723	869.119	3.45544e+06	1.50661e+06	970535	964950	3.95768e+06	648496	647888	3.10556e+06	2792	Docosahexaenoic acid; Neogrifolin; Grifolin; Retinol acetate; (Z,Z)-2-Methyl-5-(8,11,14-pentadecatrienyl)-1,3-benzenediol;	C22H32O2;
327.181	327.181	327.181	488.276	487.617	488.641	161985	167197	173713	185096	193263	201124	210012	202168	385	7-hydroxygranisetron;	C18H24N4O2;
327.181	327.181	327.181	414.994	414.571	415.569	214677	217794	231034	216217	227774	220932	238225	216177	2670	7-hydroxygranisetron;	C18H24N4O2;
327.217	327.217	327.218	482.482	481.616	483.036	884895	748048	996199	1.19419e+06	696119	357389	830867	842873	222	Corchorifatty acid F; Auxin a; (9R,10S,12Z)-9,10-Dihydroxy-8-oxo-12-octadecenoic acid;	C18H32O5;
327.232	327.232	327.233	773.607	770.512	775.864	1.93915e+07	1.12593e+07	1.69822e+07	3.99862e+06	1.14484e+07	1.7921e+07	1.04565e+08	1.45223e+07	1297	Docosahexaenoic acid; Neogrifolin; Grifolin; Retinol acetate; (Z,Z)-2-Methyl-5-(8,11,14-pentadecatrienyl)-1,3-benzenediol;	C22H32O2;
327.233	327.232	327.254	889.285	882.853	899.443	272028	257687	254471	250629	408401	201831	1.04515e+06	195807	1847	Docosahexaenoic acid; Neogrifolin; Grifolin; Retinol acetate; (Z,Z)-2-Methyl-5-(8,11,14-pentadecatrienyl)-1,3-benzenediol;	C22H32O2;
329.124	329.124	329.124	270.681	270.161	271.409	267658	280488	236761	337797	230546	138728	259136	283517	169	(Â±)-threo-1-(p-Hydroxyphenyl)propylene glycol 4'-glucoside; (Â±)-3-(4-Hydroxyphenyl)-1,2-propanediol 4'-O-glucoside; 3-(3,4-Dihydroxyphenyl)-1-propanol 3'-glucoside;	C15H22O8;
329.152	329.152	329.233	498.193	492.715	499.252	5.52771e+06	3.11885e+06	3.095e+06	5.81261e+06	4.10997e+06	5.27821e+06	2.06322e+06	3.78587e+06	78	Gingerol; Nordihydrocapsiate; Tanacetol A; Phytuberin; Myrsinone;	C17H26O4;
329.233	329.233	329.233	410.781	410.099	411.381	1.92416e+07	1.69902e+07	1.86728e+07	2.77238e+07	1.5375e+07	1.82237e+07	1.22402e+07	1.38385e+07	167	9,12,13-TriHOME; 9,10,13-TriHOME; 5,8,12-Trihydroxy-9-octadecenoic acid; (9S,10E,12S,13S)-9,12,13-Trihydroxy-10-octadecenoic acid;	C18H34O5;
329.233	329.233	329.233	517.681	516.896	517.94	404924	388995	598381	680504	477627	420380	302435	290160	267	9,12,13-TriHOME; 9,10,13-TriHOME; 5,8,12-Trihydroxy-9-octadecenoic acid; (9S,10E,12S,13S)-9,12,13-Trihydroxy-10-octadecenoic acid;	C18H34O5;
329.233	329.233	329.233	441.302	440.495	442.145	6.40507e+06	1.10432e+07	1.40661e+07	9.94805e+06	4.84327e+06	5.75794e+06	8.68622e+06	4.66545e+06	2390	9,12,13-TriHOME; 9,10,13-TriHOME; 5,8,12-Trihydroxy-9-octadecenoic acid; (9S,10E,12S,13S)-9,12,13-Trihydroxy-10-octadecenoic acid;	C18H34O5;
329.248	329.248	329.248	808.292	807.679	809.183	1.50139e+07	3.45848e+06	2.80553e+06	3.06275e+06	1.86534e+07	1.49685e+07	2.5447e+07	2.45434e+07	36	Docosapentaenoic acid (22n-6); Docosapentaenoic acid (22n-3); Ethyl abietate; ent-16-Kauren-19-ol acetate; 1-Phenyl-1,3-hexadecanedione;	C22H34O2;
329.233	329.197	329.233	503.823	502.996	506.743	490212	381176	483902	536621	433592	275258	319046	386667	2971	9,12,13-TriHOME; 9,10,13-TriHOME; 5,8,12-Trihydroxy-9-octadecenoic acid; (9S,10E,12S,13S)-9,12,13-Trihydroxy-10-octadecenoic acid;	C18H34O5;
329.067	329.066	329.183	167.106	163.828	168.294	565835	171826	465575	152011	161031	707924	93599.6	380450	1130	3,7-Dimethylquercetin; Aflatoxin G2; Aflatoxin M2; Demethoxysudachitin; Prudomestin;	C17H14O7;
329.269	329.269	329.269	553.973	553.586	554.779	1.56828e+06	1.61455e+06	896214	761334	900174	719746	1.37625e+06	846254	64	Stearic acid; Ethyl hexadecanoate; 16-Methylheptadecanoic acid; Hexyl dodecanoate;	C18H36O2;
330.167	330.166	330.203	187.098	183.553	187.677	6.20904e+06	2.48317e+06	5.46151e+06	7.34396e+06	7.73014e+06	2.88458e+07	5.4794e+06	1.00159e+07	1623	Picrocrocin; Portuloside A; Epijasminoside A; (1R,4R,5S)-5-Hydroxyfenchone glucoside; (1R,4S,6R)-6-Hydroxyfenchone glucoside;	C16H26O7;
331.114	331.114	331.115	137.764	136.732	139.399	152764	178654	381349	355892	359056	380838	287163	741933	2149	Mytilin A;	C13H20N2O8;
331.204	331.204	331.204	616.523	615.944	617.231	959962	897686	1.16066e+06	1.43648e+06	3.25122e+06	3.23405e+06	3.31226e+06	2.64291e+06	99	13-HODE; alpha-Dimorphecolic acid; 9,10-Epoxyoctadecenoic acid; 12,13-EpOME; (Z)-13-Oxo-9-octadecenoic acid;	C18H32O3;
331.191	331.191	331.191	526.164	524.791	527.389	540012	459017	540277	515037	326973	319945	253615	390335	2514	Carnosic acid; 7'-Carboxy-gamma-tocotrienol; Hulupone; Adhulupone; (1(10)E,4E,6a,9b)-9-(2-Methylbutanoyloxy)-1(10),4,11(13)-germacratrien-12,6-olide;	C20H28O4;
331.249	331.248	331.249	482.357	481.608	483.055	949842	370425	1.28678e+06	1.23647e+06	1.16226e+06	432024	1.12562e+06	481242	2182	9,10,13-Trihydroxystearic acid; Floionolic acid;	C18H36O5;
331.191	331.191	331.191	548.867	548.266	549.482	353661	329954	367831	445840	315644	558500	326990	1.64695e+06	498	Carnosic acid; 7'-Carboxy-gamma-tocotrienol; Hulupone; Adhulupone; (1(10)E,4E,6a,9b)-9-(2-Methylbutanoyloxy)-1(10),4,11(13)-germacratrien-12,6-olide;	C20H28O4;
331.06	331.059	331.162	154.612	153.632	155.847	70960.5	60574.7	116829	609589	52604.5	272906	193693	158710	1316	Fluorescein;	C20H12O5;
332.125	332.125	332.182	181.364	177.224	186.07	1.45049e+06	441348	2.14434e+06	2.54883e+06	6.57639e+06	1.31925e+07	4.53073e+06	6.51867e+06	1891	Glutamyltryptophan; Tryptophyl-Glutamate; gamma-Glutamyltryptophan;	C16H19N3O5;
333.091	333.091	333.091	380.976	380.307	381.613	3.16049e+07	2.56486e+07	3.13858e+07	3.16088e+07	4.4798e+07	5.06966e+07	4.16651e+07	3.76539e+07	104	Penicillin G;	C16H18N2O4S;
333.059	333.059	333.059	43.9467	42.735	44.2077	2.40263e+06	2.19941e+06	2.43694e+06	2.17483e+06	2.56116e+06	2.92223e+06	2.61283e+06	2.91203e+06	1351	Glycerophosphoinositol;	C9H19O11P;
333.059	333.059	333.059	53.3352	53.2096	54.5154	8.06337e+06	5.00455e+06	1.99573e+06	5.07633e+06	5.62785e+06	1.13043e+07	5.81571e+06	7.86102e+06	25	Glycerophosphoinositol;	C9H19O11P;
333.243	333.22	333.243	649.166	648.523	653.262	961497	448340	480003	593203	1.64918e+06	1.60355e+06	1.47607e+06	1.3994e+06	1693	Tetrahydrodeoxycorticosterone; Lycopersiconol; 1-(3,5-Dihydroxyphenyl)-2-pentadecanone; ent-16beta-Methoxy-19-kauranoic acid; Isolinderenolide;	C21H34O3;
333.207	333.207	333.207	466.517	466.199	466.731	1.2896e+06	1.13319e+06	1.15751e+06	1.16841e+06	1.1678e+06	1.5832e+06	1.15147e+06	1.50285e+06	1930	15-Keto-13,14-dihydroprostaglandin A2; Prostaglandin J2; Prostaglandin A2; 12-Keto-leukotriene B4; Prostaglandin B2;	C20H30O4;
333.17	333.17	333.17	678.467	676.107	680.247	186363	213822	474496	705583	207843	500613	233859	125590	1603	3-(2-Methylpropanoyloxy)-8-(2-methylbutanoyloxy)-9,10-epoxy-p-mentha-1,3,5-triene; 3-(2-Methylpropanoyloxy)-8-(3-methylbutanoyloxy)-9,10-epoxy-p-mentha-1,3,5-triene; 3-[3,4-dihydroxy-2-(4-hydroxy-3,7-dimethylocta-2,6-dien-1-yl)phenyl]propanoic acid; 3-{3,4-dihydroxy-2-[(2Z)-4-hydroxy-3-(4-methylpent-3-en-1-yl)but-2-en-1-yl]phenyl}propanoic acid; 3-[3,4-dihydroxy-2-(8-hydroxy-3,7-dimethylocta-2,6-…	C19H26O5;
333.157	333.156	333.157	278.418	278.119	279.149	610889	545452	194006	925134	637735	672725	644280	582600	3141	1,5-Dibutyl methyl hydroxycitrate;	C15H26O8;
333.207	333.207	333.207	487.771	487.209	488.507	693947	578101	701220	763961	1.46294e+06	1.50172e+06	1.37442e+06	1.66485e+06	269	15-Keto-13,14-dihydroprostaglandin A2; Prostaglandin J2; Prostaglandin A2; 12-Keto-leukotriene B4; Prostaglandin B2;	C20H30O4;
333.17	333.17	333.171	671.252	669.848	672.058	459008	467227	663191	684414	268137	286516	159608	189423	2833	3-(2-Methylpropanoyloxy)-8-(2-methylbutanoyloxy)-9,10-epoxy-p-mentha-1,3,5-triene; 3-(2-Methylpropanoyloxy)-8-(3-methylbutanoyloxy)-9,10-epoxy-p-mentha-1,3,5-triene; 3-[3,4-dihydroxy-2-(4-hydroxy-3,7-dimethylocta-2,6-dien-1-yl)phenyl]propanoic acid; 3-{3,4-dihydroxy-2-[(2Z)-4-hydroxy-3-(4-methylpent-3-en-1-yl)but-2-en-1-yl]phenyl}propanoic acid; 3-[3,4-dihydroxy-2-(8-hydroxy-3,7-dimethylocta-2,6-…	C19H26O5;
333.28	333.21	333.28	867.42	864.86	870.76	157420	214024	206038	175066	166591	467626	601022	701110	92	Docosatrienoic acid; (all-Z)-7,10,13-Docosatrienoic acid;	C22H38O2;
335.065	335.064	335.065	129.8	128.302	130.696	590514	235236	866695	1.42231e+06	1.94527e+06	5.82222e+06	1.93899e+06	3.11546e+06	612	S-Nitrosoglutathione;	C10H16N4O7S;
335.06	335.06	335.061	84.942	82.8817	85.3872	441320	301182	456432	880491	1.81549e+06	1.88516e+06	1.30658e+06	1.65643e+06	1612	3-hydroxy-2-(3-methoxyphenyl)-5-sulfino-3,4-dihydro-2H-1-benzopyran-7-olate; [6-hydroxy-2-methoxy-3-(3-phenylprop-2-en-1-yl)phenyl]oxidanesulfonic acid; {4-[(1E)-3-(4-hydroxy-2-methoxyphenyl)prop-1-en-1-yl]phenyl}oxidanesulfonic acid; {3-[(1E)-3-(4-hydroxy-2-methoxyphenyl)prop-1-en-1-yl]phenyl}oxidanesulfonic acid; {4-[(E)-2-(3,5-dimethoxyphenyl)ethenyl]phenyl}oxidanesulfonic acid;	C16H16O6S;
335.222	335.147	335.223	508.089	507.604	513.168	8.60696e+06	1.91594e+06	1.5939e+06	2.36355e+06	2.72601e+06	2.55452e+06	2.98953e+06	4.01687e+06	2672	9-peroxy-5Z,7E,11Z,14Z-eicosatetraenoate; 11-peroxy-5Z,8Z,12E,14Z-eicosatetraenoate;	C20H31O4;
335.222	335.222	335.223	569.425	568.768	570.231	2.35192e+06	2.02537e+06	2.42467e+06	3.30892e+06	2.79118e+06	3.04774e+06	2.88603e+06	2.55492e+06	1675	9-peroxy-5Z,7E,11Z,14Z-eicosatetraenoate; 11-peroxy-5Z,8Z,12E,14Z-eicosatetraenoate;	C20H31O4;
335.222	335.222	335.223	551.982	551.253	552.518	1.11237e+06	1.02467e+06	1.18506e+06	1.99066e+06	1.59138e+06	1.65153e+06	1.55146e+06	1.55897e+06	1219	Leukotriene B4; 5(S)-Hydroperoxyeicosatetraenoic acid; 8-iso-PGA1; Prostaglandin A1; Prostaglandin B1;	C20H32O4;
335.222	335.222	335.223	525.757	524.791	526.245	1.8752e+06	1.28121e+06	4.2064e+06	2.12826e+06	4.71365e+06	7.4609e+06	4.67252e+06	4.52874e+06	280	9-peroxy-5Z,7E,11Z,14Z-eicosatetraenoate; 11-peroxy-5Z,8Z,12E,14Z-eicosatetraenoate; Leukotriene B4; 5(S)-Hydroperoxyeicosatetraenoic acid; 8-iso-PGA1; Prostaglandin A1; Prostaglandin B1;	C20H31O4; C20H32O4;
335.259	335.259	335.259	696.657	696.563	697.302	36787.9	47476	69899.9	99054.9	228228	164353	221497	164091	2073	Pregnanetriol; 3-Methyl-5-pentyl-2-furanundecanoic acid; Isolinderanolide; 3,4-Dimethyl-5-pentyl-2-furandecanoic acid; 5-Butyl-3,4-dimethyl-2-furanundecanoic acid;	C21H36O3;
335.259	335.236	335.259	675.825	675.006	680.784	72011	154076	128814	146415	1.17985e+06	610140	512066	266968	493	Pregnanetriol; 3-Methyl-5-pentyl-2-furanundecanoic acid; Isolinderanolide; 3,4-Dimethyl-5-pentyl-2-furandecanoic acid; 5-Butyl-3,4-dimethyl-2-furanundecanoic acid;	C21H36O3;
335.295	335.295	335.295	729.812	729.153	731.492	3.16831e+07	6.59023e+06	2.0518e+07	1.7331e+07	1.94815e+07	4.85397e+07	1.77826e+07	4.71292e+07	1415	Docosadienoate (22:2n6);	C22H40O2;
337.044	337.044	337.128	78.7811	77.5231	80.2703	5.05304e+06	3.9351e+06	4.20319e+06	6.94274e+06	211258	1.54978e+07	7.34377e+06	6.86228e+06	98	Famotidine;	C8H15N7O2S3;
337.054	337.054	337.054	521.682	520.113	523.229	6.48723e+06	6.75044e+06	8.44289e+06	9.66662e+06	4.42947e+06	4.76901e+06	3.94177e+06	3.75216e+06	1815	2-Oxoclopidogrel;	C16H16ClNO3S;
337.018	336.993	337.019	52.0686	49.8414	54.7952	5.60241e+06	4.06838e+06	4.82532e+06	4.20285e+06	1.10209e+06	2.92651e+06	3.16171e+06	2.7604e+06	859	4,4',5,5',6,6'-hexahydroxy-[1,1'-biphenyl]-2,2'-dicarboxylic acid; 2,4,5-trihydroxy-3-(3,4,5-trihydroxybenzoyloxy)benzoic acid; 3,4-dihydroxy-5-(2,3,4,5-tetrahydroxybenzoyloxy)benzoic acid; 2,3,4-trihydroxy-5-(3,4,5-trihydroxybenzoyloxy)benzoic acid;	C14H10O10;
337.044	337.044	337.044	89.8912	88.183	90.7134	1.77679e+06	1.2574e+06	1.81215e+06	3.0327e+06	2.20359e+06	3.35936e+06	1.19049e+06	2.04144e+06	117	Imidazoleacetic acid ribotide;	C10H15N2O9P;
337.238	337.238	337.238	542.706	542.047	543.157	1.20112e+06	1.00226e+06	1.13395e+06	1.45859e+06	1.00971e+06	954473	1.05951e+06	1.01364e+06	2573	14,15-DiHETrE; 8,9-DiHETrE; 11,12-DiHETrE; 5,6-DHET; 12-Keto-tetrahydro-leukotriene B4;	C20H34O4;
337.238	337.238	337.238	578.2	577.332	578.582	2.79707e+06	2.34188e+06	2.82779e+06	3.48642e+06	6.45849e+06	2.7521e+06	3.28662e+06	2.77232e+06	963	14,15-DiHETrE; 8,9-DiHETrE; 11,12-DiHETrE; 5,6-DHET; 12-Keto-tetrahydro-leukotriene B4;	C20H34O4;
337.238	337.2	337.238	556.048	555.135	560.216	4.63194e+06	3.82727e+06	6.89496e+06	5.52699e+06	4.80711e+06	4.29035e+06	4.83136e+06	4.68234e+06	276	14,15-DiHETrE; 8,9-DiHETrE; 11,12-DiHETrE; 5,6-DHET; 12-Keto-tetrahydro-leukotriene B4;	C20H34O4;
337.202	337.202	337.202	419.228	418.363	419.914	1.03744e+06	654402	686321	744911	688932	718730	588451	713703	2139	Dodecyl gallate; [6]-Gingerdiol 3-acetate; [6]-Gingerdiol 5-acetate;	C19H30O5;
337.205	337.205	337.205	858.452	857.016	861.802	1.41554e+07	1.34295e+07	8.56659e+06	1.08333e+07	1.70359e+07	1.45075e+07	1.25314e+07	2.53457e+07	1205	Danazol; 3-[(dimethylamino)methyl]-1,2-diphenylbut-3-en-2-yl propanoate; 4-(dimethylamino)-3-methyl-1,2-diphenylbutan-2-yl prop-2-enoate;	C22H27NO2;
337.202	337.202	337.202	406.276	405.525	406.58	292082	266947	248386	373299	371024	431735	307630	345130	2907	Dodecyl gallate; [6]-Gingerdiol 3-acetate; [6]-Gingerdiol 5-acetate;	C19H30O5;
339.181	339.181	339.217	426.512	425.938	429.028	146652	140168	174551	173112	156478	176664	150830	215334	475	Pentamidine;	C19H24N4O2;
339.145	339.144	339.145	311.712	308.928	312.658	39854.4	44796	34257.3	58481.7	119251	198629	118473	98745.1	2616	15-Deacetylneosolaniol; 4-Deacetylneosolaniol; 8-Acetyl-T2 tetrol;	C17H24O7;
339.153	339.153	339.154	173.709	173.061	173.796	17590.8	22481.7	42576.5	53212.3	102565	167916	84262.1	159795	1495	Propiomazine; Lucanthone;	C20H24N2OS;
339.209	339.199	339.209	802.404	798.572	804.326	1.79603e+06	891302	1.5347e+06	610929	1.28053e+06	922302	1.47854e+06	1.20711e+06	2764	14,19-Dihydroaspidospermatine;	C21H28N2O2;
340.203	340.203	340.203	857.09	854.591	861.802	3.21354e+07	1.5131e+07	3.41596e+07	3.74218e+06	2.94787e+07	1.52873e+07	2.37347e+07	4.71076e+07	1469	Methylergonovine;	C20H25N3O2;
340.285	340.285	340.285	798.42	794.656	799.879	869106	1.02012e+06	938828	829029	695760	718411	1.78324e+06	1.22469e+06	1021	Stearoylglycine; N-Palmitoyl GABA;	C20H39NO3;
341.233	341.16	341.233	453.425	450.75	455.223	807822	746493	85004.3	1.01569e+06	579344	769120	643144	598181	2800	13-Hydroxy-9-methoxy-10-oxo-11-octadecenoic acid;	C19H34O5;
341.188	341.188	341.189	598.748	597.738	599.408	180939	162840	128182	290013	567425	461524	501167	636790	231	5-Androstene-3b,16b,17a-triol; 5-Androstene-3b,16a,17a-triol; 5-Androstenetriol; 11-Hydroxyandrosterone; 16-alpha-Hydroxyandrosterone;	C19H30O3;
341.212	341.212	341.212	637.221	636.694	637.93	1.76035e+06	1.35469e+06	1.52216e+06	2.63851e+06	1.33574e+06	1.10867e+06	1.32662e+06	1.31106e+06	1770	Guggulsterone; 2-Hydroxy-6-(8,11,14-pentadecatrienyl)benzoic acid; 17-Hydroxymethylethisterone; 14-oxo-DoHE(1-);	C22H30O3;
341.233	341.233	341.233	425.745	425.089	426.315	601385	504363	558404	802859	592051	651601	486350	501361	3119	13-Hydroxy-9-methoxy-10-oxo-11-octadecenoic acid;	C19H34O5;
341.225	341.224	341.225	795.567	794.514	795.995	7.38132e+07	4.27368e+07	4.11501e+07	4.36003e+07	4.63334e+07	4.5206e+07	9.68837e+07	5.36814e+07	27	Dihomo-gamma-linolenic acid; 5,8,11-Eicosatrienoic acid; Sciadonic acid; Sagittariol; Dihomo-alpha-linolenic acid;	C20H34O2;
341.197	341.196	341.197	381.562	380.478	382.351	258152	336431	231584	251183	256119	219812	298327	257787	1498	2,3-Dinor-6-keto-prostaglandin F1 a; 2,3-Dinor-TXB2; (-)-11-Hydroxy-9,15,16-trioxooctadecanoic acid; Monic acid; 2,3-dinor-6-oxoprostaglandin F1alpha;	C18H30O6;
341.233	341.196	341.233	439.339	437.939	440.165	290406	132735	412295	338056	250936	258512	235143	224698	3042	13-Hydroxy-9-methoxy-10-oxo-11-octadecenoic acid;	C19H34O5;
342.167	342.166	342.167	219.347	218.87	220.066	2.69132e+06	1.48715e+06	3.4042e+06	2.49609e+06	3.71123e+06	5.99192e+06	4.50843e+06	4.25892e+06	2722	Jasmolone glucoside;	C17H26O7;
343.227	343.17	343.227	645.696	644.645	649.49	4.89563e+06	2.51326e+06	5.004e+06	2.4664e+06	1.22184e+07	1.14205e+07	1.1536e+07	1.03912e+07	1809	Medroxyprogesterone; 17-HDoHE; 19(20)-EpDPE; 16(17)-EpDPE; Medrysone;	C22H32O3;
343.24	343.24	343.24	822.782	822.142	823.683	1.13213e+07	1.12027e+07	9.84365e+06	1.32675e+07	1.85621e+07	1.65765e+07	2.48961e+07	2.42528e+07	90	Eicosadienoic acid; Sclareol; 8Z,11Z-eicosadienoic acid;	C20H36O2;
343.227	343.227	343.228	700.788	698.283	701.618	1.21902e+06	640763	634013	1.78339e+06	1.0787e+06	9.87762e+06	6.13248e+06	888517	158	Medroxyprogesterone; 17-HDoHE; 19(20)-EpDPE; 16(17)-EpDPE; Medrysone;	C22H32O3;
343.227	343.227	343.227	619.067	618.315	619.343	9.01933e+06	9.70385e+06	1.01477e+07	1.22468e+07	1.95061e+07	1.73269e+07	1.78034e+07	1.65896e+07	1671	Dibucaine;	C20H29N3O2;
343.248	343.248	343.249	570.33	569.999	571.184	155124	130066	145537	202780	236757	196266	245746	229800	3049	DG(8:0/0:0/8:0); DG(8:0/8:0/0:0);	C19H36O5;
343.227	343.227	343.227	630.114	629.695	635.181	8.00958e+06	3.54155e+07	9.00128e+06	2.89377e+07	2.43664e+07	2.42913e+07	2.30092e+07	2.08432e+07	1823	Dibucaine;	C20H29N3O2;
343.227	343.227	343.227	657.461	657.152	658.228	4.12227e+06	4.45293e+06	4.02384e+06	5.111e+06	4.91429e+06	4.88491e+06	5.56141e+06	4.88837e+06	209	Dibucaine;	C20H29N3O2;
343.227	343.227	343.228	673.446	672.629	674.032	1.81958e+06	1.46996e+06	1.45537e+06	2.05602e+06	1.63087e+06	2.08075e+06	1.94554e+06	1.8001e+06	2753	Medroxyprogesterone; 17-HDoHE; 19(20)-EpDPE; 16(17)-EpDPE; Medrysone;	C22H32O3;
343.25	343.25	343.25	767.972	767.404	768.176	5.2565e+06	5.51678e+06	6.28699e+06	6.88376e+06	3.06322e+06	2.31412e+06	3.73797e+06	2.56996e+07	5	DG(8:0/0:0/8:0); DG(8:0/8:0/0:0);	C19H36O5;
343.25	343.25	343.25	750.426	748.87	751.062	3.72704e+06	4.26202e+06	5.61611e+06	6.82652e+06	2.38934e+06	2.48581e+06	2.28103e+06	4.25291e+06	282	DG(8:0/0:0/8:0); DG(8:0/8:0/0:0);	C19H36O5;
343.14	343.139	343.14	323.132	322.93	324.307	52061.5	82507.7	70624.3	49598	63957.6	111326	45866.7	57887.9	3029	(-)-erythro-Anethole glycol 1-glucoside; (-)-erythro-Anethole glycol 2-glucoside; Dihydroconiferin;	C16H24O8;
343.14	343.139	343.14	302.212	301.974	303.45	310641	311005	306922	297121	269508	349973	316329	346718	3052	(-)-erythro-Anethole glycol 1-glucoside; (-)-erythro-Anethole glycol 2-glucoside; Dihydroconiferin;	C16H24O8;
343.25	343.222	343.285	783.922	782.517	785.074	4.0902e+06	6.86278e+06	3.45451e+06	5.54344e+06	8.2848e+06	398490	4.4787e+06	4.60252e+06	921	DG(8:0/0:0/8:0); DG(8:0/8:0/0:0);	C19H36O5;
343.285	343.285	343.285	807.849	801.994	809.087	1.43888e+06	1.31532e+06	1.12632e+06	1.19976e+06	792268	1.36219e+06	705460	1.25727e+06	951	10,20-Dihydroxyeicosanoic acid; MG(i-17:0/0:0/0:0); MG(0:0/a-17:0/0:0)[rac]; MG(a-17:0/0:0/0:0)[rac]; MG(0:0/i-17:0/0:0);	C20H40O4;
344.075	344.075	344.075	55.7081	54.6026	55.8801	2.91223e+06	2.53579e+06	1.86744e+06	2.40586e+06	3.73674e+06	4.5563e+06	3.68648e+06	3.94905e+06	25	N-Acetylneuraminic acid; N-Acetyl-a-neuraminic acid;	C11H19NO9;
345.243	345.243	345.243	665.449	664.815	666.085	1.60835e+07	9.90368e+06	1.27913e+07	1.38981e+07	4.14857e+07	4.01516e+07	4.00071e+07	3.72365e+07	114	Methyl-[10]-shogaol; Ginkgoic acid; Siderol; ent-17-Acetoxy-16b-kauran-19-al; Volemolide;	C22H34O3;
345.243	345.243	345.243	711.826	711.187	712.552	1.45174e+06	1.20396e+06	2.01349e+06	2.78781e+06	2.68382e+06	1.33468e+06	1.51818e+06	1.54524e+06	198	Methyl-[10]-shogaol; Ginkgoic acid; Siderol; ent-17-Acetoxy-16b-kauran-19-al; Volemolide;	C22H34O3;
345.243	345.243	345.243	646.429	646.017	647.154	1.6957e+07	1.33577e+07	7.74416e+06	8.1247e+06	2.51999e+07	2.24114e+07	4.2755e+07	1.95674e+07	159	Methyl-[10]-shogaol; Ginkgoic acid; Siderol; ent-17-Acetoxy-16b-kauran-19-al; Volemolide;	C22H34O3;
345.243	345.243	345.243	628.634	628.082	629.355	1.37197e+06	1.2327e+06	1.30014e+06	1.42908e+06	2.24688e+06	2.2845e+06	2.27384e+06	2.01994e+06	1734	Methyl-[10]-shogaol; Ginkgoic acid; Siderol; ent-17-Acetoxy-16b-kauran-19-al; Volemolide;	C22H34O3;
345.039	345.039	345.178	167.6	166.112	168.294	1.42686e+06	306704	885059	1.6601e+06	426016	1.43243e+06	303488	652316	55	3,3'-Bisjuglone;	C20H10O6;
345.186	345.186	345.186	227.8	227.249	228.49	459904	323515	567477	695538	726595	4.15852e+06	358855	1.43024e+06	147	2-{4-[(1E)-1,2-diphenylbut-1-en-1-yl]phenoxy}ethan-1-ol;	C24H24O2;
345.228	345.228	345.228	418.518	418.096	419.211	351469	348483	341248	585538	590106	374157	359654	384590	307	Sorbitan laurate;	C18H34O6;
346.055	346.055	346.055	80.2019	79.8495	81.3047	1.4381e+07	1.01593e+07	1.75021e+07	2.22633e+07	3.92524e+07	5.89373e+07	2.82646e+07	4.19831e+07	802	6-(2-carboxy-3,5-dihydroxyphenoxy)-3,4,5-trihydroxyoxane-2-carboxylic acid; 6-(4-carboxy-3,5-dihydroxyphenoxy)-3,4,5-trihydroxyoxane-2-carboxylic acid; 3,4,5-trihydroxy-6-(2,4,6-trihydroxybenzoyloxy)oxane-2-carboxylic acid; 6-(4-carboxy-2,6-dihydroxyphenoxy)-3,4,5-trihydroxyoxane-2-carboxylic acid; 6-(5-carboxy-2,3-dihydroxyphenoxy)-3,4,5-trihydroxyoxane-2-carboxylic acid;	C13H14O11;
346.055	346.055	346.056	877.966	877.104	881.236	208371	493053	450983	238750	744054	604872	280286	339871	3135	Adenosine monophosphate; 2'-Deoxyguanosine 5'-monophosphate; 3'-AMP; Adenosine 2'-phosphate; 2-hydroxy-dAMP;	C10H14N5O7P;
346.055	346.055	346.055	956.167	954.161	958.595	460774	383398	473372	496926	742441	103863	696033	510594	2317	Adenosine monophosphate; 2'-Deoxyguanosine 5'-monophosphate; 3'-AMP; Adenosine 2'-phosphate; 2-hydroxy-dAMP;	C10H14N5O7P;
346.055	346.055	346.072	51.0446	49.7362	54.4672	1.48989e+06	1.29245e+06	1.66742e+06	1.57733e+06	2.67358e+06	2.94477e+06	1.53302e+06	2.81766e+06	3	Adenosine monophosphate; 2'-Deoxyguanosine 5'-monophosphate; 3'-AMP; Adenosine 2'-phosphate; 2-hydroxy-dAMP;	C10H14N5O7P;
347.148	347.148	347.259	662.83	659.751	663.458	1.18305e+06	1.33132e+06	1.2956e+06	1.43081e+06	1.12668e+06	1.6845e+06	961207	1.9526e+06	298	Gibberellin A60; Gibberellin A58; Gibberellin A63; Gibberellin A54; Gibberellin A67;	C19H24O6;
347.259	347.258	347.259	681.159	680.571	681.69	9.7033e+06	7.87795e+06	1.10741e+07	1.3412e+07	6.34346e+07	5.98135e+07	5.02173e+07	6.75173e+07	86	2-Hydroxy-6-pentadecylbenzoic acid; Tridecyl phloretate; ent-16b,19-Kauranediol 19-acetate; 12,15-Epoxy-13,14-dimethyleicosa-10,12,14-trienoic acid; 12,15-Epoxy-13,14-dimethyleicosa-12,14,16-trienoic acid;	C22H36O3;
347.222	347.222	347.222	725.276	724.706	726.082	1.9626e+06	1.91543e+06	1.58629e+06	2.07684e+06	2.56504e+06	1.83159e+06	2.12725e+06	1.78957e+06	767	3b,15b,17a-Trihydroxy-pregnenone; 3a,21-Dihydroxy-5b-pregnane-11,20-dione; 11b,21-Dihydroxy-5b-pregnane-3,20-dione; 17alpha,21-Dihydroxypregnenolone; 7'-Carboxy-alpha-chromanol;	C21H32O4;
347.183	347.183	347.184	558.948	558.225	559.411	752092	725974	1.19918e+06	1.03804e+06	2.64459e+06	2.79343e+06	2.21018e+06	2.3233e+06	112	N1-Acetylspermine; 12S-HHT; Dihydropanaxacol; Fauronyl acetate; Valeracetate; 3-Methyl-5-propyl-2-furannonanoic acid;	C12H28N4O; C17H28O3;
348.103	348.103	348.103	690.331	689.603	691.142	1.74422e+06	1.70145e+06	2.03796e+06	1.17798e+06	1.26316e+06	801189	1.3399e+06	1.06087e+06	1628	Ampicillin; Cefradine;	C16H19N3O4S;
349.076	349.076	349.076	128.76	127.2	130.236	471732	820128	983379	800754	1.41523e+06	1.54869e+06	1.12389e+06	448745	6	1-Methylinosine;	C11H14N4O5;
349.238	349.238	349.238	759.681	759.156	760.218	1.87662e+07	1.8307e+07	2.02265e+07	2.22499e+07	1.67744e+07	1.8192e+07	2.28851e+07	2.28644e+07	1	Arachidonic acid; Cis-8,11,14,17-Eicosatetraenoic acid; Mesterolone; Drostanolone; Sideridiol;	C20H32O2;
349.202	349.202	349.202	420.329	419.514	420.882	691033	709665	836752	1.10896e+06	795781	788729	1.25511e+06	944407	213	Coutaric acid;	C18H27N3O4;
349.202	349.202	349.202	554.425	553.774	555.148	613653	664548	871647	691367	776158	941952	690472	671051	1280	8-iso-15-keto-PGE2; Prostaglandin E3; Prostaglandin D3; 15-Keto-prostaglandin E2; Resolvin E1;	C20H30O5;
349.202	349.144	349.202	524.722	524.012	528.927	1.15841e+06	708288	953933	1.6364e+06	582240	683103	588643	540568	407	Coutaric acid;	C18H27N3O4;
349.202	349.144	349.202	535.714	535.09	541.383	513121	371890	202468	101318	919941	730569	828812	559090	2585	8-iso-15-keto-PGE2; Prostaglandin E3; Prostaglandin D3; 15-Keto-prostaglandin E2; Resolvin E1;	C20H30O5;
349.274	349.274	349.275	709.785	708.928	710.429	493706	403903	448826	509800	3.90494e+06	3.40524e+06	1.58593e+06	1.33188e+06	2055	3,4-Dimethyl-5-pentyl-2-furanundecanoic acid; 3,â€‹4-â€‹Dimethyl-â€‹5-â€‹propyl-2-â€‹furantridecanoic acid;	C22H38O3;
350.07	350.069	350.07	81.4964	81.0598	82.8249	516436	549692	190741	346329	459925	520573	668837	557746	108	Guanosine; 8-Hydroxy-deoxyguanosine;	C10H13N5O5;
351.102	351.102	351.102	313.102	312.216	313.331	3.64307e+06	1.66776e+06	3.48011e+06	3.42807e+06	1.47759e+06	1.07691e+06	623343	1.19214e+06	352	Penicilloic acid;	C16H20N2O5S;
351.217	351.217	351.217	423.502	422.945	424.128	3.94962e+06	2.55762e+06	3.22443e+06	3.74236e+06	8.49782e+06	1.10006e+07	8.64782e+06	1.05629e+07	2067	Sphingosine 1-phosphate (d16:1-P); Prostaglandin E2; (13E)-11a-Hydroxy-9,15-dioxoprost-13-enoic acid; Prostaglandin I2; Prostaglandin H2; Prostaglandin D2;	C16H34NO5P; C20H32O5;
351.253	351.184	351.254	784.434	782.613	785.197	2.98271e+06	3.08233e+06	2.00595e+06	2.44604e+06	3.06704e+06	2.60398e+06	2.39484e+06	3.23543e+06	33	MG(0:0/18:3(6Z,9Z,12Z)/0:0); MG(0:0/18:3(9Z,12Z,15Z)/0:0); MG(18:3(6Z,9Z,12Z)/0:0/0:0); MG(18:3(9Z,12Z,15Z)/0:0/0:0);	C21H36O4;
351.253	351.184	351.254	795.108	794.426	797.26	1.82923e+06	2.26265e+06	1.7346e+06	1.63791e+06	1.67745e+06	1.90531e+06	2.30058e+06	1.96621e+06	27	Dihomo-gamma-linolenic acid; 5,8,11-Eicosatrienoic acid; Sciadonic acid; Sagittariol; Dihomo-alpha-linolenic acid;	C20H34O2;
351.217	351.217	351.218	487.095	486.365	491.835	1.32944e+06	1.03594e+06	1.22865e+06	2.43777e+06	1.08234e+06	1.14781e+06	1.13973e+06	864213	269	Prostaglandin E2; (13E)-11a-Hydroxy-9,15-dioxoprost-13-enoic acid; Prostaglandin I2; Prostaglandin H2; Prostaglandin D2;	C20H32O5;
351.217	351.217	351.217	458.008	455.782	458.54	3.53887e+06	3.12767e+06	3.48906e+06	4.59061e+06	2.48424e+06	4.42791e+06	4.47258e+06	4.08515e+06	1938	Prostaglandin E2; (13E)-11a-Hydroxy-9,15-dioxoprost-13-enoic acid; Prostaglandin I2; Prostaglandin H2; Prostaglandin D2;	C20H32O5;
351.217	351.217	351.217	514.561	513.742	514.904	719432	526501	594243	863091	930131	1.11794e+06	976582	846379	3037	Prostaglandin E2; (13E)-11a-Hydroxy-9,15-dioxoprost-13-enoic acid; Prostaglandin I2; Prostaglandin H2; Prostaglandin D2;	C20H32O5;
352.103	352.103	352.104	169.598	169.225	170.393	128828	157119	204500	60323.9	1.91232e+06	2.23694e+06	1.58256e+06	2.036e+06	2246	Sambucus nigra Degraded cyanogenic glycosides (2'-Epimer); 6''-O-Acetylholocalin;	C16H19NO8;
352.135	352.017	352.136	129.418	126.164	130.144	2.25926e+06	2.23578e+06	2.56846e+06	840992	902177	3.19996e+06	838390	1.98604e+06	6	Tazarotene;	C21H21NO2S;
353.048	353.048	353.049	307.562	306.801	308.029	2.19686e+08	2.06466e+08	2.79644e+08	2.66866e+08	2.89657e+08	2.51681e+08	2.73515e+08	2.15692e+08	31	4'-Hydroxy-5-carboxy-lumiracoxib;	C16H13ClFNO5;
353.233	353.173	353.233	468.097	467.721	468.857	8.88043e+07	1.0481e+07	1.26288e+07	1.57674e+07	6.7089e+06	221426	6.79728e+06	1.35349e+07	1910	Prostaglandin F2a; Prostaglandin E1; Prostaglandin F2b; Troxilin B3; Trioxilin A3;	C20H34O5;
353.233	353.233	353.233	393.016	392.541	393.825	291421	211633	272284	355120	699139	683533	781077	758515	2936	Prostaglandin F2a; Prostaglandin E1; Prostaglandin F2b; Troxilin B3; Trioxilin A3;	C20H34O5;
353.233	353.233	353.233	481.56	480.824	482.007	2.45174e+07	1.08974e+07	2.15788e+07	3.05058e+07	1.57484e+07	1.74332e+07	1.67342e+07	1.72598e+07	1910	Prostaglandin F2a; Prostaglandin E1; Prostaglandin F2b; Troxilin B3; Trioxilin A3;	C20H34O5;
353.233	353.233	353.233	411.854	411.062	412.308	2.54041e+06	2.21055e+06	1.83019e+06	3.43179e+06	9.41827e+06	9.01746e+06	8.46727e+06	9.0728e+06	1831	Prostaglandin F2a; Prostaglandin E1; Prostaglandin F2b; Troxilin B3; Trioxilin A3;	C20H34O5;
353.233	353.233	353.233	515.329	514.962	516.295	1.0709e+06	830778	947508	1.24578e+06	773202	666650	793374	815519	3038	Prostaglandin F2a; Prostaglandin E1; Prostaglandin F2b; Troxilin B3; Trioxilin A3;	C20H34O5;
353.233	353.233	353.233	545.614	545.327	546.566	455788	467909	437110	485993	389560	807283	381677	440319	2913	Prostaglandin F2a; Prostaglandin E1; Prostaglandin F2b; Troxilin B3; Trioxilin A3;	C20H34O5;
353.188	353.188	353.188	597.315	596.372	597.723	211304	145870	187358	243775	468829	493280	519172	518885	88	Yohimbine;	C21H26N2O3;
353.269	353.269	353.269	823.739	822.653	825.476	2.75944e+06	2.41861e+06	2.41762e+06	3.24592e+06	4.18724e+06	4.19396e+06	4.22391e+06	5.82718e+06	90	Eicosadienoic acid; Sclareol; 8Z,11Z-eicosadienoic acid;	C20H36O2;
354.138	354.138	354.138	324.342	324.232	325.945	62178.6	70505.7	78105	211974	307763	476861	597980	520823	3080	Amodiaquine;	C20H22ClN3O;
355.064	355.064	355.064	409.886	409.15	410.748	2.05502e+06	1.89119e+06	2.94574e+06	2.96513e+06	2.44104e+06	2.57072e+06	2.08395e+06	1.82396e+06	1833	5-Amino-6-(5'-phosphoribitylamino)uracil;	C9H17N4O9P;
355.064	355.064	355.064	488.402	487.107	489.679	2.13944e+06	1.9543e+06	2.47499e+06	2.96178e+06	1.33798e+06	1.17171e+06	1.09905e+06	912903	2882	5-Amino-6-(5'-phosphoribitylamino)uracil;	C9H17N4O9P;
355.02	354.978	355.021	153.632	147.526	154.633	83570.9	77489.3	84454.8	65314.3	126764	206863	69474.1	92877.6	76	2-O-(Z-p-Hydroxycinnamoyl)-(x)-glyceric acid; Mono-(3-carboxypropyl) phthalate; 3-(6,7-dimethoxy-2H-1,3-benzodioxol-5-yl)prop-2-enoic acid; (2Z)-3-(6,7-dimethoxy-2H-1,3-benzodioxol-5-yl)-2-hydroxyprop-2-enal; 3-(6,7-dimethoxy-2H-1,3-benzodioxol-5-yl)oxirane-2-carbaldehyde;	C12H12O6;
355.204	355.204	355.204	649.166	648.826	650.076	2.02836e+06	1.71122e+06	2.03461e+06	2.85985e+06	3.44246e+06	2.79167e+06	3.70714e+06	3.34086e+06	1691	5,6-Epoxy-8,11,14-eicosatrienoic acid; 8,9-Epoxyeicosatrienoic acid; 14R,15S-EpETrE; 15-HETE; 14,15-Epoxy-5,8,11-eicosatrienoic acid;	C20H32O3;
355.249	355.248	355.249	454.196	452.473	454.756	1.87247e+06	2.42705e+06	2.93882e+06	2.75955e+06	2.78814e+06	3.05165e+06	2.63798e+06	1.84448e+06	1977	Prostaglandin F1a; 13,14-Dihydro PGE1; 13,14-Dihydro PGF2a;	C20H36O5;
355.204	355.204	355.204	610.865	610.497	611.145	301916	290072	340715	337842	618732	574983	444911	320418	46	5,6-Epoxy-8,11,14-eicosatrienoic acid; 8,9-Epoxyeicosatrienoic acid; 14R,15S-EpETrE; 15-HETE; 14,15-Epoxy-5,8,11-eicosatrienoic acid;	C20H32O3;
355.285	355.285	355.285	690.509	689.706	691.142	2.13135e+06	1.56464e+06	1.53333e+06	1.3276e+06	861509	2.42874e+06	2.7972e+06	2.89975e+06	1630	MG(0:0/18:1(11Z)/0:0); MG(0:0/18:1(9Z)/0:0); MG(18:1(11Z)/0:0/0:0); MG(18:1(9Z)/0:0/0:0); Stearoyllactic acid;	C21H40O4;
355.264	355.263	355.264	784.434	783.823	785.197	7.90843e+07	6.43101e+07	4.19402e+07	6.74602e+07	1.26105e+08	1.32708e+08	1.45829e+08	2.09672e+08	33	Tetracosahexaenoic acid; 6,9,12,15,18,21-Tetracosahexaenoic acid; Tetracosahexaenoic acid, n-3;	C24H36O2;
356.999	356.989	356.999	54.4672	53.2957	59.5822	6.43179e+07	5.80057e+07	6.91832e+07	6.94415e+07	4.67359e+07	5.03524e+07	3.83906e+07	3.84007e+07	25	6-Phosphogluconic acid; 2-Carboxyarabinitol 5-phosphate; 6-phosphonatooxy-D-gluconate;	C6H13O10P;
357.22	357.201	357.22	648.876	646.963	650.866	1.09804e+06	549357	729784	864782	3.72174e+06	1.69535e+06	1.82248e+06	3.85774e+06	141	15(S)-Hydroxyeicosatrienoic acid; Austroinulin; 8-HETrE; 3,4-Dimethyl-5-pentyl-2-furannonanoic acid; 3,â€‹4-â€‹Dimethyl-â€‹5-â€‹propyl-2-â€‹furanundecanoic acid;	C20H34O3;
357.279	357.279	357.279	817.026	816.185	817.626	5.0545e+07	6.15209e+07	4.37988e+07	5.44434e+07	6.67912e+07	6.55188e+07	8.79927e+07	1.05486e+08	69	Tetracosapentaenoic acid (24:5n-6); Tetracosapentaenoic acid (24:5n-3); 1-Phenyl-1,3-octadecanedione;	C24H38O2;
357.264	357.264	357.265	465.395	465.143	466.383	2.03968e+06	1.79172e+06	1.74928e+06	2.20747e+06	1.30421e+06	1.28459e+06	1.41516e+06	1.35465e+06	1978	13,14-Dihydro PGF-1a;	C20H38O5;
357.264	357.264	357.264	501.152	500.965	504.492	5.65842e+06	989563	1.30113e+06	1.54457e+06	880969	886457	910450	776054	2624	13,14-Dihydro PGF-1a;	C20H38O5;
357.264	357.264	357.264	484.417	484.207	485.491	637618	455446	508994	743182	324199	342632	497070	447855	2489	13,14-Dihydro PGF-1a;	C20H38O5;
357.264	357.264	357.265	518.983	513.168	519.228	1.40629e+06	1.26029e+06	1.80252e+06	940641	779878	422297	378596	967887	458	13,14-Dihydro PGF-1a;	C20H38O5;
359.199	359.199	359.199	481.357	480.605	481.668	750549	724335	831843	867791	975103	1.17368e+06	972312	979401	1911	1-Acetoxy-2-hydroxy-16-heptadecyn-4-one;	C19H32O4;
359.222	359.222	359.223	538.048	537.191	538.758	408811	327202	394232	403586	1.23915e+06	664866	772358	707758	2633	Neuroprotectin D1; Resolvin D5; Macrophorin A; 6-beta-hydroxymedroxyprogesterone; 2-beta-hydroxymedroxyprogesterone;	C22H32O4;
359.235	359.235	359.235	676.807	676.361	677.57	176769	185505	99734.1	285029	788004	984337	751476	581382	258	(Z)-15-Oxo-11-eicosenoic acid; (13R,14R)-8-Labdene-13,14,15-triol; (13R,14R)-7-Labdene-13,14,15-triol;	C20H36O3;
359.222	359.084	359.222	585.161	580.314	590.541	79144.5	660015	719054	1.42758e+06	736444	827364	653791	749499	367	Neuroprotectin D1; Resolvin D5; Macrophorin A; 6-beta-hydroxymedroxyprogesterone; 2-beta-hydroxymedroxyprogesterone;	C22H32O4;
360.254	360.254	360.254	693.168	692.806	693.881	9.42172e+06	1.1435e+07	9.98429e+06	1.28183e+07	1.20951e+07	8.76137e+06	1.40608e+07	1.04977e+07	1698	N-Arachidonoylglycine;	C22H35NO3;
361.163	361.163	361.163	498.39	498.193	499.415	2.91678e+06	1.57947e+06	1.63629e+06	2.84886e+06	1.92362e+06	2.49161e+06	1.0439e+06	1.96227e+06	78	Gingerol; Nordihydrocapsiate; Tanacetol A; Phytuberin; Myrsinone;	C17H26O4;
361.238	361.238	361.238	573.253	570.163	576.464	1.09076e+06	1.23841e+06	1.17531e+06	1.41922e+06	3.86339e+06	3.30112e+06	716594	3.68515e+06	2211	19,20-DiHDPA; Annosquamosin A; Annoglabasin B; Lycopersiconolide; Dimethyl ent-16alpha-kaurane-17,19-dioate;	C22H34O4;
361.238	361.238	361.238	528.231	527.649	528.785	319565	294316	414751	506058	989174	841802	940313	899261	246	19,20-DiHDPA; Annosquamosin A; Annoglabasin B; Lycopersiconolide; Dimethyl ent-16alpha-kaurane-17,19-dioate;	C22H34O4;
362.05	362.05	362.12	51.0443	49.8892	51.2686	2.5403e+06	2.27017e+06	2.81905e+06	3.46136e+06	5.15867e+06	5.92251e+06	4.1469e+06	5.82181e+06	3	Guanosine monophosphate; 8-Oxo-dGMP; Cyclic pyranopterin monophosphate; Guanosine 2'-monophosphate; Guanosine 3'-monophosphate;	C10H14N5O8P;
362.05	362.05	362.139	86.6424	86.1876	90.0923	1.20963e+07	8.12286e+06	1.35434e+07	1.43411e+07	2.43836e+07	2.76298e+07	1.93002e+07	2.96726e+07	1567	Guanosine monophosphate; 8-Oxo-dGMP; Cyclic pyranopterin monophosphate; Guanosine 2'-monophosphate; Guanosine 3'-monophosphate;	C10H14N5O8P;
363.054	363.054	363.107	86.4444	80.1389	88.0418	1.11706e+06	687741	1.52685e+06	1.42162e+06	2.34301e+06	3.19454e+06	1.72794e+06	3.01227e+06	386	(4-{[2-methoxy-4-(prop-2-en-1-yl)phenoxy]carbonyl}phenyl)oxidanesulfonic acid;	C17H16O7S;
363.217	363.217	363.254	636.139	635.099	638.604	557860	666159	576997	643453	610901	724354	623353	671083	1771	Tetrahydrocortisone; Dihydrocortisol; 3a,11b,21-Trihydroxy-20-oxo-5b-pregnan-18-al; 11b,21-Dihydroxy-3,20-oxo-5b-pregnan-18-al; 11b,17a,21-Trihydroxypreg-nenolone;	C21H32O5;
363.254	363.254	363.254	574.282	573.771	575.11	864747	2.89244e+06	704148	742014	983658	983043	1.28807e+06	999220	2208	6-O-Acetylaustroinulin; 7-O-Acetylaustroinulin;	C22H36O4;
363.254	363.254	363.254	561.942	560.954	562.147	528668	413785	463253	493043	1.66998e+06	1.42851e+06	1.43959e+06	1.4203e+06	400	6-O-Acetylaustroinulin; 7-O-Acetylaustroinulin;	C22H36O4;
363.254	363.253	363.254	627.39	627.17	628.082	560489	548847	528554	782559	757348	977288	708440	771723	979	6-O-Acetylaustroinulin; 7-O-Acetylaustroinulin;	C22H36O4;
364.087	364.087	364.087	124.869	121.855	127.224	548417	133008	655080	340256	823846	810091	298630	747476	2589	4beta-(2-Aminoethylthio)catechin; Hydromorphone-3-sulphate;	C17H19NO6S;
365.05	365.05	365.05	85.2937	84.8459	86.7138	880635	596447	1.00849e+06	1.63133e+06	3.19e+06	3.68827e+06	2.51883e+06	2.94791e+06	1613	Phosphoribosyl formamidocarboxamide; 5-formamido-1-(5-phospho-D-ribosyl)imidazole-4-carboxamide(2-);	C10H15N4O9P;
365.135	365.135	365.135	115.485	114.61	118.091	4.60321e+07	2.63277e+07	4.66612e+07	5.05064e+07	4.33053e+07	3.98429e+07	3.94288e+07	3.92327e+07	185	1-(1,2,3,4,5-Pentahydroxypent-1-yl)-1,2,3,4-tetrahydro-beta-carboline-3-carboxylate; Tetrahydropentoxyline; Semilepidinoside B; Tryptophan 2-C-mannoside;	C17H22N2O7;
365.117	365.117	365.117	377.076	376.454	377.561	5.04208e+06	5.57302e+06	8.41398e+06	8.82008e+06	1.94845e+07	1.9873e+07	1.73754e+07	1.63606e+07	1821	3''-Chloro-3''-deoxytriphasiol;	C19H23ClO5;
365.117	365.117	365.117	386.763	386.169	387.264	1.86247e+06	2.15453e+06	2.73338e+06	3.16158e+06	1.06025e+07	1.14924e+07	1.01318e+07	9.62264e+06	194	3''-Chloro-3''-deoxytriphasiol;	C19H23ClO5;
365.209	365.209	365.21	410.748	409.995	411.181	2.54101e+06	2.4925e+06	2.48571e+06	3.87121e+06	2.62592e+06	2.58417e+06	1.97926e+06	2.05478e+06	167	9,12,13-TriHOME; 9,10,13-TriHOME; 5,8,12-Trihydroxy-9-octadecenoic acid; (9S,10E,12S,13S)-9,12,13-Trihydroxy-10-octadecenoic acid;	C18H34O5;
365.245	365.225	365.246	767.375	766.077	768.108	4.21775e+07	6.00215e+07	9.09264e+07	9.53028e+07	7.09973e+07	8.12049e+07	6.71398e+07	8.26728e+07	5	1-Stearoylglycerophosphoglycerol; 2-Stearoylglycerophosphoglycerol;	C24H49O9P;
365.196	365.196	365.197	342.251	341.32	342.627	242655	334633	263534	312034	280548	299638	356864	372515	3113	20-Carboxy-leukotriene B4; 12-oxo-10,11-dihydro-20-COOH-LTB4; 12-oxo-20-dihydroxy-leukotriene B4; Anhydrocinnzeylanol; Sporotrichiol;	C20H30O6;
365.197	365.196	365.233	534.532	533.936	537.886	108208	73549.8	110639	185004	249360	89022.3	152244	106689	1180	20-Carboxy-leukotriene B4; 12-oxo-10,11-dihydro-20-COOH-LTB4; 12-oxo-20-dihydroxy-leukotriene B4; Anhydrocinnzeylanol; Sporotrichiol;	C20H30O6;
366.138	366.138	366.139	115.227	114.61	118.091	8.43605e+06	4.9099e+06	8.50006e+06	9.45059e+06	7.87658e+06	7.08735e+06	7.03035e+06	7.22221e+06	185	2-(acetylamino)-1,5-anhydro-2-deoxy-3-O-b-D-galactopyranosyl-D-arabino-Hex-1-enitol; 2-(acetylamino)-1,5-anhydro-2-deoxy-4-O-b-D-galactopyranosyl-D-arabino-Hex-1-enitol;	C14H23NO10;
366.264	366.264	366.264	663.007	662.68	663.882	557558	621023	557604	572125	820796	523445	921498	724379	298	3, 5-Tetradecadiencarnitine;	C21H37NO4;
367.188	367.188	367.251	690.656	690.056	693.398	1.21974e+06	1.13762e+06	1.38502e+06	1.48673e+06	1.5208e+06	1.78481e+06	1.4854e+06	1.40336e+06	131	LysoPA(a-13:0/0:0); LysoPA(i-13:0/0:0);	C16H33O7P;
367.212	367.212	367.212	335.702	335.364	336.541	1.15203e+06	1.08699e+06	1.3115e+06	1.49949e+06	4.10298e+06	3.91352e+06	4.26846e+06	3.55384e+06	268	Bambuterol;	C18H29N3O5;
367.212	367.212	367.212	381.803	381.365	382.415	3.59407e+06	2.43229e+06	3.06573e+06	4.39745e+06	2.90452e+06	2.8871e+06	3.04558e+06	2.36756e+06	348	19-Hydroxy-PGE2; 6,15-Diketo,13,14-dihydro-PGF1a; Prostaglandin G2; 20-Hydroxy-PGE2; 6-Ketoprostaglandin E1;	C20H32O6;
367.215	367.215	367.215	849.127	846.159	853.428	1.07185e+06	693225	906576	585114	481661	902598	535072	1.15776e+06	1094	Propantheline;	C23H30NO3;
367.212	367.212	367.243	751.105	749.062	754.737	2.49744e+07	1.84574e+06	1.42786e+06	1.20521e+06	1.79487e+06	1.41196e+06	1.60527e+06	756325	994	19-Hydroxy-PGE2; 6,15-Diketo,13,14-dihydro-PGF1a; Prostaglandin G2; 20-Hydroxy-PGE2; 6-Ketoprostaglandin E1;	C20H32O6;
368.13	368.13	368.13	279.205	276.32	279.791	65450.6	173182	193484	311684	158125	171411	167741	194160	3142	N-Deisopropyl-fluvastatin;	C21H20FNO4;
368.28	368.28	368.28	687.942	687.337	688.442	3.60821e+06	3.32416e+06	2.74515e+06	3.68966e+06	1.45156e+06	1.12288e+06	1.73421e+06	1.87381e+06	1706	cis-5-Tetradecenoylcarnitine; trans-2-Tetradecenoylcarnitine; Myristoleoylcarnitine;	C21H39NO4;
368.28	368.28	368.28	530.167	528.266	530.991	80660	123164	121093	90071.8	70809.6	99884.1	113240	111487	246	cis-5-Tetradecenoylcarnitine; trans-2-Tetradecenoylcarnitine; Myristoleoylcarnitine;	C21H39NO4;
368.998	368.834	368.999	58.1801	55.7682	63.1377	2.81792e+06	5.13575e+06	5.88822e+06	5.19006e+06	6.1004e+06	5.02231e+06	5.88908e+06	3.34444e+06	52	Sedoheptulose 1,7-bisphosphate;	C7H16O13P2;
369.227	369.227	369.228	359.466	358.968	360.273	1.38508e+08	1.18848e+08	1.4054e+08	1.74807e+08	4.41694e+08	4.71277e+08	4.54942e+08	4.73316e+08	24	6-Keto-prostaglandin F1a; Thromboxane B2; 20-Hydroxy-PGF2a; 10,11-dihydro-20-dihydroxy-LTB4; Prostaglandin G1;	C20H34O6;
369.228	369.228	369.228	431.82	431.155	432.32	3.843e+06	3.15883e+06	3.47919e+06	4.23262e+06	8.18748e+06	9.1845e+06	9.11337e+06	9.23406e+06	249	6-Keto-prostaglandin F1a; Thromboxane B2; 20-Hydroxy-PGF2a; 10,11-dihydro-20-dihydroxy-LTB4; Prostaglandin G1;	C20H34O6;
369.228	369.228	369.228	414.935	413.9	415.709	3.86892e+06	2.81757e+06	3.16841e+06	4.17813e+06	1.24369e+07	1.14944e+07	1.3331e+07	1.10354e+07	311	6-Keto-prostaglandin F1a; Thromboxane B2; 20-Hydroxy-PGF2a; 10,11-dihydro-20-dihydroxy-LTB4; Prostaglandin G1;	C20H34O6;
369.214	369.214	369.214	179.414	179.173	180.467	266243	374827	502213	635865	1.59122e+06	1.31571e+06	1.07529e+06	922558	2464	Octaethylene glycol;	C16H34O9;
369.265	369.228	369.265	781.311	779.88	782.613	4.8982e+06	3.22597e+06	5.60815e+06	1.05531e+06	2.05003e+06	3.30556e+06	1.28937e+06	7.88848e+06	692	Cortol; beta-Cortol; Carboprost Tromethamine; gamma-Eudesmol rhamnoside;	C21H36O5;
369.266	369.265	369.337	809.183	809.07	810.035	8.00272e+06	1.08892e+07	8.7708e+06	1.38291e+07	7.01995e+06	4.69067e+06	9.40679e+06	1.32166e+07	8	Cortol; beta-Cortol; Carboprost Tromethamine; gamma-Eudesmol rhamnoside;	C21H36O5;
371.233	371.233	371.234	359.466	358.968	360.273	4.33383e+06	3.63503e+06	4.3313e+06	5.53095e+06	1.39355e+07	1.52951e+07	1.43712e+07	1.51953e+07	24	Cilostazol;	C20H27N5O2;
371.259	371.259	371.259	666.184	665.449	666.75	318525	290530	348331	438975	1.24768e+06	1.08711e+06	1.23099e+06	1.16323e+06	327	Cervonoyl ethanolamide; Nabilone; (3R, 6'Z)-3,4-Dihydro-8-hydroxy-3-(6-pentadecenyl)-1H-2-benzopyran-1-one;	C24H36O3;
373.214	373.214	373.215	578.305	577.612	578.666	666315	461977	609222	789977	632723	555970	663896	680959	963	14,15-DiHETrE; 8,9-DiHETrE; 11,12-DiHETrE; 5,6-DHET; 12-Keto-tetrahydro-leukotriene B4;	C20H34O4;
373.238	373.237	373.238	749.905	749.099	750.359	1.04571e+07	1.19442e+07	7.99337e+06	9.66765e+06	1.11648e+07	8.9397e+06	1.01019e+07	1.23699e+07	543	Calcitroic acid;	C23H34O4;
373.214	373.214	373.215	556.145	555.322	556.511	366434	340577	343565	449929	367527	311641	420763	363193	276	14,15-DiHETrE; 8,9-DiHETrE; 11,12-DiHETrE; 5,6-DHET; 12-Keto-tetrahydro-leukotriene B4;	C20H34O4;
374.246	374.246	374.246	740.99	740.367	741.603	3.41039e+06	3.92023e+06	3.51081e+06	4.2874e+06	6.98793e+06	5.14588e+06	8.08972e+06	6.45304e+06	2001	Calcitroic acid; (-)-Folicanthine;	C23H34O4; C24H30N4;
375.131	375.13	375.131	234.906	234.45	235.49	8.98204e+06	5.71181e+06	6.74108e+06	7.31572e+06	6.3522e+06	6.25125e+06	7.72415e+06	7.12179e+06	2165	Riboflavin;	C17H20N4O6;
375.29	375.15	375.29	730.525	724.748	731.662	852303	777806	820997	1.11079e+06	557144	1.26696e+06	1.77774e+06	1.81916e+06	1416	Allolithocholic acid; Isoallolithocholic acid; Isolithocholic acid; Lithocholic acid; 12b-Hydroxy-5b-cholanoic acid;	C24H40O3;
375.29	375.29	375.29	740.154	739.496	740.99	1.98183e+06	1.79882e+06	1.95379e+06	2.5773e+06	3.97944e+06	3.29226e+06	4.42557e+06	3.64452e+06	2003	Allolithocholic acid; Isoallolithocholic acid; Isolithocholic acid; Lithocholic acid; 12b-Hydroxy-5b-cholanoic acid;	C24H40O3;
377.233	377.233	377.233	503.946	503.419	505.249	2.1473e+06	2.13808e+06	1.86455e+06	2.56198e+06	1.49275e+06	1.25435e+06	1.43049e+06	1.32947e+06	405	Annoglabasin F;	C22H34O5;
377.233	377.233	377.233	454.196	451.703	456.998	2.8529e+06	5.85033e+06	7.53993e+06	9.95008e+06	2.09979e+06	6.1258e+06	5.61456e+06	1.69219e+06	1980	Annoglabasin F;	C22H34O5;
377.233	377.233	377.233	492.62	491.943	492.849	3.79597e+06	1.83863e+06	1.94888e+06	3.19309e+06	6.54797e+06	1.75458e+06	7.41246e+06	1.50855e+06	2902	Annoglabasin F;	C22H34O5;
377.186	377.186	377.187	633.737	633.4	638.121	436948	385696	471997	467410	1.62269e+06	1.94072e+06	1.28509e+06	347906	958	4R-Hydroxy solifenacin;	C23H26N2O3;
378.981	378.971	378.981	54.4868	53.2541	58.2387	1.33876e+07	8.29976e+06	1.41294e+07	1.53383e+07	1.11896e+07	7.40227e+06	9.78422e+06	1.24147e+07	25	6-Phosphogluconic acid; 2-Carboxyarabinitol 5-phosphate; 6-phosphonatooxy-D-gluconate;	C6H13O10P;
379.249	379.248	379.249	476.948	476.099	477.451	4.115e+06	3.2631e+06	3.83313e+06	7.09496e+06	3.51367e+06	3.67516e+06	3.41715e+06	3.31453e+06	1916	Sphingosine 1-phosphate; N-palmitoyl-phosphoethanolamine;	C18H38NO5P;
379.162	379.162	379.162	186.63	185.507	187.293	140691	322063	245798	441271	855120	528717	900042	760636	707	3-Methyl-3-butenyl apiosyl-(1->6)-glucoside; Prenyl apiosyl-(1->6)-glucoside; Prenyl arabinosyl-(1->6)-glucoside;	C16H28O10;
379.204	379.204	379.204	645.007	644.345	645.61	650538	661740	667076	836775	1.68117e+06	1.50871e+06	1.61264e+06	2.00414e+06	943	Bopindolol;	C23H28N2O3;
379.249	379.249	379.249	505.249	504.411	505.788	2.05279e+06	1.75393e+06	3.83766e+06	5.63458e+06	2.6384e+06	3.02264e+06	3.12327e+06	3.06743e+06	2673	Bisnorcholic acid;	C22H36O5;
379.249	379.248	379.249	518.447	513.512	519.335	1.64394e+06	1.23984e+06	3.09883e+06	3.55382e+06	1.65089e+06	8.41978e+06	2.04022e+06	1.72959e+06	2469	Bisnorcholic acid;	C22H36O5;
379.285	379.285	379.285	843.631	842.851	844.669	1.19382e+06	1.08045e+06	948376	1.40905e+06	1.59362e+06	1.30617e+06	2.2519e+06	2.54259e+06	1078	MG(0:0/20:3(11Z,14Z,17Z)/0:0); MG(0:0/20:3(5Z,8Z,11Z)/0:0); MG(0:0/20:3(8Z,11Z,14Z)/0:0); MG(20:3(11Z,14Z,17Z)/0:0/0:0); MG(20:3(5Z,8Z,11Z)/0:0/0:0);	C23H40O4;
381.045	381.045	381.126	106.904	105.811	115.274	742318	675704	1.46644e+06	1.67337e+06	2.85525e+06	1.99734e+06	1.89183e+06	1.48837e+06	1686	7-[(6-carboxy-3,4,5-trihydroxyoxan-2-yl)oxy]-1-oxo-1H-isochromene-3-carboxylic acid; 3,4,5-trihydroxy-6-(7-hydroxy-1-oxo-1H-isochromene-3-carbonyloxy)oxane-2-carboxylic acid; 6-[(6-carboxy-3,4,5-trihydroxyoxan-2-yl)oxy]-1-oxo-1H-isochromene-3-carboxylic acid; 3,4,5-trihydroxy-6-(6-hydroxy-1-oxo-1H-isochromene-3-carbonyloxy)oxane-2-carboxylic acid; 5-[(6-carboxy-3,4,5-trihydroxyoxan-2-yl)oxy]-1-ox…	C16H14O11;
381.22	381.22	381.22	665.449	664.815	666.085	1.92277e+06	1.40454e+06	1.63969e+06	1.84118e+06	5.55998e+06	5.49344e+06	5.32267e+06	5.16441e+06	114	Methyl-[10]-shogaol; Ginkgoic acid; Siderol; ent-17-Acetoxy-16b-kauran-19-al; Volemolide;	C22H34O3;
381.22	381.201	381.22	646.308	644.345	647.154	523263	217709	596156	772558	2.23711e+06	2.06391e+06	2.32913e+06	1.8934e+06	159	Methyl-[10]-shogaol; Ginkgoic acid; Siderol; ent-17-Acetoxy-16b-kauran-19-al; Volemolide;	C22H34O3;
381.264	381.264	381.264	489.501	488.602	490.003	3.6326e+06	2.67507e+06	5.24147e+06	7.26821e+06	4.31907e+06	4.66837e+06	7.03821e+06	4.16717e+06	2661	Sphinganine 1-phosphate;	C18H40NO5P;
381.264	381.264	381.264	509.438	508.993	510.085	2.16544e+06	2.01279e+06	3.04801e+06	3.24289e+06	1.94838e+06	1.51346e+06	1.73402e+06	2.09872e+06	398	Sphinganine 1-phosphate;	C18H40NO5P;
381.264	381.264	381.264	531.532	530.762	531.858	3.11218e+06	2.84588e+06	2.84407e+06	3.6301e+06	1.39454e+07	6.74023e+06	6.39261e+06	6.67733e+06	122	Sphinganine 1-phosphate;	C18H40NO5P;
383.235	383.235	383.235	681.002	680.571	681.69	1.18677e+06	1.10893e+06	1.3576e+06	1.56976e+06	7.03508e+06	6.90172e+06	5.69676e+06	8.26404e+06	86	2-Hydroxy-6-pentadecylbenzoic acid; Tridecyl phloretate; ent-16b,19-Kauranediol 19-acetate; 12,15-Epoxy-13,14-dimethyleicosa-10,12,14-trienoic acid; 12,15-Epoxy-13,14-dimethyleicosa-12,14,16-trienoic acid;	C22H36O3;
383.207	383.207	383.207	279.81	278.97	280.01	164267	179596	204951	250893	297437	308934	386535	314704	3131	20-Trihydroxy-leukotriene-B4; Cinnzeylanol;	C20H32O7;
383.189	383.189	383.189	578.818	571.745	582.262	2.894e+06	1.44502e+06	4.21251e+06	3.51122e+06	1.46112e+06	1.06244e+07	2.28811e+06	8.15857e+06	974	Bortezomib;	C19H25BN4O4;
383.353	383.352	383.353	809.07	806.86	809.648	345884	541950	377702	390228	969472	519399	410486	421023	8	Cerebronic acid;	C24H48O3;
383.353	383.352	383.353	799.756	797.703	802.393	565701	530267	381010	376113	405276	314253	1.06987e+06	341381	7	Palmitic acid; Trimethyltridecanoic acid; Isopalmitic acid; Butyl dodecanoate; Dodecyl butyrate;	C16H32O2;
383.353	383.353	383.353	783.143	781.307	784.409	309897	201544	129063	274343	147192	126485	82970.4		930	Cerebronic acid;	C24H48O3;
384.275	384.275	384.275	503.674	502.996	503.952	660295	679173	686207	757672	738931	758075	696226	719988	405	3-Hydroxy-cis-5-tetradecenoylcarnitine;	C21H39NO5;
385.261	385.178	385.261	724.769	720.407	726.546	587960	365000	1.39386e+06	1.62644e+06	2.01139e+06	1.59316e+06	2.14495e+06	1.99394e+06	758	Glycerol trihexanoate; Mangalkanyl glucoside; Cryptomeridiol 11-rhamnoside;	C21H38O6;
385.259	385.259	385.259	544.093	543.423	544.531	570601	623741	618735	669137	833119	609451	630463	770618	2421	Glycerol trihexanoate; Mangalkanyl glucoside; Cryptomeridiol 11-rhamnoside;	C21H38O6;
385.199	385.199	385.199	635.519	634.77	636.472	977623	1.04875e+06	1.18036e+06	1.0162e+06	1.05178e+06	1.5357e+06	1.15523e+06	1.04324e+06	182	Leukotriene A4; 5-HEPE; Oxymesterone; 12-HEPE; 14,15-EpETE;	C20H30O3;
385.223	385.223	385.223	362.208	360.313	364.564	721847	560540	2.9968e+06	1.17135e+06	1.61488e+06	2.83458e+06	3.35228e+06	977630	3025	10,11-dihydro-20-trihydroxy-leukotriene B4;	C20H34O7;
385.223	385.223	385.223	327.794	322.928	328.708	2.77761e+06	2.30449e+06	2.47897e+06	3.15479e+06	804234	3.54585e+06	3.45492e+06	2.71971e+06	2587	10,11-dihydro-20-trihydroxy-leukotriene B4;	C20H34O7;
385.223	385.223	385.223	392.1	391.633	393.495	490362	280844	363074	505605	354378	372413	420134	345354	94	10,11-dihydro-20-trihydroxy-leukotriene B4;	C20H34O7;
387.078	387.078	387.079	293.737	292.867	294.27	498790	469810	527969	557161	1.09359e+06	1.43191e+06	1.62077e+06	1.43064e+06	40	Penicilloic acid;	C16H20N2O5S;
387.097	387.097	387.097	667.902	667.103	668.483	175978	179923	197176	234767	255931	224828	212332	228357	2432	Eszopiclone; Zopiclone;	C17H17ClN6O3;
387.215	387.215	387.215	649.795	649.115	650.364	716926	647713	824796	1.35888e+06	1.25982e+06	1.07443e+06	1.18757e+06	1.42368e+06	1691	5,6-Epoxy-8,11,14-eicosatrienoic acid; 8,9-Epoxyeicosatrienoic acid; 14R,15S-EpETrE; 15-HETE; 14,15-Epoxy-5,8,11-eicosatrienoic acid;	C20H32O3;
387.238	387.238	387.239	374.548	369.22	375.403	1.86608e+06	1.70757e+06	2.53108e+06	3.09186e+06	3.19382e+06	3.90461e+06	3.2638e+06	3.50576e+06	355	5,6-Dihydroxyprostaglandin F1a;	C20H36O7;
388.198	388.197	388.198	423.502	422.945	424.128	222800	97966.7	99091.6	212173	501713	737892	480783	605196	201	Terazosin;	C19H25N5O4;
389.256	389.256	389.256	851.817	851.019	854.237	6.81051e+06	6.59512e+06	5.45571e+06	3.83279e+06	1.54011e+06	4.02184e+06	4.77934e+06	4.85093e+06	1110	5,6-Dihydroxyprostaglandin F1a;	C20H36O7;
389.21	389.209	389.21	481.408	480.605	481.668	1.63382e+06	1.21914e+06	1.8152e+06	2.85765e+06	1.42126e+06	1.54617e+06	1.41006e+06	1.2925e+06	1910	Prostaglandin F2a; Prostaglandin E1; Prostaglandin F2b; Troxilin B3; Trioxilin A3;	C20H34O5;
389.246	389.246	389.246	734.211	733.444	734.976	3.91388e+06	3.80401e+06	5.08491e+06	3.98788e+06	1.05957e+07	1.57291e+07	1.32529e+07	1.77777e+07	83	MG(0:0/18:2(9Z,12Z)/0:0); MG(18:2(9Z,12Z)/0:0/0:0);	C21H38O4;
389.21	389.209	389.21	411.854	411.181	412.489	379085	420411	351958	401247	1.88267e+06	2.0261e+06	1.90107e+06	1.97928e+06	1831	Prostaglandin F2a; Prostaglandin E1; Prostaglandin F2b; Troxilin B3; Trioxilin A3;	C20H34O5;
390.213	390.213	390.213	411.938	411.381	412.489	106047	83899.8	96362.7	145739	403397	466831	413492	436504	1831	Alfuzosin;	C19H27N5O4;
390.213	390.213	390.213	442.145	441.556	443.007	409100	333433	438931	586040	281114	391682	346913	312756	1793	Alfuzosin;	C19H27N5O4;
393.141	393.141	393.178	186.63	185.844	189.509	1.37335e+06	802717	1.5229e+06	2.29438e+06	2.01506e+06	4.79718e+06	1.57403e+06	2.35665e+06	10	1-(3-Methyl-2-butenoyl)-6-apiosylglucose;	C16H26O11;
393.228	393.228	393.228	430.89	426.111	431.82	2.85782e+06	879889	1.0002e+06	4.65618e+06	2.89189e+06	2.69111e+06	9.18617e+06	3.3679e+06	2049	(3b,6b,8b,12a)-8,12-Epoxy-7(11)-eremophilene-6-angeloyloxy-8,12-dimethoxy-3-ol; 3'-Methoxy-[6]-Gingerdiol 3,5-diacetate;	C22H34O6;
393.277	393.277	393.277	830.452	830.142	831.358	6.26349e+07	5.73622e+07	5.98016e+07	6.07994e+07	5.89992e+07	6.43208e+07	6.52241e+07	9.01441e+07	93	MG(18:0/0:0/0:0); MG(0:0/18:0/0:0); MG(i-18:0/0:0/0:0); MG(0:0/i-18:0/0:0);	C21H42O4;
393.256	393.256	393.277	816.767	814.952	817.395	3.0309e+07	4.06015e+07	2.73999e+07	2.95222e+07	4.37481e+07	4.2354e+07	6.44149e+07	6.91573e+07	69	Tetracosapentaenoic acid (24:5n-6); Tetracosapentaenoic acid (24:5n-3); 1-Phenyl-1,3-octadecanedione;	C24H38O2;
394.296	394.296	394.296	511.338	510.548	512.314	3.02501e+06	3.01048e+06	3.34777e+06	3.17975e+06	7.32904e+06	6.73931e+06	7.82583e+06	7.98458e+06	240	9,12-Hexadecadienoylcarnitine;	C23H41NO4;
395.189	395.189	395.189	842.117	841.507	842.67	134241	202405	88937.2	148296	946834	574947	1.1616e+06	1.75738e+06	1126	Pregnenolone sulfate; 3beta-Hydroxypregn-5-en-20-one sulfate;	C21H32O5S;
397.259	397.259	397.259	401.102	400.423	401.873	5.18013e+06	4.13144e+06	5.00229e+06	6.35357e+06	2.32509e+07	2.16831e+07	2.3066e+07	2.16509e+07	179	Phytosphingosine-1-P;	C18H40NO6P;
397.205	397.204	397.205	528.785	526.164	530.02	365609	364018	417426	417773	577225	546156	361825	467457	2362	Pregnanolone sulfate; Allopregnanolone sulfate;	C21H34O5S;
399.22	399.22	399.221	557.779	555.221	558.86	98413.8	187951	163737	169465	286570	317118	181335	205252	378	5alpha-Pregnan-3beta,20beta-diol 3-sulfate; 5alpha-Pregnan-3beta,20beta-diol 20-sulfate;	C21H36O5S;
399.275	399.274	399.275	734.211	733.444	734.639	3.3778e+06	3.07012e+06	3.2378e+06	3.44437e+06	9.28125e+06	1.15047e+07	9.41149e+06	1.34147e+07	83	MG(0:0/18:2(9Z,12Z)/0:0); MG(18:2(9Z,12Z)/0:0/0:0);	C21H38O4;
401.112	401.111	401.112	114.978	111.859	115.938	5.0318e+06	4.60549e+06	5.25961e+06	6.2242e+06	5.36359e+06	2.899e+06	5.01071e+06	4.76309e+06	185	1-(1,2,3,4,5-Pentahydroxypent-1-yl)-1,2,3,4-tetrahydro-beta-carboline-3-carboxylate; Tetrahydropentoxyline; Semilepidinoside B; Tryptophan 2-C-mannoside;	C17H22N2O7;
401.29	401.29	401.29	777.801	777.185	778.656	4.66561e+06	6.04885e+06	6.40786e+06	5.58004e+06	1.43863e+07	1.70316e+07	1.65687e+07	2.22818e+07	1174	Sorbitan palmitate;	C22H42O6;
402.994	402.994	402.995	67.2671	64.7539	68.8359	214157	153881	171172	203787	535953	526025	314125	283181	2268	Uridine 5'-diphosphate;	C9H14N2O12P2;
403.188	403.188	403.189	381.858	381.365	382.86	1.06895e+06	712328	1.02178e+06	1.48589e+06	978898	1.01758e+06	968768	835635	348	19-Hydroxy-PGE2; 6,15-Diketo,13,14-dihydro-PGF1a; Prostaglandin G2; 20-Hydroxy-PGE2; 6-Ketoprostaglandin E1;	C20H32O6;
403.21	403.21	403.21	525.85	524.915	526.245	73395.7	77230.3	70794	87746.7	238113	336577	248204	224669	280	Leukotriene B4; 5(S)-Hydroperoxyeicosatetraenoic acid; 8-iso-PGA1; Prostaglandin A1; Prostaglandin B1;	C20H32O4;
403.306	403.306	403.306	830.398	829.514	831.358	1.29727e+07	8.49187e+06	1.45284e+07	1.20411e+07	9.47096e+06	1.13126e+07	9.62635e+06	1.3904e+07	93	MG(18:0/0:0/0:0); MG(0:0/18:0/0:0); MG(i-18:0/0:0/0:0); MG(0:0/i-18:0/0:0);	C21H42O4;
405.204	405.204	405.204	359.466	358.968	360.273	2.27648e+07	2.14238e+07	2.62524e+07	3.26012e+07	6.8457e+07	7.59216e+07	7.11682e+07	7.01955e+07	24	6-Keto-prostaglandin F1a; Thromboxane B2; 20-Hydroxy-PGF2a; 10,11-dihydro-20-dihydroxy-LTB4; Prostaglandin G1;	C20H34O6;
405.204	405.204	405.205	414.832	413.589	417.115	521925	830870	868992	734179	1.22262e+06	2.30624e+06	2.58277e+06	2.37667e+06	311	6-Keto-prostaglandin F1a; Thromboxane B2; 20-Hydroxy-PGF2a; 10,11-dihydro-20-dihydroxy-LTB4; Prostaglandin G1;	C20H34O6;
405.204	405.204	405.205	431.927	431.34	432.562	561101	463586	603519	717294	1.16844e+06	3.35272e+06	1.36806e+06	1.43568e+06	249	6-Keto-prostaglandin F1a; Thromboxane B2; 20-Hydroxy-PGF2a; 10,11-dihydro-20-dihydroxy-LTB4; Prostaglandin G1;	C20H34O6;
406.075	406.075	406.075	54.5537	54.3315	54.7952	1.19353e+07	1.07707e+07	1.15277e+07	1.09209e+07	1.15545e+07	1.08948e+07	8.87682e+06	1.29347e+07	25	N-Glycolylneuraminic acid; NeuNGc;	C11H19NO10;
407.201	407.201	407.201	359.466	358.968	360.273	6.87464e+06	6.38489e+06	7.85243e+06	9.8615e+06	2.03873e+07	2.2508e+07	2.10461e+07	2.12847e+07	24	Toremifene; Clomifene;	C26H28ClNO;
407.189	407.189	407.189	821.406	820.84	822.369	1.009e+06	1.28652e+06	986900	1.53948e+06	2.0703e+06	1.66123e+06	2.30104e+06	3.98978e+06	41	6-beta-hydroxydexamethasone;	C22H29FO6;
407.165	407.165	407.166	131.627	130.236	132.468	476079	518740	1.00059e+06	909989	793286	1.64933e+06	1.03683e+06	1.74349e+06	1585	Tamsulosin;	C20H28N2O5S;
407.189	407.189	407.189	831.731	831.447	832.702	129701	179928	237960	236676	741231	509469	1.12581e+06	1.19159e+06	1359	6-beta-hydroxydexamethasone;	C22H29FO6;
407.28	407.279	407.28	522.031	521.682	522.878	280379	234571	248199	327757	447020	453029	448290	448527	2399	3alpha,7alpha,12beta-Trihydroxy-5beta-cholanoic acid; 3a,4b,7a-Trihydroxy-5b-cholanoic acid; 1b,3a,12a-Trihydroxy-5b-cholanoic acid; 3a,4b,12a-Trihydroxy-5b-cholanoic acid; 3a,6a,7b-Trihydroxy-5b-cholanoic acid;	C24H40O5;
407.28	407.279	407.28	566.052	565.529	566.412	329225	137512	220888	289132	797516	780257	800375	822265	1683	3alpha,7alpha,12beta-Trihydroxy-5beta-cholanoic acid; 3a,4b,7a-Trihydroxy-5b-cholanoic acid; 1b,3a,12a-Trihydroxy-5b-cholanoic acid; 3a,4b,12a-Trihydroxy-5b-cholanoic acid; 3a,6a,7b-Trihydroxy-5b-cholanoic acid;	C24H40O5;
409.128	409.07	409.128	162.953	157.347	163.905	493180	493802	710614	984005	960301	842884	800783	760163	907	(-)-cis-Rotenolone; Lactupicrin; (5a,6a,8a,11a)-8-Hydroxy-2-oxo-1(10),3-guaiadien-12,6-olide-15-al 8-(4-hydroxyphenylacetate);	C23H22O7;
409.06	409.06	409.06	293.183	292.27	294.141	454309	475334	573983	611608	1.04683e+06	940172	765728	1.12555e+06	40	N-Desmethylzopiclone;	C16H15ClN6O3;
409.236	409.236	409.236	870.293	869.379	871.67	652451	873981	1.06905e+06	499642	888058	1.62218e+06	1.10806e+06	2.64506e+06	1542	LysoPA(0:0/16:0); LysoPA(16:0/0:0);	C19H39O7P;
409.185	409.185	409.186	195.575	195.434	195.787	25869.3	48614.7	73975.8	83792.9	110717	232206	94237.3	184252	2818	Pteroside A; Pteroside D; Scorzoside;	C21H30O8;
409.235	409.235	409.272	809.087	807.844	810.958	499981	572936	780965	880527	768434	1.17153e+06	1.07607e+06	1.37637e+06	8	PG(16:0/18:1(11Z)); PG(16:0/18:1(9Z)); PG(16:1(9Z)/18:0); PG(18:0/16:1(9Z)); PG(18:1(11Z)/16:0);	C40H77O10P;
413.071	413.071	413.071	51.2624	51.0415	52.2215	6.26071e+06	4.46337e+06	7.61812e+06	6.92745e+06	4.38615e+06	3.09923e+06	2.9497e+06	2.98551e+06	569	6-{[6-(2-carboxyeth-1-en-1-yl)-4-methoxy-2H-1,3-benzodioxol-5-yl]oxy}-3,4,5-trihydroxyoxane-2-carboxylic acid; 3,4,5-trihydroxy-6-{[3-(6-hydroxy-7-methoxy-2H-1,3-benzodioxol-5-yl)prop-2-enoyl]oxy}oxane-2-carboxylic acid; 6-{[6-(2-carboxyeth-1-en-1-yl)-5-methoxy-2H-1,3-benzodioxol-4-yl]oxy}-3,4,5-trihydroxyoxane-2-carboxylic acid; 3,4,5-trihydroxy-6-{[3-(7-hydroxy-6-methoxy-2H-1,3-benzodioxol-5-yl…	C17H18O12;
413.254	413.254	413.254	586.277	585.414	586.698	988073	758324	924843	1.29034e+06	668488	569058	741823	847042	1774	Ascorbyl palmitate;	C22H38O7;
413.254	413.254	413.254	370.143	369.22	370.664	1.44425e+06	2.66778e+06	2.93448e+06	3.61231e+06	1.67029e+06	5.92521e+06	5.29397e+06	5.48584e+06	2694	Ascorbyl palmitate;	C22H38O7;
413.23	413.23	413.231	665.413	664.815	665.741	385608	374548	417964	453390	1.42649e+06	1.52007e+06	2.97667e+06	928997	114	Methyl-[10]-shogaol; Ginkgoic acid; Siderol; ent-17-Acetoxy-16b-kauran-19-al; Volemolide;	C22H34O3;
414.097	414.097	414.097	293.78	292.867	294.27	220605	213985	310687	219047	506550	604139	632269	750856	40	Cephalosporin C;	C16H21N3O8S;
417.24	417.031	417.241	864.86	853.428	871.668	1.56935e+06	5.87104e+06	2.34791e+06	3.35006e+06	4.06185e+06	3.90008e+06	5.15768e+06	2.44927e+06	92	LysoPA(0:0/18:1(9Z)); LysoPA(18:1(9Z)/0:0); DHAP(18:0);	C21H41O7P;
417.168	417.168	417.287	415.28	414.302	416.717	122881	84989.6	77436.5	185192	80636.4	33081.4	37305.9	10799.2	2666	Nimodipine;	C21H26N2O7;
418.296	418.296	418.296	715.155	714.411	715.815	2.56605e+06	2.30377e+06	2.88232e+06	3.18097e+06	3.39426e+06	2.74272e+06	3.48538e+06	3.5461e+06	331	Stearidonyl carnitine; N-Palmitoyl tyrosine;	C25H41NO4;
419.205	419.205	419.205	423.372	422.945	424.128	133969	97029.6	106713	126999	384663	374118	288480	366634	2067	Prostaglandin E2; (13E)-11a-Hydroxy-9,15-dioxoprost-13-enoic acid; Prostaglandin I2; Prostaglandin H2; Prostaglandin D2;	C20H32O5;
422.046	422.046	422.046	128.498	126.786	130.144	1.0366e+06	1.08335e+06	814992	560665	833645	526146	1.08107e+06	1.05259e+06	6	Bendroflumethiazide;	C15H14F3N3O4S2;
422.229	422.229	422.229	830.567	830.142	831.492	623921	539339	765486	595595	492287	310479	306941	707261	81	LysoPE(0:0/14:1(9Z)); LysoPE(14:1(9Z)/0:0);	C19H38NO7P;
422.156	422.156	422.156	129.861	128.92	130.696	4.22701e+06	3.21725e+06	4.5589e+06	6.12102e+06	8.39167e+06	8.84098e+06	7.15154e+06	8.05883e+06	6	3-(1,1-Dimethylallyl)scopoletin 7-glucoside;	C21H26O9;
422.327	422.327	422.327	557.962	557.507	558.682	1.24866e+06	1.28014e+06	1.39208e+06	1.48639e+06	2.33514e+06	1.46963e+06	1.6341e+06	1.95048e+06	378	Linoelaidylcarnitine; Linoleyl carnitine;	C25H45NO4;
423.094	423.094	423.094	115.015	110.998	117.287	1.37129e+06	1.37097e+06	1.53714e+06	1.7833e+06	1.52408e+06	745220	912373	1.34857e+06	185	3-Glucosyl-2,3',4,4',6-pentahydroxybenzophenone;	C19H20O11;
423.215	423.215	423.215	345.371	344.483	346.039	339220	185020	284869	366538	379278	434206	272565	355782	2145	PA(8:0/8:0);	C19H37O8P;
423.215	423.215	423.215	374.393	371.819	374.89	481131	402179	487533	600369	575345	564044	624279	319508	355	5,6-Dihydroxyprostaglandin F1a;	C20H36O7;
423.16	423.16	423.16	130.029	127.156	131.194	803573	642603	559349	1.22254e+06	1.56343e+06	1.04153e+06	845500	1.0299e+06	6	3-(3-hydroxyphenyl)-4-[(E)-2-(4-hydroxyphenyl)ethenyl]-2-phenyl-2,3-dihydro-1-benzofuran-6-ol; 3-(3-hydroxyphenyl)-2-(4-hydroxyphenyl)-4-[(E)-2-phenylethenyl]-2,3-dihydro-1-benzofuran-6-ol; 5-{6-hydroxy-2-phenyl-4-[(E)-2-phenylethenyl]-2,3-dihydro-1-benzofuran-3-yl}benzene-1,3-diol; 3-(3-hydroxyphenyl)-2-phenyl-4-[(E)-2-phenylethenyl]-2,3-dihydro-1-benzofuran-5,6-diol; 3-(3-hydroxyphenyl)-2-pheny…	C28H22O4;
423.275	423.274	423.275	719.383	718.559	719.841	1.41254e+07	1.33729e+07	1.19547e+07	1.36721e+07	6.08524e+07	5.60938e+07	7.19041e+07	7.70445e+07	82	1beta-Hydroxycholic acid; 3b,4b,7a,12a-Tetrahydroxy-5b-cholanoic acid; 2b,3a,7a,12a-Tetrahydroxy-5b-cholanoic acid; 3a,7a,12a,19-Tetrahydroxy-5b-cholanoic acid; 3a,6b,7b,12a-Tetrahydroxy-5b-cholanoic acid;	C24H40O6;
424.246	424.246	424.247	469.259	468.616	469.793	2.88992e+07	3.38198e+07	3.201e+07	3.26573e+07	2.85951e+07	3.25962e+07	4.64595e+07	2.88653e+07	13	Pravastatin;	C23H36O7;
424.246	424.246	424.247	531.385	530.474	531.799	2.66518e+07	2.27404e+07	1.87154e+07	2.32898e+07	2.39251e+07	1.67443e+07	3.30204e+07	3.58649e+07	122	LysoPE(0:0/14:0); LysoPE(14:0/0:0);	C19H40NO7P;
424.247	424.246	424.247	517.94	517.681	518.906	4.34914e+06	3.6511e+06	2.97853e+06	3.65207e+06	4.0633e+06	2.74712e+06	5.43311e+06	5.47468e+06	2470	LysoPE(0:0/14:0); LysoPE(14:0/0:0);	C19H40NO7P;
425.08	425.08	425.08	48.7043	48.4539	54.4582	4.18539e+06	2.36117e+06	4.88355e+06	4.55535e+06	290219	693251	425628	459876	780	Cysteineglutathione disulfide;	C13H22N4O8S2;
425.109	425.109	425.109	835.599	831.762	837.318	1.44501e+06	586601	929770	1.5107e+06	853798	2.65874e+06	1.31602e+06	2.89284e+06	189	6-{[3-(1,2-dihydroxybutyl)-1-oxo-1H-isochromen-7-yl]oxy}-3,4,5-trihydroxyoxane-2-carboxylic acid; 6-{[3-(1,2-dihydroxybutyl)-1-oxo-1H-isochromen-6-yl]oxy}-3,4,5-trihydroxyoxane-2-carboxylic acid; 6-{[3,4-dihydroxy-4-(1-oxo-1H-isochromen-3-yl)butan-2-yl]oxy}-3,4,5-trihydroxyoxane-2-carboxylic acid; 6-[2,3-dihydroxy-1-(1-oxo-1H-isochromen-3-yl)butoxy]-3,4,5-trihydroxyoxane-2-carboxylic acid; 6-{[1,…	C19H22O11;
426.171	426.171	426.171	733.62	733.256	734.412	225668	233701	238253	251925	64309.8	37641.4	50455.5	43311.7	1375	6-Hydroxyfluvastatin; 5-Hydroxyfluvastatin;	C24H26FNO5;
427.079	427.04	427.079	129.8	126.164	130.674	106169	1.40787e+06	1.34443e+06	180838	1.4747e+06	749063	1.26411e+06	625791	6	Garcimangosone D; 3,4,5-trihydroxy-6-{[(3E)-4-(1-oxo-1H-isochromen-3-yl)but-3-en-2-yl]oxy}oxane-2-carboxylic acid; 6-({3-[(1E)-but-1-en-1-yl]-1-oxo-1H-isochromen-7-yl}oxy)-3,4,5-trihydroxyoxane-2-carboxylic acid; 6-({3-[(1E)-but-1-en-1-yl]-1-oxo-1H-isochromen-6-yl}oxy)-3,4,5-trihydroxyoxane-2-carboxylic acid; 6-({3-[(1E)-but-1-en-1-yl]-1-oxo-1H-isochromen-5-yl}oxy)-3,4,5-trihydroxyoxane-2-carboxy…	C19H20O9;
427.183	427.183	427.183	170.305	169.598	170.958	939026	648797	991856	1.30604e+06	2.2434e+06	2.08943e+06	2.00948e+06	2.18578e+06	2237	Pyridinoline;	C18H28N4O8;
427.157	427.157	427.157	749.37	748.87	750.359	3.71501e+07	5.98247e+07	3.91272e+07	4.7853e+07	5.18616e+07	5.03068e+07	5.6707e+07	5.25536e+07	546	Moricizine;	C22H25N3O4S;
427.306	427.306	427.306	791.065	790.392	791.74	184413	71722.3	244692	140243	587820	779174	783296	1.23958e+06	2075	Sorbitan oleate; Glyceryl lactooleate;	C24H44O6;
428.056	428.054	428.057	54.5105	50.9757	55.8801	3.35071e+06	2.54291e+06	1.2741e+06	2.91348e+06	2.14594e+06	2.17665e+06	1.66025e+06	2.00817e+06	25	N-Glycolylneuraminic acid; NeuNGc;	C11H19NO10;
429.075	429.074	429.075	129.861	126.786	130.674	2.20878e+07	2.13303e+07	2.24374e+07	2.11015e+07	1.6373e+07	1.07966e+07	2.03126e+07	1.97995e+07	6	1-Hydroxypyrene glucuronide;	C22H18O7;
429.154	429.153	429.154	185.084	184.559	185.844	2.18126e+07	2.6785e+07	2.50753e+07	2.42303e+07	2.47696e+07	2.03018e+07	2.41579e+07	2.18313e+07	10	L-Tryptophan; D-Tryptophan; 3-Hydroxymethylantipyrine; Ethotoin; (Â±)-Tryptophan;	C11H12N2O2;
429.321	429.267	429.321	838.811	838.176	843.452	33398.4	87608.9	32685.7	78394.8	721432	829617	744985	1.12362e+06	1089	Sorbitan stearate;	C24H46O6;
431.22	431.22	431.22	399.683	399.037	400.064	480126	454507	574474	787988	1.9137e+06	1.8433e+06	2.03231e+06	1.80383e+06	2460	1-(6Z,9Z,12Z-octadecatrienoyl)-glycero-3-phosphate; 1-(9Z,12Z,15Z-octadecatrienoyl)-glycero-3-phosphate; LysoPA(18:3(6Z,9Z,12Z)/0:0); LysoPA(18:3(9Z,12Z,15Z)/0:0);	C21H37O7P;
431.229	431.215	431.23	184.535	184.114	185.952	29479.3	90938.2	16470.4	90219.6	667510	773275	639218	1.11977e+06	10	Glucosyl (2E,6E,10x)-10,11-dihydroxy-2,6-farnesadienoate;	C21H36O9;
433.122	433.122	433.122	115.274	114.704	118.091	2.41805e+06	1.22881e+06	2.69283e+06	3.00809e+06	2.46008e+06	2.16393e+06	2.3898e+06	2.23982e+06	185	1-(1,2,3,4,5-Pentahydroxypent-1-yl)-1,2,3,4-tetrahydro-beta-carboline-3-carboxylate; Tetrahydropentoxyline; Semilepidinoside B; Tryptophan 2-C-mannoside;	C17H22N2O7;
433.236	433.235	433.236	506.743	506.202	507.288	835540	765006	807404	983365	844813	1.07296e+06	926453	951637	2677	LysoPA(0:0/18:2(9Z,12Z)); LysoPA(18:2(9Z,12Z)/0:0);	C21H39O7P;
434.267	434.267	434.267	572.558	571.745	573.045	1.2524e+07	1.07299e+07	9.94155e+06	1.17842e+07	9.22075e+06	7.18698e+06	1.56896e+07	1.44008e+07	121	(12S,15S)-15-O-Demethyl-10,29-dideoxy-11,12-dihydro-striatin C; Erinacine C;	C25H38O6;
435.251	435.251	435.251	866.685	864.86	870.76	1.15122e+06	802423	848058	1.01648e+06	2.01511e+06	520215	2.54914e+06	2.22172e+06	92	LysoPA(0:0/18:1(9Z)); LysoPA(18:1(9Z)/0:0); DHAP(18:0);	C21H41O7P;
436.282	436.282	436.282	624.707	624.305	625.369	2.48447e+08	2.73966e+08	2.28702e+08	2.24583e+08	1.80131e+08	1.53016e+08	2.75423e+08	2.64806e+08	990	simvastatin hydroxy acid;	C25H40O6;
437.215	437.215	437.215	359.466	358.968	360.273	4.34514e+06	3.84547e+06	4.19004e+06	5.06926e+06	9.92234e+06	1.08347e+07	1.06363e+07	1.09923e+07	24	6-Keto-prostaglandin F1a; Thromboxane B2; 20-Hydroxy-PGF2a; 10,11-dihydro-20-dihydroxy-LTB4; Prostaglandin G1;	C20H34O6;
437.213	437.167	437.213	162.386	161.278	166.947	7.50315e+07	7.27851e+07	9.69855e+07	9.9802e+07	586463	6.5171e+07	6.3434e+07	5.51836e+07	30	Pantothenic acid;	C9H17NO5;
437.195	437.194	437.195	442.247	441.877	442.952	94768.9	75288.3	105610	146825	78453.6	71954.5	25712.6	29259.8	1794	1-Hydroxy-3,6,7-trimethoxy-2,8-diprenylxanthone; Kanzonol G; 5,7-dihydroxy-3-[3-hydroxy-4-methoxy-5-(3-methylbut-2-en-1-yl)phenyl]-8-(3-methylbut-2-en-1-yl)-3,4-dihydro-2H-1-benzopyran-4-one;	C26H30O6;
437.286	437.286	437.286	624.707	624.305	625.369	5.50932e+07	6.44759e+07	5.34857e+07	5.30657e+07	4.25236e+07	3.58524e+07	6.52921e+07	6.26713e+07	989	Pangamic acid;	C20H40N2O8;
437.246	437.246	437.327	717.988	716.277	718.527	7.60605e+06	7.89591e+06	7.0712e+06	120613	2.69913e+07	3.11229e+07	2.76084e+07	3.54254e+07	1451	7b-Hydroxy-3-oxo-5b-cholanoic acid; MG(0:0/22:6(4Z,7Z,10Z,13Z,16Z,19Z)/0:0); MG(22:6(4Z,7Z,10Z,13Z,16Z,19Z)/0:0/0:0);	C25H38O4;
438.262	438.262	438.262	565.891	565.046	566.263	8.89372e+06	7.72248e+06	6.14841e+06	6.75257e+06	7.78686e+06	4.83504e+06	1.01663e+07	1.17284e+07	202	LysoPE(0:0/15:0); LysoPE(15:0/0:0);	C20H42NO7P;
438.821	438.821	438.821	874.607	874.319	875.193	317374	241939	330264	171490	94566.2	221046	162242	69086.9	132	Hexachlorophene;	C13H6Cl6O2;
439.124	439.124	439.124	854.742	853.019	857.723	791139	398813	450966	634384	378452	660815	532602	680280	1112	Ginkgolide C;	C20H24O11;
441.071	441.071	441.071	293.726	292.431	294.27	191035	160956	184611	218201	413933	313769	441273	428838	40	N-Desmethylzopiclone;	C16H15ClN6O3;
441.285	441.285	441.285	418.441	417.744	419.071	30222.6	52861.4	68881.8	64075	227510	224176	239620	281380	2657	Ascorbyl stearate;	C24H42O7;
442.121	442.121	442.244	475.38	472.995	480.824	178314	75332.1	95191.8	409851	114510	75538.3	86240.4	172414	1981	3'-Azido-3'-deoxy-5'- O-beta-D-glucopyranuronosylthymidine;	C16H21N5O10;
445.315	445.315	445.315	729.938	729.224	730.528	1.79849e+06	1.55445e+06	1.59643e+06	2.37327e+06	3.17723e+06	2.41441e+06	2.83998e+06	3.23758e+06	91	Stearyl citrate; 2-Stearyl citrate;	C24H44O7;
446.141	446.141	446.141	109.238	108.321	109.79	2.41582e+06	2.26824e+06	2.09292e+06	2.56395e+06	5.70508e+06	6.84031e+06	5.96275e+06	6.40507e+06	2336	Lucuminic acid;	C19H26O12;
446.123	446.122	446.167	131.47	127.224	134.623	3.04934e+06	3.26339e+06	3.1247e+06	623714	2.8589e+06	2.3959e+06	1.60638e+06	1.56051e+06	6	Peonidin 3-rhamnoside;	C22H23O10;
447.274	447.274	447.275	718.089	717.712	719.03	1.21253e+07	1.26747e+07	1.09367e+07	1.31916e+07	5.05977e+07	5.19797e+07	4.71868e+07	6.00008e+07	1451	7b-Hydroxy-3-oxo-5b-cholanoic acid; MG(0:0/22:6(4Z,7Z,10Z,13Z,16Z,19Z)/0:0); MG(22:6(4Z,7Z,10Z,13Z,16Z,19Z)/0:0/0:0);	C25H38O4;
448.137	448.137	448.137	536.848	535.796	538.236	353009	428315	547458	385465	262902	421959	594033	420931	2632	Peonidin 3-rhamnoside;	C22H23O10;
448.306	448.306	448.307	495.424	494.649	495.633	1.24348e+06	1.21661e+06	1.3089e+06	1.39364e+06	1.77543e+06	1.75902e+06	1.77034e+06	1.61681e+06	2415	Deoxycholic acid glycine conjugate; Chenodeoxycholic acid glycine conjugate; Glycoursodeoxycholic acid; Chenodeoxyglycocholic acid;	C26H43NO5;
449.231	449.231	449.231	488.583	487.771	489.18	682081	671894	663442	687000	763814	856304	800979	839955	385	Ascorbyl palmitate;	C22H38O7;
449.23	449.23	449.231	799.034	795.995	799.879	3.83291e+06	2.15524e+06	1.67182e+06	7.52912e+06	3.584e+06	2.64566e+06	1.16236e+07	1.06023e+07	1026	Cadabicine methyl ether;	C26H31N3O4;
449.231	449.23	449.268	783.833	778.792	785.074	1.87672e+06	1.43311e+06	1.57068e+06	1.17805e+06	936054	1.10898e+06	2.07585e+06	1.14342e+06	33	Cadabicine methyl ether;	C26H31N3O4;
450.261	450.261	450.262	552.445	551.763	553.251	1.55527e+08	1.04578e+08	7.7916e+07	1.05542e+08	7.25431e+07	5.4271e+07	9.18982e+07	1.03413e+08	1217	LysoPE(0:0/16:1(9Z)); LysoPE(16:1(9Z)/0:0);	C21H42NO7P;
450.262	450.177	450.262	539.988	535.912	540.842	2.00387e+07	1.56883e+07	1.33356e+07	1.69115e+07	1.07606e+07	8.42859e+06	1.35079e+07	1.93177e+07	176	LysoPE(0:0/16:1(9Z)); LysoPE(16:1(9Z)/0:0);	C21H42NO7P;
451.246	451.246	451.246	782.032	781.197	783.967	1.79859e+06	2.11995e+06	1.24445e+06	3.77989e+06	1.01841e+06	1.19936e+06	3.02836e+06	2.84195e+06	170	PA(10:0/8:0); PA(8:0/10:0);	C21H41O8P;
452.049	452.048	452.049	52.1577	50.9757	53.2796	4.82601e+06	3.82521e+06	4.78912e+06	2.92125e+06	2.88933e+06	1.99503e+06	2.89332e+06	3.66379e+06	838	Flucloxacillin;	C19H17ClFN3O5S;
452.277	452.277	452.277	587.825	587.124	588.192	1.10795e+08	1.04403e+08	7.77204e+07	8.63509e+07	8.20784e+07	5.80908e+07	1.26832e+08	1.41569e+08	58	LysoPE(0:0/16:0); LysoPE(16:0/0:0);	C21H44NO7P;
452.277	452.277	452.278	534.423	533.728	534.85	3.01304e+06	2.84812e+06	2.65687e+06	2.98022e+06	2.11055e+06	1.54306e+06	2.26001e+06	2.55355e+06	61	LysoPE(0:0/16:0); LysoPE(16:0/0:0);	C21H44NO7P;
453.235	453.235	453.236	225.751	224.946	226.584	77615.2	36009	42024.9	97103.8	233105	306124	129960	443899	236	Methyl cellulose; Ethyl cellulose;	C20H38O11;
454.283	454.283	454.283	601.761	601.367	602.423	1.80855e+07	1.652e+07	1.36806e+07	1.46868e+07	1.50004e+07	1.09761e+07	1.91802e+07	2.08528e+07	830	Repaglinide;	C27H36N2O4;
454.283	454.283	454.284	587.825	587.124	588.192	4.15534e+06	3.95502e+06	2.9566e+06	3.26446e+06	3.12669e+06	2.24299e+06	4.7758e+06	5.42148e+06	58	Repaglinide;	C27H36N2O4;
455.097	455.097	455.097	220.483	220.04	221.359	1.27316e+06	1.13135e+06	1.18115e+06	2.16087e+06	1.68242e+06	1.91549e+06	1.85294e+06	1.50142e+06	67	Flavin mononucleotide; Epicatechin 3-O-(3-O-methylgallate); Epicatechin 3-O-(4-methylgallate); 5,7-dihydroxy-2-(4-hydroxy-3-methoxyphenyl)-3,4-dihydro-2H-1-benzopyran-3-yl 3,4,5-trihydroxybenzoate;	C17H21N4O9P; C23H20O10;
457.235	457.235	457.236	781.207	779.818	782.543	591603	511704	331553	598068	534824	478272	780984	666523	690	1-Lyso-2-arachidonoyl-phosphatidate; 1-(5Z,8Z,11Z,14Z-eicosatetraenoyl)-sn-glycero-3-phosphate; LysoPA(20:4(8Z,11Z,14Z,17Z)/0:0);	C23H39O7P;
457.157	457.028	457.158	115.227	114.891	116.388	141147	198711	335603	222326	11220.9	59968.9	9565.7	4732.23	2023	a-L-Fucopyranosyl-(1->2)-b-D-galactopyranosyl-(1->2)-D-xylose;	C17H30O14;
457.247	457.247	457.247	739.311	738.489	741.603	129350	165399	100497	73952.7	180389	84872.3	135973	195879	1241	Erythroskyrin;	C26H33NO6;
459.26	459.259	459.26	488.402	487.617	489.18	368963	311308	345130	414579	353920	338182	362090	355351	385	Ascorbyl palmitate;	C22H38O7;
460.282	460.282	460.283	597.315	596.372	597.723	7.29627e+07	6.78367e+07	5.25803e+07	6.21301e+07	4.97221e+07	3.20947e+07	7.29515e+07	7.52763e+07	88	2,3-Secoporrigenin; Lucidenic acid N;	C27H40O6;
461.172	461.171	461.188	161.835	160.337	162.386	1.81361e+06	1.56245e+06	1.66778e+06	2.23152e+06	673683	883732	775106	867717	30	6-O-Methylarmillaridin;	C25H31ClO6;
461.239	461.239	461.239	364.736	364.322	365.209	115498	150440	137517	163172	361131	198214	399205	157684	2839	Neryl rhamnosyl-glucoside; xi-Linalool 3-[rhamnosyl-(1->6)-glucoside];	C22H38O10;
462.298	462.298	462.298	644.345	643.66	644.875	3.82637e+08	3.54215e+08	2.99142e+08	3.08605e+08	2.91786e+08	2.09968e+08	4.22107e+08	4.29004e+08	35	Lucidenic acid M; LysoPE(P-18:1(9Z)/0:0);	C27H42O6; C23H46NO6P;
463.21	463.209	463.255	337.947	337.095	338.858	79719.8	145248	100403	110769	168075	76182.3	75004.2	99137.5	2471	Dulciol B; Dulciol A; Garcinone E; Na-Hexanoyl-Nb-inosityltryptophan;	C28H32O6; C23H32N2O8;
464.074	464.074	464.074	761.057	760.771	761.487	186751	328998	18512.7	157832	54093	139920	51900.6		862	Glucohesperalin;	C14H27NO10S3;
464.313	464.313	464.314	703.542	702.98	704.223	1.21027e+08	1.37747e+08	1.22066e+08	1.12175e+08	9.31005e+07	6.04051e+07	1.3233e+08	1.46322e+08	73	LysoPE(P-18:0/0:0);	C23H48NO6P;
464.301	464.301	464.301	420.043	419.487	420.711	7.93593e+06	8.39603e+06	8.37121e+06	9.41885e+06	8.63615e+06	8.94142e+06	9.74109e+06	9.26242e+06	2140	Glycocholic acid; 3a,7b,12a-Trihydroxyoxocholanyl-Glycine; Glycohyocholic acid;	C26H43NO6;
464.277	464.277	464.278	574.282	573.547	574.634	2.40916e+06	2.98489e+06	2.17827e+06	2.81974e+06	2.78104e+06	2.82039e+06	5.17406e+06	5.23321e+06	2208	LysoPC(14:1(9Z)/0:0);	C22H44NO7P;
469.152	469.152	469.153	359.466	358.968	360.273	2.12141e+06	1.78288e+06	1.91076e+06	2.21713e+06	4.76402e+06	4.93615e+06	4.65057e+06	4.70329e+06	24	2-amino-4-({1-[(carboxymethyl)-C-hydroxycarbonimidoyl]-2-{[2-(hydroxymethyl)-3-oxo-1-phenylpropyl]sulfanyl}ethyl}-C-hydroxycarbonimidoyl)butanoic acid; 2-amino-4-({1-[(carboxymethyl)-C-hydroxycarbonimidoyl]-2-{[1-(3-hydroxyphenyl)-2-methyl-3-oxopropyl]sulfanyl}ethyl}-C-hydroxycarbonimidoyl)butanoic acid; 2-amino-4-({1-[(carboxymethyl)-C-hydroxycarbonimidoyl]-2-{[1-(4-hydroxyphenyl)-2-methyl-3-oxo…	C20H27N3O8S;
469.256	469.256	469.257	809.648	809.07	810.486	2.78089e+06	2.82283e+06	2.15445e+06	2.60065e+06	3.12928e+06	2.81457e+06	3.24625e+06	6.55774e+06	8	Polysorbate 60;	C22H42O8;
469.257	469.256	469.257	868.426	863.501	870.76	3.17844e+06	1.84469e+06	2.00731e+06	6.20817e+06	8.56082e+06	2.91467e+06	1.12132e+07	1.02681e+07	362	Withanolide; Withanolide A; Methyl lucidenate F;	C28H38O6;
470.078	470.078	470.078	128.748	127.491	129.766	1.92698e+06	2.00296e+06	1.70436e+06	2.53782e+06	3.11043e+06	3.38883e+06	2.90689e+06	1.93068e+06	6	Pyrogallol-2-O-glucuronide; 6-(2,4-dihydroxyphenoxy)-3,4,5-trihydroxyoxane-2-carboxylic acid; 6-(2,5-dihydroxyphenoxy)-3,4,5-trihydroxyoxane-2-carboxylic acid; 6-(3,4-dihydroxyphenoxy)-3,4,5-trihydroxyoxane-2-carboxylic acid; 6-(2,6-dihydroxyphenoxy)-3,4,5-trihydroxyoxane-2-carboxylic acid;	C12H14O9;
474.239	474.239	474.239	471.212	467.054	471.981	3.10225e+07	6.18559e+07	6.57562e+07	2.26884e+07	2.26999e+07	3.7262e+07	6.98501e+07	3.41576e+07	178	Rubraflavone B;	C30H34O5;
474.262	474.262	474.262	565.068	564.674	565.529	613159	543910	655372	598395	406060	278376	408394	555035	2034	LysoPE(0:0/18:3(6Z,9Z,12Z)); LysoPE(0:0/18:3(9Z,12Z,15Z)); LysoPE(18:3(6Z,9Z,12Z)/0:0); LysoPE(18:3(9Z,12Z,15Z)/0:0);	C23H42NO7P;
474.262	474.262	474.262	548.018	547.585	548.407	772485	594456	766657	1.74023e+06	572049	462548	454522	612583	449	LysoPE(0:0/18:3(6Z,9Z,12Z)); LysoPE(0:0/18:3(9Z,12Z,15Z)); LysoPE(18:3(6Z,9Z,12Z)/0:0); LysoPE(18:3(9Z,12Z,15Z)/0:0);	C23H42NO7P;
474.262	474.261	474.284	799.137	793.097	800.305	1.5484e+06	479878	626148	580762	576693	1.13134e+06	3.67627e+06	1.25797e+07	1027	LysoPE(0:0/18:3(6Z,9Z,12Z)); LysoPE(0:0/18:3(9Z,12Z,15Z)); LysoPE(18:3(6Z,9Z,12Z)/0:0); LysoPE(18:3(9Z,12Z,15Z)/0:0);	C23H42NO7P;
474.299	474.298	474.299	631.011	629.439	633.937	393688	346662	263324	199165	342948	131907	592081	255336	287	N-Docosahexaenoyl phenylalanine;	C31H41NO3;
476.277	476.277	476.278	577.085	576.464	577.861	8.5834e+07	6.77483e+07	5.41819e+07	6.26092e+07	4.69557e+07	3.77684e+07	5.85387e+07	7.58758e+07	95	Lucidenic acid G; Lucidenic acid H; Lucidenic acid C;	C27H40O7;
476.277	476.277	476.278	565.046	564.674	566.052	1.8232e+07	1.2992e+07	1.00818e+07	1.51584e+07	8.82326e+06	6.8598e+06	1.19249e+07	1.28959e+07	190	Lucidenic acid G; Lucidenic acid H; Lucidenic acid C;	C27H40O7;
476.314	476.314	476.314	678.112	673.336	679.461	2.4561e+06	709285	1.59153e+06	686953	2.11666e+06	1.56526e+06	2.73146e+06	1.47529e+06	124	Polyporusterone B; Polyporusterone C;	C28H44O6;
478.293	478.292	478.293	622.971	621.994	623.372	6.44204e+08	6.32057e+08	5.30758e+08	5.93719e+08	6.48465e+08	4.91122e+08	7.66072e+08	8.35586e+08	820	Erinacine D; 25-Acetylvulgaroside;	C27H42O7;
478.293	478.292	478.293	609.995	609.441	610.912	1.96677e+08	1.84536e+08	1.3503e+08	1.59737e+08	1.79586e+08	1.1039e+08	2.23225e+08	2.31503e+08	46	Erinacine D; 25-Acetylvulgaroside;	C27H42O7;
478.325	478.325	478.325	520.542	519.682	520.723	873855	867164	1.0038e+06	1.05416e+06	779055	1.13495e+06	1.10382e+06	668760	1818	Gentamicin;	C21H43N5O7;
479.337	479.298	479.337	563.365	562.697	564.816	3.50391e+06	297332	321486	3.21784e+06	1.40737e+06	1.55943e+06	1.45039e+06	1.40551e+06	284	Brassinolide; 24-Epibrassinolide;	C28H48O6;
480.308	480.308	480.308	679.502	679.04	680.261	5.64966e+08	5.75854e+08	4.50744e+08	4.42157e+08	4.44289e+08	3.92571e+08	6.10661e+08	5.9458e+08	23	Crustecdysone; LysoPC(15:0/0:0); LysoPE(0:0/18:0); LysoPE(18:0/0:0);	C27H44O7; C23H48NO7P;
480.308	480.308	480.309	664.364	664.031	665.228	1.51103e+08	1.64519e+08	1.12503e+08	1.15387e+08	1.11686e+08	7.6231e+07	1.70907e+08	1.97352e+08	48	Crustecdysone; LysoPC(15:0/0:0); LysoPE(0:0/18:0); LysoPE(18:0/0:0);	C27H44O7; C23H48NO7P;
481.164	481.164	481.164	81.216	80.0033	81.5144	503067	566473	463607	744858	909910	322996	1.00986e+06	986312	18	Estrone glucuronide; Cubebininolide; 5'-O-Methylmelledonal;	C24H30O8;
481.242	481.241	481.242	359.477	359.139	360.273	376665	272831	446241	399315	666876	691828	765839	763487	877	11-beta-Hydroxyandrosterone-3-glucuronide;	C25H38O9;
482.26	482.26	482.26	799.334	798.414	799.922	6.57224e+06	5.18528e+06	6.16052e+06	5.25761e+06	5.92051e+06	4.6318e+06	1.05195e+07	1.03899e+07	7	N-Acetyl-leukotriene E4;	C25H39NO6S;
482.26	482.26	482.26	783.829	783.091	785.074	8.00343e+06	5.25651e+06	6.71241e+06	5.09393e+06	3.7276e+06	4.40761e+06	9.20355e+06	6.47226e+06	932	N-Acetyl-leukotriene E4;	C25H39NO6S;
482.26	482.259	482.26	809.07	806.391	809.614	4.01801e+06	3.7663e+06	3.46915e+06	4.04193e+06	5.03629e+06	2.30181e+06	3.99512e+06	7.68015e+06	8	N-Acetyl-leukotriene E4;	C25H39NO6S;
482.26	482.26	482.26	767.914	767.268	768.176	3.83062e+06	3.85087e+06	3.21967e+06	5.23929e+06	6.90272e+06	4.08817e+06	8.10531e+06	9.22119e+06	5	N-Acetyl-leukotriene E4;	C25H39NO6S;
482.26	482.26	482.26	760.033	758.684	760.771	4.55222e+06	6.19604e+06	5.97733e+06	1.01492e+07	7.00375e+06	5.31156e+06	8.80949e+06	8.06319e+06	1	N-Acetyl-leukotriene E4;	C25H39NO6S;
482.294	482.294	482.294	601.082	598.801	601.77	2.51341e+06	2.31817e+06	2.61062e+06	1.88885e+06	2.64633e+06	3.65314e+06	3.1337e+06	2.93144e+06	830	Lithocholyltaurine;	C26H45NO5S;
483.295	483.272	483.296	760.202	759.451	760.771	4.8263e+06	4.29624e+06	5.20637e+06	5.78841e+06	4.05037e+06	5.8601e+06	4.85392e+06	5.50568e+06	1	Goshonoside F1; Goshonoside F2;	C26H44O8;
486.22	486.22	486.22	93.2119	92.2564	93.4068	897229	643098	687737	1.1145e+06	1.35388e+06	1.34369e+06	905552	1.37536e+06	289	Ac-Ser-Asp-Lys-Pro-OH;	C20H33N5O9;
486.22	486.22	486.22	202.762	202.077	206.71	34566	35395.6	41872	54881.3	521544	444442	301708	1.65148e+06	1611	Ac-Ser-Asp-Lys-Pro-OH;	C20H33N5O9;
486.272	486.272	486.273	469.259	468.616	469.793	5.02293e+07	5.64668e+07	7.85108e+07	5.3541e+07	4.87726e+07	5.61599e+07	5.29253e+07	5.10271e+07	13	LysoPA(22:5(4Z,7Z,10Z,13Z,16Z)/0:0); LysoPA(22:5(7Z,10Z,13Z,16Z,19Z)/0:0);	C25H41O7P;
486.272	486.272	486.273	457.043	456.337	457.56	2.12721e+07	2.33036e+07	2.45197e+07	2.35198e+07	2.45333e+07	2.26879e+07	2.41643e+07	2.20262e+07	791	LysoPA(22:5(4Z,7Z,10Z,13Z,16Z)/0:0); LysoPA(22:5(7Z,10Z,13Z,16Z,19Z)/0:0);	C25H41O7P;
489.198	489.198	489.199	186.11	184.21	189.867	35717.2		44041	103843	225993	674086	140102	430614	10	Cymorcin diglucoside;	C22H34O12;
491.193	491.192	491.235	81.1272	78.5883	81.578	1.19474e+06	888347	1.52023e+06	1.47193e+06	1.03831e+06	1.68845e+06	1.81426e+06	2.21232e+06	18	Estrone glucuronide; Cubebininolide; 5'-O-Methylmelledonal;	C24H30O8;
491.241	491.241	491.241	821.238	819.673	824.132	9.36327e+06	1.51351e+06	7.19414e+06	2.94299e+06	2.08413e+06	5.72899e+06	2.31907e+06	3.59505e+06	41	LysoPG(18:2(9Z,12Z)/0:0);	C24H45O9P;
491.241	491.241	491.241	869.173	864.86	869.77	896074	731385	794661	900003	2.38593e+06	606413	2.12581e+06	580026	1533	2-(2,4-dihydroxyphenyl)-3-(3,7-dimethylocta-2,6-dien-1-yl)-5,7-dihydroxy-6-(3-methylbut-2-en-1-yl)-3,4-dihydro-2H-1-benzopyran-4-one;	C30H36O6;
492.309	492.309	492.309	632.5	631.738	632.812	838162	713902	544892	711927	720862	695692	1.23531e+06	1.36541e+06	1609	LysoPC(16:1(9Z)/0:0);	C24H48NO7P;
493.257	493.257	493.257	821.34	818.373	822.142	7.40468e+06	6.23247e+06	5.92309e+06	7.79577e+06	1.08748e+07	2.21113e+06	1.30976e+07	2.25013e+06	41	LysoPG(18:2(9Z,12Z)/0:0);	C24H45O9P;
493.293	493.293	493.335	774.112	768.973	774.65	92208.9	145486	46900.7	56570.3	84064.1	156549	67590.3	57143.3	1298	PA(8:0/13:0); PA(8:0/a-13:0); PA(8:0/i-13:0);	C24H47O8P;
494.325	494.324	494.325	719.641	719.039	720.407	1.13727e+06	1.56016e+06	654929	908295	939285	617184	1.85057e+06	1.9469e+06	1369	LysoPC(16:0/0:0); LysoPC(0:0/16:0);	C24H50NO7P;
494.325	494.324	494.325	706.886	706.179	707.557	1.15991e+06	917584	752266	754444	1.00922e+06	713245	1.75077e+06	2.23871e+06	2126	LysoPC(16:0/0:0); LysoPC(0:0/16:0);	C24H50NO7P;
495.162	495.162	495.162	268.457	267.137	269.038	69553.1	86067.7	94958.1	66463.3	66521.3	58040.2	62654.1	30064.4	1883	Cappariloside B;	C22H28N2O11;
495.272	495.272	495.351	799.545	798.517	801.237	1.68405e+06	1.4414e+06	1.49203e+06	678744	1.00742e+06	1.33989e+06	4.80275e+06	2.98701e+06	624	Absinthin; Anabsinthin;	C30H40O6;
495.272	495.272	495.272	781.803	779.818	783.829	1.537e+06	853158	1.37128e+06	1.14136e+06	2.14596e+06	1.24886e+06	1.38621e+06	2.74604e+06	170	1-Stearoylglycerophosphoglycerol; 2-Stearoylglycerophosphoglycerol;	C24H49O9P;
496.267	496.267	496.268	726.04	722.821	728.493	3.20541e+06	872922	2.15842e+06	2.5247e+06	2.74006e+06	943753	2.16018e+06	4.05003e+06	1588	LysoPS(16:0/0:0);	C22H44NO9P;
496.267	496.267	496.268	881.477	879.913	882.853	736909	723192	531788	795843	768553	459367	996369	970799	2187	LysoPS(16:0/0:0);	C22H44NO9P;
497.062	497.062	497.062	128.772	125.937	133.902	1.54215e+06	750435	1.84325e+06	661190	1.07099e+06	1.44816e+06	1.4644e+06	601571	6	1-Hydroxypyrene glucuronide;	C22H18O7;
498.262	498.262	498.262	544.312	543.938	545.174	3.55117e+06	2.39132e+06	3.13416e+06	4.41971e+06	1.61679e+06	1.99139e+06	1.94907e+06	2.2459e+06	257	LysoPE(0:0/20:5(5Z,8Z,11Z,14Z,17Z)); LysoPE(20:5(5Z,8Z,11Z,14Z,17Z)/0:0);	C25H42NO7P;
498.939	498.907	498.94	54.4672	51.0415	54.7952	1.87896e+06	2.10148e+06	1.86908e+06	1.82709e+06	3.21895e+06	3.44406e+06	1.58968e+06	2.38799e+06	25	Perfluorononanoic acid;	C9HF17O2;
502.293	502.293	502.293	621.81	621.284	622.364	6.73236e+06	4.55208e+06	5.16272e+06	6.8874e+06	2.71283e+06	3.13657e+06	3.00607e+06	3.55816e+06	827	LysoPE(0:0/20:3(11Z,14Z,17Z)); LysoPE(0:0/20:3(5Z,8Z,11Z)); LysoPE(0:0/20:3(8Z,11Z,14Z)); LysoPE(20:3(11Z,14Z,17Z)/0:0); LysoPE(20:3(5Z,8Z,11Z)/0:0);	C25H46NO7P;
504.309	504.309	504.309	650.866	650.209	651.654	1.19527e+07	1.00619e+07	7.69099e+06	9.82918e+06	5.67415e+06	4.45891e+06	6.78746e+06	2.03195e+07	2135	Desglucocoroloside;	C29H44O7;
507.272	507.272	507.272	820.87	819.673	821.473	2.63338e+08	3.52564e+07	2.14132e+08	1.39707e+08	5.36631e+07	1.53447e+08	1.14741e+08	9.57568e+07	41	LysoPG(18:2(9Z,12Z)/0:0);	C24H45O9P;
507.272	507.272	507.272	870.389	868.92	870.76	2.41975e+07	2.09318e+07	2.30787e+07	5.55389e+07	1.22425e+07	1.24885e+07	1.34611e+07	1.59317e+07	111	LysoPG(18:2(9Z,12Z)/0:0);	C24H45O9P;
507.441	507.441	507.441	754.27	753.69	754.539	1.44309e+06	1.71887e+06	1.41074e+06	2.30139e+06	2.80607e+06	3.288e+06	3.75304e+06	1.69165e+06	1164	FAHFA(16:1(9Z)/5-O-16:0); FAHFA(16:1(9Z)/7-O-16:0); FAHFA(16:1(9Z)/8-O-16:0); FAHFA(16:1(9Z)/9-O-16:0); FAHFA(16:1(9Z)/10-O-16:0);	C32H60O4;
508.34	508.34	508.34	573.086	572.737	573.771	379186	316982	248390	352002	421483	245377	579991	589080	2715	LysoPE(0:0/20:0); LysoPE(20:0/0:0); LysoPC(17:0/0:0);	C25H52NO7P;
509.287	509.287	509.288	866.226	863.761	867.068	7.69484e+07	9.08135e+07	9.53427e+07	7.74304e+07	1.18567e+08	1.11138e+08	1.4144e+08	1.32915e+08	92	LysoPG(18:1(9Z)/0:0);	C24H47O9P;
509.287	509.287	509.288	457.043	456.337	457.56	1.29485e+07	1.01211e+07	8.17064e+06	1.04384e+07	9.92675e+06	1.33598e+07	9.23795e+06	1.21271e+07	795	LysoPG(18:1(9Z)/0:0);	C24H47O9P;
509.287	509.287	509.287	470.844	466.685	471.735	6.07787e+06	1.51831e+07	6.8567e+06	7.4063e+06	1.89386e+07	1.85184e+07	6.97947e+06	2.46489e+07	1912	LysoPG(18:1(9Z)/0:0);	C24H47O9P;
511.303	511.265	511.303	809.036	806.86	810.326	5.96745e+06	8.76571e+06	8.77282e+06	6.54585e+06	9.77356e+06	464893	1.0303e+07	517703	8	LysoPI(18:1(9Z)/0:0);	C27H51O12P;
511.303	511.303	511.303	781.85	780.42	783.088	1.99562e+07	2.27216e+07	1.09616e+07	1.36893e+07	9.25181e+06	2.32097e+07	1.71283e+07	2.45613e+07	170	1-Stearoylglycerophosphoglycerol; 2-Stearoylglycerophosphoglycerol;	C24H49O9P;
511.303	511.303	511.463	749.517	749.062	750.599	1.03071e+07	7.65326e+06	6.91444e+06	8.49889e+06	1.22126e+07	6.6753e+06	8.67757e+06	1.88267e+07	2	1-Stearoylglycerophosphoglycerol; 2-Stearoylglycerophosphoglycerol;	C24H49O9P;
511.303	511.303	511.463	767.972	766.725	768.672	1.58354e+07	1.62437e+07	1.34361e+07	1.48216e+07	1.60811e+07	1.86757e+07	1.61653e+07	3.9171e+07	5	1-Stearoylglycerophosphoglycerol; 2-Stearoylglycerophosphoglycerol;	C24H49O9P;
513.231	513.231	513.232	168.189	167.499	168.294	24704.3	24266.9	28890.6		459455	976221	272763	635408	1140	Telmisartan;	C33H30N4O2;
516.285	516.285	516.286	568.89	568.432	569.64	3.12495e+06	2.46895e+06	2.48095e+06	2.67035e+06	2.18214e+06	1.95033e+06	2.8042e+06	2.96016e+06	1674	LysoPC(15:0/0:0); LysoPE(0:0/18:0); LysoPE(18:0/0:0);	C23H48NO7P;
518.249	518.249	518.249	540.064	539.621	540.842	875633	710474	612746	745354	485364	419851	603271	703535	176	LysoPE(0:0/16:1(9Z)); LysoPE(16:1(9Z)/0:0);	C21H42NO7P;
518.249	518.249	518.249	552.387	551.714	552.796	4.13809e+06	3.94016e+06	3.01874e+06	3.79597e+06	2.94377e+06	2.32894e+06	3.42852e+06	4.01725e+06	1217	LysoPE(0:0/16:1(9Z)); LysoPE(16:1(9Z)/0:0);	C21H42NO7P;
518.285	518.285	518.286	663.398	662.68	664.078	404391	498912	365993	404854	361472	268913	486299	447399	298	Vignatic acid B;	C27H41N3O7;
520.265	520.265	520.265	587.773	587.124	588.192	3.07881e+06	3.39763e+06	2.49017e+06	2.57627e+06	3.11435e+06	2.27779e+06	4.07062e+06	4.40412e+06	58	LysoPE(0:0/16:0); LysoPE(16:0/0:0);	C21H44NO7P;
521.261	521.26	521.261	643.66	642.369	646.204	745211	473653	827522	734594	663732	817962	858944	948368	35	7,8-Dihydrovomifoliol 9-[apiosyl-(1->6)-glucoside]; 3b,6a-Dihydroxy-alpha-ionol 9-[apiosyl-(1->6)-glucoside];	C24H40O12;
522.283	522.283	522.283	870.483	869.77	870.76	7.6897e+06	6.60447e+06	6.74475e+06	6.8425e+06	1.06238e+07	5.09967e+06	1.13586e+07	1.42697e+07	111	Physangulide;	C28H42O9;
522.283	522.283	522.283	463.176	462.334	465.44	3.42068e+06	3.66818e+06	3.27667e+06	2.54135e+06	2.0949e+06	2.35864e+06	2.24018e+06	7.12616e+06	1919	1-Oleoylglycerophosphoserine; LysoPS(18:1(9Z)/0:0);	C24H46NO9P;
523.275	523.275	523.276	703.932	702.98	704.817	503713	648411	572617	554412	381037	345379	449270	451504	73	7,8-Dihydro-3b,6a-dihydroxy-alpha-ionol 9-[apiosyl-(1->6)-glucoside];	C24H42O12;
523.286	523.286	523.472	870.389	865.118	870.76	2.03843e+06	1.78757e+06	1.79149e+06	1.79733e+06	2.63161e+06	1.32385e+06	2.96864e+06	3.80973e+06	111	(1S,16R)-5,7,11-trihydroxy-3-[3-hydroxy-1-(2-methyl-1,3-thiazol-4-yl)prop-1-en-2-yl]-8,8,10,12,16-pentamethyl-17-oxa-4-azabicyclo[14.1.0]heptadec-4-en-9-one; (1S,16R)-5,7,10,11-tetrahydroxy-8,8,10,12,16-pentamethyl-3-[1-(2-methyl-1,3-thiazol-4-yl)prop-1-en-2-yl]-17-oxa-4-azabicyclo[14.1.0]heptadec-4-en-9-one; (1S,16R)-5,7,11,12-tetrahydroxy-8,8,10,12,16-pentamethyl-3-[1-(2-methyl-1,3-thiazol-4-yl…	C27H42N2O6S;
524.299	524.299	524.3	870.526	869.77	871.909	1.75649e+06	2.39596e+06	2.99252e+06	3.04933e+06	2.06173e+06	2.31825e+06	1.14557e+06	2.50785e+06	111	LysoPG(18:2(9Z,12Z)/0:0);	C24H45O9P;
526.314	526.314	526.314	568.921	568.432	569.64	3.08556e+07	2.83765e+07	2.68537e+07	3.20922e+07	2.17111e+07	1.81603e+07	2.83689e+07	2.93407e+07	1674	LysoPC(15:0/0:0); LysoPE(0:0/18:0); LysoPE(18:0/0:0);	C23H48NO7P;
526.293	526.293	526.293	594.946	594.568	595.686	2.08074e+07	1.53868e+07	1.6977e+07	2.39485e+07	1.19013e+07	1.33779e+07	1.56323e+07	2.32284e+07	129	LysoPE(0:0/22:5(4Z,7Z,10Z,13Z,16Z)); LysoPE(0:0/22:5(7Z,10Z,13Z,16Z,19Z)); LysoPE(22:5(4Z,7Z,10Z,13Z,16Z)/0:0); LysoPE(22:5(7Z,10Z,13Z,16Z,19Z)/0:0);	C27H46NO7P;
526.351	526.351	526.352	626.521	625.635	627.981	1.25573e+07	8.73741e+06	1.04734e+07	1.36903e+07	4.45878e+06	6.61801e+06	2.24017e+06	4.74598e+06	980	Daphniphylline;	C32H49NO5;
527.296	527.296	527.297	613.874	613.502	614.573	9.52306e+06	5.37279e+06	6.38237e+06	8.45069e+06	4.52088e+06	4.83274e+06	5.47342e+06	6.33362e+06	77	Isodesmosine;	C24H40N5O8;
527.277	527.277	527.278	865.118	859.446	867.239	486054	453617	173248	218235	290205	220348	770231	240853	92	LysoPG(18:1(9Z)/0:0);	C24H47O9P;
528.285	528.285	528.286	555.135	554.15	555.951	1.24363e+07	9.25946e+06	9.56361e+06	1.0789e+07	7.19751e+06	6.38036e+06	8.07272e+06	9.23266e+06	72	LysoPC(16:1(9Z)/0:0);	C24H48NO7P;
529.304	529.304	529.305	846.677	843.839	847.638	86875.3	161652	224910		383673	268864	218091	768040	1090	Kukoamine A; Kukoamine B; Kukoamine C; Kukoamine D;	C28H42N4O6;
530.285	530.285	530.286	643.717	643.294	644.409	1.00884e+07	1.01351e+07	9.08234e+06	8.26398e+06	9.06675e+06	7.31972e+06	1.18881e+07	1.18369e+07	35	LysoPE(P-18:1(9Z)/0:0);	C23H46NO6P;
530.324	530.324	530.325	679.861	679.223	680.818	2.90986e+06	2.24442e+06	2.3163e+06	2.72488e+06	1.67867e+06	1.47242e+06	1.79599e+06	1.92246e+06	23	3-keto Fusidic acid;	C31H46O7;
530.301	530.301	530.301	606.472	605.399	607.451	1.79201e+07	3.30435e+07	1.98707e+07	2.15808e+07	1.9554e+07	1.99072e+07	2.1575e+07	3.31779e+07	28	LysoPC(16:0/0:0); LysoPC(0:0/16:0);	C24H50NO7P;
532.176	532.176	532.176	128.969	126.962	131.194	983820	1.0088e+06	1.06337e+06	879155	784735	707644	1.39786e+06	1.32267e+06	6	Validamycin A;	C20H35NO13;
532.301	532.301	532.302	703.542	702.98	704.223	4.58979e+06	5.21206e+06	5.05672e+06	4.56629e+06	3.83442e+06	2.56261e+06	5.26787e+06	5.52692e+06	73	LysoPE(P-18:0/0:0);	C23H48NO6P;
536.299	536.298	536.299	538.399	537.606	538.758	3.85977e+06	2.45777e+06	3.34581e+06	5.23062e+06	1.74761e+06	1.59371e+06	1.60802e+06	1.95083e+06	302	Corchorosol A;	C29H44O9;
537.139	537.139	537.14	359.61	359.23	360.447	275703	210044	328410	277239	405124	360607	381421	407652	24	3,4,5-trihydroxy-6-{3-hydroxy-5-[(E)-2-(4-hydroxyphenyl)ethenyl]-2-[(1E)-3-methylbuta-1,3-dien-1-yl]phenoxy}oxane-2-carboxylic acid; 6-{4-[(E)-2-{3,5-dihydroxy-4-[(1E)-3-methylbuta-1,3-dien-1-yl]phenyl}ethenyl]phenoxy}-3,4,5-trihydroxyoxane-2-carboxylic acid;	C25H26O9;
537.246	537.225	537.319	808.991	807.756	810.345	246312	493364	676701	504234	296586	1.24482e+06	1.89044e+06	467348	8	Polysorbate 60;	C22H42O8;
538.314	538.314	538.314	555.221	554.15	556.313	1.36941e+08	1.06987e+08	1.05557e+08	1.24896e+08	7.20097e+07	1.30219e+08	8.17995e+07	9.98901e+07	72	LysoPC(16:1(9Z)/0:0);	C24H48NO7P;
539.241	539.241	539.298	799.78	799.072	800.383	3.97068e+06	619385	4.72846e+06	382195	2.74296e+06	3.06435e+06	774891	4.25406e+06	7	Enkephalin L;	C28H37N5O7;
540.245	540.244	540.245	799.78	799.334	799.879	1.21075e+06	1.25525e+06	1.38328e+06	1.30219e+06	712956	736015	714929	834562	7	Enkephalin L;	C28H37N5O7;
540.33	540.329	540.33	605.793	605.399	606.472	5.62811e+08	5.63542e+08	5.02108e+08	5.64679e+08	4.4155e+08	3.97141e+08	5.69355e+08	4.94832e+08	28	LysoPC(16:0/0:0); LysoPC(0:0/16:0);	C24H50NO7P;
541.262	541.262	541.263	167.898	167.499	168.21	48266.7	51626.9	136638	158562	403330	880438	243211	468398	1136	Cortolone-3-glucuronide;	C27H42O11;
543.256	543.256	543.257	638.203	633.937	639.651	301519	190148	134409	218431	443233	230954	460583	252631	3048	Perindopril Acyl-beta-D-glucuronide;	C25H40N2O11;
544.316	544.316	544.317	644.723	643.66	645.61	951840	998776	1.06376e+06	1.1663e+06	1.25482e+06	1.09854e+06	1.27796e+06	1.23814e+06	35	LysoPE(0:0/20:0); LysoPE(20:0/0:0); LysoPC(17:0/0:0);	C25H52NO7P;
544.267	544.267	544.268	676.361	672.638	677.57	5.825e+06	4.80134e+06	2.71551e+06	3.57734e+06	9.23379e+06	6.27548e+06	7.96709e+06	9.06149e+06	2426	Physagulin F;	C30H40O9;
545.271	545.271	545.271	676.958	676.361	677.57	1.14903e+06	785045	603667	1.11351e+06	2.88739e+06	1.75723e+06	2.88563e+06	2.59072e+06	2427	Perindopril Acyl-beta-D-glucuronide;	C25H40N2O11;
548.148	548.148	548.148	129.376	126.786	130.144	1.1063e+07	1.0106e+07	1.11985e+07	1.12298e+07	1.30659e+07	6.82272e+06	1.19787e+07	1.16812e+07	6	Acrimarine H; 2-amino-4-({1-[(carboxymethyl)-C-hydroxycarbonimidoyl]-2-{[2-hydroxy-1-(4-methoxyphenyl)-3-oxopentyl]sulfanyl}ethyl}-C-hydroxycarbonimidoyl)butanoic acid; 2-amino-4-({1-[(carboxymethyl)-C-hydroxycarbonimidoyl]-2-{[1-hydroxy-1-(4-methoxyphenyl)-3-oxopentan-2-yl]sulfanyl}ethyl}-C-hydroxycarbonimidoyl)butanoic acid;	C30H27NO7; C22H31N3O9S;
548.296	548.296	548.296	679.434	678.519	680.261	1.07295e+07	1.73624e+07	1.02647e+07	9.01114e+06	1.85633e+07	9.80044e+06	2.09597e+07	1.11593e+07	23	LysoPC(15:0/0:0); LysoPE(0:0/18:0); LysoPE(18:0/0:0);	C23H48NO7P;
548.296	548.296	548.297	664.345	664.031	665.228	6.36974e+06	6.90732e+06	4.38776e+06	4.29673e+06	5.83385e+06	3.7877e+06	7.68557e+06	6.45653e+06	48	LysoPC(15:0/0:0); LysoPE(0:0/18:0); LysoPE(18:0/0:0);	C23H48NO7P;
552.366	552.366	552.367	646.372	645.782	647.067	3.40486e+07	3.24227e+07	2.90335e+07	3.34941e+07	1.94516e+07	1.62663e+07	2.55875e+07	2.20228e+07	159	Cyclopassifloic acid E; Nonadecylresorcinol glucuronide;	C31H52O8;
552.33	552.33	552.33	590.459	589.564	590.875	1.49599e+07	1.15573e+07	1.28454e+07	1.60658e+07	1.63757e+07	1.29747e+07	1.83421e+07	2.02499e+07	184	Lithocholate 3-O-glucuronide;	C30H48O9;
553.314	553.314	553.314	809.126	806.86	809.648	696936	834732	709401	596749	547685	533058	651278	759688	8	LysoPI(18:1(9Z)/0:0);	C27H51O12P;
554.259	554.259	554.26	799.842	799.334	801.237	1.51707e+06	1.75214e+06	1.82859e+06	1.82435e+06	1.08896e+06	1.44154e+06	1.06574e+06	1.13584e+06	7	Enkephalin L;	C28H37N5O7;
554.345	554.345	554.346	644.723	644.018	645.076	1.57553e+07	1.6033e+07	1.67155e+07	1.50571e+07	1.52448e+07	1.24304e+07	1.7337e+07	1.96493e+07	35	Notoginsenoside R10; LysoPE(0:0/20:0); LysoPE(20:0/0:0); LysoPC(17:0/0:0);	C30H50O9; C25H52NO7P;
554.346	554.345	554.346	630.8	629.983	631.47	6.70137e+06	5.11678e+06	4.49518e+06	5.4228e+06	6.30041e+06	4.4318e+06	7.24789e+06	7.60162e+06	2564	Notoginsenoside R10;	C30H50O9;
554.301	554.301	554.301	580.592	579.78	581.387	3.0316e+06	3.48078e+06	2.39973e+06	4.23824e+06	3.47733e+06	3.03583e+06	4.15672e+06	4.26365e+06	38	LysoPC(18:2(9Z,12Z)/0:0); LysoPC(0:0/18:2(9Z,12Z));	C26H50NO7P;
555.272	555.272	555.272	870.294	869.379	870.76	1.82244e+07	1.82164e+07	2.31463e+07	2.10201e+07	1.58143e+07	8.91975e+06	1.39354e+07	7.90491e+06	111	Enkephalin L;	C28H37N5O7;
555.272	555.272	555.272	844.669	838.454	848.235	6.46564e+06	1.02541e+07	7.32697e+06	8.03853e+06	6.14467e+06	4.74101e+06	6.48334e+06	4.9048e+06	1092	Enkephalin L;	C28H37N5O7;
555.272	555.271	555.272	830.906	829.514	831.762	7.5322e+06	9.53532e+06	1.08332e+07	1.2646e+07	1.02215e+07	1.06716e+07	1.04168e+07	1.08019e+07	81	Enkephalin L;	C28H37N5O7;
556.276	556.275	556.276	870.294	869.379	870.76	5.59949e+06	5.54414e+06	7.03182e+06	6.31964e+06	4.86127e+06	2.58878e+06	2.85673e+06	2.51414e+06	111	Enkephalin L;	C28H37N5O7;
556.275	556.275	556.275	808.292	807.679	809.183	6.77582e+07	8.1234e+07	7.76674e+07	9.28798e+07	1.15595e+08	1.21625e+08	5.48099e+07	9.2243e+07	36	Enkephalin L;	C28H37N5O7;
556.275	556.275	556.276	844.669	843.452	848.235	1.96418e+06	3.16145e+06	2.01023e+06	2.90781e+06	2.51109e+06	1.76339e+06	3.80588e+06	2.67535e+06	1084	Enkephalin L;	C28H37N5O7;
556.275	556.275	556.275	799.78	798.493	800.383	4.68587e+07	4.68276e+07	4.89714e+07	4.39037e+07	3.34168e+07	3.9334e+07	4.83681e+07	5.092e+07	7	Enkephalin L;	C28H37N5O7;
556.275	556.275	556.275	830.82	829.607	832.702	2.35431e+06	2.83372e+06	2.48709e+06	3.94824e+06	2.98211e+06	3.32058e+06	3.0238e+06	2.82651e+06	1354	Enkephalin L;	C28H37N5O7;
557.278	557.277	557.387	808.313	807.679	810.035	1.53478e+07	2.60721e+07	1.5322e+07	1.83685e+07	2.13277e+07	2.28823e+07	1.5767e+07	1.74426e+07	8	Glycinoeclepin B;	C31H42O9;
558.332	558.332	558.332	686.261	684.851	688.272	3.08165e+07	2.16739e+07	2.16088e+07	3.23874e+07	1.00246e+07	2.17374e+07	2.0326e+07	2.05799e+07	51	LysoPC(18:0/0:0); LysoPC(0:0/18:0); Platelet-activating factor;	C26H54NO7P;
562.171	562.171	562.172	111.078	109.962	112.54	208393	209467	162097	362943	1.03115e+06	1.07493e+06	682310	790678	2337	2-amino-4-({1-[(carboxymethyl)-C-hydroxycarbonimidoyl]-2-{[1-(6,7-dimethoxy-2H-1,3-benzodioxol-5-yl)-1,3-dihydroxypropan-2-yl]sulfanyl}ethyl}-C-hydroxycarbonimidoyl)butanoic acid; 2-amino-4-({1-[(carboxymethyl)-C-hydroxycarbonimidoyl]-2-{[1-(6,7-dimethoxy-2H-1,3-benzodioxol-5-yl)-2,3-dihydroxypropyl]sulfanyl}ethyl}-C-hydroxycarbonimidoyl)butanoic acid;	C22H31N3O12S;
562.956	562.956	562.956	791.041	788.619	791.829	520520	442360	386751	512568	683570	636492	893998	806768	204	Perfluoroundecanoic acid;	C11HF21O2;
564.33	564.33	564.33	580.534	579.78	581.074	6.1786e+07	5.20393e+07	4.88876e+07	7.42672e+07	4.24556e+07	3.76989e+07	5.06325e+07	5.37208e+07	38	LysoPC(18:2(9Z,12Z)/0:0); LysoPC(0:0/18:2(9Z,12Z));	C26H50NO7P;
566.198	566.198	566.199	129.376	128.302	130.32	1.07114e+06	1.03314e+06	1.12761e+06	1.24155e+06	1.06804e+06	1.14439e+06	1.24792e+06	1.29125e+06	6	Cascaroside C; Aloinoside B; 3,4,5-trihydroxy-6-({7,8,15-trihydroxy-16,17-dimethoxy-9-oxotricyclo[12.3.1.1Â²,â¶]nonadeca-1(17),2,4,6(19),14(18),15-hexaen-3-yl}oxy)oxane-2-carboxylic acid; 3,4,5-trihydroxy-6-({12,13,17-trihydroxy-3,4-dimethoxy-11-oxotricyclo[12.3.1.1Â²,â¶]nonadeca-1(17),2,4,6(19),14(18),15-hexaen-5-yl}oxy)oxane-2-carboxylic acid; 3,4,5-trihydroxy-6-({8,13,15-trihydroxy-16,17-dim…	C27H32O13;
569.272	569.272	569.273	809.183	807.844	810.345	2.11598e+06	2.4766e+06	1.94768e+06	2.49192e+06	2.78023e+06	3.90318e+06	5.10085e+06	6.50833e+06	8	LysoPI(18:1(9Z)/0:0);	C27H51O12P;
570.333	570.332	570.378	661.134	658.757	661.638	628506	550127	559622	678634	847574	672476	1.04489e+06	1.52167e+06	227	LysoPE(0:0/22:1(13Z)); LysoPE(22:1(13Z)/0:0);	C27H54NO7P;
570.356	570.355	570.357	627.227	626.64	627.981	344173	359301	382421	493380	267246	359455	473373	408571	980	LysoPC(22:4(7Z,10Z,13Z,16Z)/0:0);	C30H54NO7P;
571.288	571.266	571.288	809.376	808.292	810.958	1.36003e+06	1.62573e+06	1.40622e+06	1.42489e+06	3.1241e+06	304305	3.1254e+06	4.82926e+06	8	Kinetensin 4-7;	C26H37N9O6;
574.312	574.312	574.312	695.267	694.76	695.933	936441	901803	840376	893275	1.14987e+06	723318	1.44273e+06	1.74926e+06	146	Ganoderic acid alpha; Ganoderic acid K;	C32H46O9;
580.361	580.361	580.361	661.554	660.935	662.108	9.79325e+06	5.47732e+06	5.28919e+06	6.67897e+06	7.36633e+06	6.14007e+06	1.41112e+07	1.27836e+07	227	LysoPE(0:0/22:1(13Z)); LysoPE(22:1(13Z)/0:0);	C27H54NO7P;
581.203	581.203	581.203	861.043	852.733	861.802	770397	636240	515787	674485	568356	596366	1.56722e+06	1.49508e+06	63	6-{4-[3-(3,7-dimethylocta-2,6-dien-1-yl)-7-hydroxy-4-oxo-4H-chromen-2-yl]-3-hydroxyphenoxy}-3,4,5-trihydroxyoxane-2-carboxylic acid; 6-{2-[3-(3,7-dimethylocta-2,6-dien-1-yl)-7-hydroxy-4-oxo-4H-chromen-2-yl]-5-hydroxyphenoxy}-3,4,5-trihydroxyoxane-2-carboxylic acid; 6-{[2-(2,4-dihydroxyphenyl)-3-(3,7-dimethylocta-2,6-dien-1-yl)-4-oxo-4H-chromen-7-yl]oxy}-3,4,5-trihydroxyoxane-2-carboxylic acid;	C31H34O11;
583.273	583.273	583.273	172.348	171.666	173.981	133983	185754	189763	191590	1.61117e+06	2.54924e+06	1.05983e+06	1.3914e+06	2248	Ouabain; Glycosides;	C29H44O12;
583.309	583.309	583.31	232.017	231.297	232.786	181002	173800	164110	287100	1.17641e+06	3.71527e+06	563991	1.08134e+06	1829	Cholic acid glucuronide;	C30H48O11;
584.348	584.348	584.348	699.903	699.251	700.306	2.89686e+06	2.8773e+06	2.75914e+06	2.90847e+06	3.32062e+06	2.51568e+06	4.46393e+06	4.61321e+06	158	LysoPC(20:1(11Z)/0:0); PC(18:1(9Z)e/2:0);	C28H56NO7P;
584.27	584.27	584.313	225.837	224.946	232.474	229130	316023	240768	289825	298366	1.11347e+06	311685	304292	2273	Tigecycline;	C29H39N5O8;
592.361	592.322	592.362	633.821	629.355	635.099	2.34075e+06	1.85038e+06	1.91624e+06	2.05651e+06	1.96242e+06	1.20533e+06	704721	2.37722e+06	37	Agavoside A;	C33H52O9;
592.361	592.361	592.361	647.791	647.353	648.523	1.43051e+07	2.422e+07	1.20823e+07	1.57751e+07	1.0144e+07	8.21745e+06	2.29322e+07	1.38136e+07	2044	Agavoside A;	C33H52O9;
594.377	594.377	594.377	699.993	699.327	700.788	2.52745e+07	2.38238e+07	2.21521e+07	2.53889e+07	2.49079e+07	2.10266e+07	3.6337e+07	3.94554e+07	158	LysoPC(20:1(11Z)/0:0); PC(18:1(9Z)e/2:0);	C28H56NO7P;
595.38	595.38	595.381	699.993	699.327	700.788	8.17835e+06	7.78454e+06	7.1567e+06	7.87635e+06	7.9185e+06	6.39123e+06	1.19748e+07	1.48091e+07	1798	7,8-Dehydroastaxanthianthin;	C40H50O4;
595.381	595.38	595.381	685.594	684.851	686.305	1.47692e+06	1.44203e+06	812125	1.11519e+06	1.24024e+06	990662	2.04412e+06	1.31361e+06	1042	7,8-Dehydroastaxanthianthin;	C40H50O4;
595.288	595.287	595.288	761.057	760.771	762.777	525266	375142	729459	886050	1.38642e+06	1.00191e+06	2.19769e+06	1.585e+06	22	LysoPI(18:2(9Z,12Z)/0:0);	C27H49O12P;
597.304	597.304	597.304	870.294	869.379	870.76	1.01989e+07	5.8758e+06	7.65624e+06	5.83065e+06	1.04803e+07	1.03399e+07	1.45014e+07	1.04362e+07	111	LysoPI(18:1(9Z)/0:0);	C27H51O12P;
597.304	597.304	597.305	809.648	807.844	810.958	1.61148e+06	1.13491e+06	1.6207e+06	724799	1.62493e+06	1.43217e+06	2.08274e+06	3.01249e+06	8	LysoPI(18:1(9Z)/0:0);	C27H51O12P;
597.304	597.304	597.304	831.7	829.514	833.624	3.18812e+06	1.1217e+07	8.54478e+06	3.93804e+06	5.9874e+06	8.80564e+06	3.16554e+07	1.04765e+07	1360	LysoPI(18:1(9Z)/0:0);	C27H51O12P;
606.074	606.073	606.074	64.5624	63.1377	65.9838	2.63008e+06	2.50266e+06	3.10311e+06	2.63046e+06	1.27522e+06	2.11759e+06	1.31977e+06	1.32931e+06	2185	Uridine diphosphate-N-acetylglucosamine; Uridine diphosphate-N-acetylgalactosamine; UDP-N-acetyl-D-mannosamine; UDP-N-acetyl-alpha-D-galactosamine;	C17H27N3O17P2;
609.509	609.487	609.545	767.899	766.924	769.303	1.0885e+06	921061	1.53436e+06	1.5748e+06	2.25759e+06	1.25127e+06	1.23104e+06	2.28921e+06	599	Glycerol 1,3-didodecanoate 2-decanoate; Glycerol 1-dodecanoate 2-tetradecanoate 3-octanoate; TG(10:0/i-12:0/i-12:0); TG(10:0/i-16:0/8:0); TG(8:0/12:0/i-14:0);	C37H70O6;
610.245	610.244	610.245	555.135	554.15	556.59	1.84732e+06	1.60318e+06	1.35244e+06	2.41906e+06	1.19421e+06	1.06121e+06	1.30856e+06	1.62356e+06	72	Rhodin G7;	C34H34N4O7;
612.387	612.387	612.388	685.835	683.871	686.605	2.15613e+06	2.84077e+06	2.79675e+06	2.92929e+06	1.90491e+06	2.02584e+06	2.57681e+06	2.1995e+06	51	Cholestane-3,7,12,25-tetrol-3-glucuronide;	C33H56O10;
616.136	616.135	616.136	129.418	127.2	130.674	1.7235e+06	1.108e+06	1.75298e+06	1.29884e+06	1.89117e+06	1.68622e+06	1.73616e+06	1.69361e+06	6	Acrimarine H; 2-amino-4-({1-[(carboxymethyl)-C-hydroxycarbonimidoyl]-2-{[2-hydroxy-1-(4-methoxyphenyl)-3-oxopentyl]sulfanyl}ethyl}-C-hydroxycarbonimidoyl)butanoic acid; 2-amino-4-({1-[(carboxymethyl)-C-hydroxycarbonimidoyl]-2-{[1-hydroxy-1-(4-methoxyphenyl)-3-oxopentan-2-yl]sulfanyl}ethyl}-C-hydroxycarbonimidoyl)butanoic acid;	C30H27NO7; C22H31N3O9S;
619.288	619.288	619.288	870.483	869.77	870.76	7.20296e+06	5.25504e+06	7.79213e+06	8.38201e+06	7.84458e+06	4.10899e+06	9.08538e+06	8.81269e+06	111	LysoPI(18:1(9Z)/0:0);	C27H51O12P;
619.288	619.288	619.288	809.07	807.723	809.648	1.89915e+06	1.5212e+06	1.40185e+06	2.1667e+06	1.66629e+06	1.3853e+06	1.9622e+07	1.97696e+07	8	LysoPI(18:1(9Z)/0:0);	C27H51O12P;
619.288	619.288	619.288	799.756	798.572	799.922	1.66091e+06	1.02756e+06	3.75307e+06	1.73943e+06	1.61111e+06	1.2249e+06	2.4181e+06	3.5332e+06	7	LysoPI(20:4(5Z,8Z,11Z,14Z)/0:0);	C29H49O12P;
619.288	619.288	619.289	843.452	839.613	848.235	1.09995e+06	579813	571462	637442	1.14814e+06	2.30013e+06	1.7295e+06	983934	1061	LysoPI(20:4(5Z,8Z,11Z,14Z)/0:0);	C29H49O12P;
620.354	620.354	620.354	646.963	646.017	647.735	1.16902e+06	998168	1.20125e+06	1.11433e+06	775918	748352	740726	617270	1806	(1alpha,3beta,20S,22R,24S,25S)-Pubescenin; Physagulin D;	C34H52O10;
624.298	624.297	624.298	646.747	646.017	647.791	323242	393243	424948	440760	155319	256770	98775.5	125438	1805	Leukotriene C4; 11-trans-Leukotriene C4;	C30H47N3O9S;
626.32	626.32	626.402	686.851	684.851	688.272	614701	784810	711480	937164	116749	1.34707e+06	893032	919850	51	LysoPC(18:0/0:0); LysoPC(0:0/18:0); Platelet-activating factor;	C26H54NO7P;
630.198	630.197	630.198	457.497	456.767	458.54	2.30493e+06	2.14646e+06	2.17919e+06	1.76564e+06	1.78183e+06	1.57973e+06	1.83896e+06	1.77316e+06	17	(R)-Rutaretin 1'-(6''-sinapoylglucoside);	C31H34O14;
631.202	631.201	631.202	457.109	456.767	458.54	534686	580509	510161	443687	437128	402261	489934	480527	17	(R)-Rutaretin 1'-(6''-sinapoylglucoside);	C31H34O14;
634.333	634.332	634.333	629.695	628.631	630.372	6.0448e+06	5.58568e+06	8.0599e+06	5.07383e+06	7.59559e+06	5.10366e+06	8.42329e+06	6.0687e+06	164	(3b,20R,22R)-3,20,27-Trihydroxy-1-oxowitha-5,24-dienolide 3-glucoside;	C34H50O11;
634.301	634.301	634.301	368.28	365.549	371.949	245716	355635	468921	289797	220210	118301	89005.7	148469	3085	Glycylserylprolylmethionylphenylalanylvalinamide;	C29H45N7O7S;
640.291	640.291	640.292	685.989	684.867	686.922	4.11318e+06	2.04951e+06	5.84838e+06	6.02508e+06	3.09416e+06	2.89477e+06	3.62205e+06	5.17928e+06	51	S-(9-deoxy-delta9,12-PGD2)-glutathione; S-(PGA2)-glutathione; S-(PGJ2)-glutathione; 12-Oxo-c-LTB3;	C30H47N3O10S;
640.292	640.291	640.292	669.166	668.483	669.861	1.51924e+06	1.41396e+06	1.60421e+06	1.59327e+06	753078	812394	1.04698e+06	1.53779e+06	116	S-(9-deoxy-delta9,12-PGD2)-glutathione; S-(PGA2)-glutathione; S-(PGJ2)-glutathione; 12-Oxo-c-LTB3;	C30H47N3O10S;
677.475	677.474	677.619	799.752	798.493	800.305	1.94938e+07	2.23312e+07	3.28483e+07	1.80395e+07	242433	1.2667e+07	1.11269e+07	4.51535e+07	7	PG(16:0/16:1(9Z)); PG(16:1(9Z)/16:0);	C38H73O10P;
691.491	691.49	691.491	799.756	797.703	799.922	5.78836e+06	5.3026e+06	7.0311e+06	4.11062e+06	5.17664e+06	1.14671e+07	6.96343e+07	2.08607e+07	7	PG(16:0/16:1(9Z)); PG(16:1(9Z)/16:0);	C38H73O10P;
693.471	693.47	693.498	799.557	798.426	799.922	6.959e+06	5.27953e+06	4.52723e+06	3.67896e+06	3.00251e+06		1.09027e+07	1.31737e+07	7	PG(a-13:0/i-18:0); PG(i-12:0/i-19:0); PG(i-13:0/i-18:0); PG(i-14:0/a-17:0); PG(i-14:0/i-17:0);	C37H73O10P;
693.471	693.47	693.471	781.183	780.091	783.643	8.44598e+06	7.2507e+06	3.28661e+06	2.31134e+06	2.70328e+06	2.37227e+06		60353.1	702	PG(a-13:0/a-17:0); PG(a-13:0/i-17:0); PG(i-12:0/i-18:0); PG(i-13:0/a-17:0); PG(i-13:0/i-17:0);	C36H71O10P;
693.47	693.469	693.471	768.016	766.614	768.672	5.59358e+06	3.98607e+06	3.81033e+06	3.27622e+06	3.23226e+06	1.37493e+06	228810	112417	5	PG(a-13:0/i-18:0); PG(i-12:0/i-19:0); PG(i-13:0/i-18:0); PG(i-14:0/a-17:0); PG(i-14:0/i-17:0);	C37H73O10P;
705.506	705.47	705.506	809.07	807.679	809.648	2.89322e+06	1.63619e+06	4.14347e+06	3.89257e+06	5.57952e+06	4.15307e+06	7.68271e+06	8.84837e+06	8	PG(16:0/18:1(11Z)); PG(16:0/18:1(9Z)); PG(16:1(9Z)/18:0); PG(18:0/16:1(9Z)); PG(18:1(11Z)/16:0);	C40H77O10P;
707.486	707.486	707.486	809.078	807.679	810.035	6.40926e+06	1.29515e+07	9.28755e+06	7.08177e+06	1.45645e+07	5.097e+06	6.34376e+06	6.36561e+06	8	PG(a-13:0/i-18:0); PG(i-12:0/i-19:0); PG(i-13:0/i-18:0); PG(i-14:0/a-17:0); PG(i-14:0/i-17:0);	C37H73O10P;
707.486	707.486	707.486	799.334	798.426	800.383	6.08944e+06	9.395e+06	1.3336e+07	5.72666e+06	4.94589e+06	5.51411e+06	5.14334e+06	2.86465e+07	7	PG(a-13:0/i-18:0); PG(i-12:0/i-19:0); PG(i-13:0/i-18:0); PG(i-14:0/a-17:0); PG(i-14:0/i-17:0);	C37H73O10P;
707.486	707.486	707.486	768.016	766.725	768.973	4.4469e+06	7.4709e+06	8.1539e+06	6.73561e+06	5.9881e+06	4.04058e+06	5.1731e+06	3.21188e+06	5	PG(a-13:0/i-18:0); PG(i-12:0/i-19:0); PG(i-13:0/i-18:0); PG(i-14:0/a-17:0); PG(i-14:0/i-17:0);	C37H73O10P;
707.486	707.486	707.486	781.197	780.091	782.543	6.42601e+06	1.36567e+07	5.61701e+06	3.65287e+06	5.93664e+06	5.49405e+06	4.2317e+06	4.06475e+06	9	PG(a-13:0/i-18:0); PG(i-12:0/i-19:0); PG(i-13:0/i-18:0); PG(i-14:0/a-17:0); PG(i-14:0/i-17:0);	C37H73O10P;
712.219	712.219	712.22	128.92	126.786	129.861	1.04184e+07	9.96722e+06	1.1527e+07	1.33557e+07	1.5889e+07	1.58797e+07	1.55608e+07	1.67335e+07	6	Glucoliquiritin apioside;	C32H40O18;
716.522	716.521	716.523	767.375	766.725	768.973	1.41867e+06	2.12759e+06	1.30684e+06	2.48934e+06	1.51828e+06	1.5157e+06	2.38111e+06	918994	5	PC(15:0/16:1(9Z)); PC(16:1(9Z)/15:0); PE(14:0/20:1(11Z)); PE(14:1(9Z)/20:0); PE(16:0/18:1(11Z));	C39H76NO8P;
716.523	716.522	716.523	750.107	749.37	750.929	928920	1.59532e+06	702023	810104	881214	520145	246429	122415	564	PC(15:0/16:1(9Z)); PC(16:1(9Z)/15:0); PE(14:0/20:1(11Z)); PE(14:1(9Z)/20:0); PE(16:0/18:1(11Z));	C39H76NO8P;
719.486	719.485	719.486	809.078	807.679	809.648	4.61874e+06	3.74519e+06	2.81211e+06	2.9179e+06	2.86467e+06	2.522e+06	2.38176e+06	3.76963e+06	8	PG(16:0/18:1(11Z)); PG(16:0/18:1(9Z)); PG(16:1(9Z)/18:0); PG(18:0/16:1(9Z)); PG(18:1(11Z)/16:0);	C40H77O10P;
719.486	719.485	719.486	799.543	797.703	799.922	4.47344e+06	2.97817e+06	3.37053e+06	2.27333e+06	2.31312e+06	1.56981e+06	1.74714e+06	1.24752e+06	7	PG(16:0/16:1(9Z)); PG(16:1(9Z)/16:0); PG(16:0/18:1(11Z)); PG(16:0/18:1(9Z)); PG(16:1(9Z)/18:0); PG(18:0/16:1(9Z)); PG(18:1(11Z)/16:0);	C38H73O10P; C40H77O10P;
719.486	719.485	719.486	781.197	780.091	782.543	5.23224e+06	4.43674e+06	1.40791e+06	1.58076e+06	2.48555e+06	2.54302e+06	1.89913e+06	967041	9	PG(16:0/18:1(11Z)); PG(16:0/18:1(9Z)); PG(16:1(9Z)/18:0); PG(18:0/16:1(9Z)); PG(18:1(11Z)/16:0);	C40H77O10P;
733.501	733.501	733.502	799.768	798.493	800.383	2.18761e+06	2.53571e+06	9.80177e+06	2.40395e+06	2.73686e+06	2.52025e+06	2.96478e+06	3.2517e+06	7	PG(16:0/18:1(11Z)); PG(16:0/18:1(9Z)); PG(16:1(9Z)/18:0); PG(18:0/16:1(9Z)); PG(18:1(11Z)/16:0);	C40H77O10P;
747.517	747.517	747.518	799.756	797.703	799.922	3.92094e+06	3.86968e+06	6.31146e+06	4.3752e+06	4.03724e+06	5.5531e+06	5.10992e+06	3.07939e+07	7	PG(16:0/18:1(11Z)); PG(16:0/18:1(9Z)); PG(16:1(9Z)/18:0); PG(18:0/16:1(9Z)); PG(18:1(11Z)/16:0);	C40H77O10P;
747.517	747.517	747.518	781.307	780.091	783.643	4.71477e+06	5.48274e+06	2.97246e+06	2.59391e+06	1.74161e+07	1.57654e+07	4.32571e+06	7.32962e+06	9	PG(16:0/18:1(11Z)); PG(16:0/18:1(9Z)); PG(16:1(9Z)/18:0); PG(18:0/16:1(9Z)); PG(18:1(11Z)/16:0);	C40H77O10P;
747.517	747.517	747.518	809.078	807.844	809.648	3.75797e+06	5.57051e+06	4.88776e+06	5.37909e+06	6.03252e+06	3.95553e+06	6.94636e+06	9.24785e+06	8	PG(16:0/18:1(11Z)); PG(16:0/18:1(9Z)); PG(16:1(9Z)/18:0); PG(18:0/16:1(9Z)); PG(18:1(11Z)/16:0);	C40H77O10P;
747.518	747.517	747.565	865.335	862.41	870.257	3.04328e+06	3.69723e+06	5.84646e+06	2.97761e+06	7.80727e+06	5.54004e+06	288782	9.75071e+06	92	PG(16:0/18:1(11Z)); PG(16:0/18:1(9Z)); PG(16:1(9Z)/18:0); PG(18:0/16:1(9Z)); PG(18:1(11Z)/16:0);	C40H77O10P;
784.15	784.149	784.15	204.141	203.454	204.891	5.44056e+06	4.96859e+06	5.43069e+06	3.88726e+06	5.50923e+06	6.86498e+06	7.33272e+06	4.73098e+06	53	Degalloyltheaflavonin; FAD;	C36H32O20; C27H33N9O15P2;
785.153	785.152	785.153	203.956	203.454	204.83	1.68948e+06	1.11487e+06	1.76699e+06	1.23334e+06	1.56414e+06	2.28323e+06	2.44516e+06	1.43725e+06	53	Degalloyltheaflavonin;	C36H32O20;
806.132	806.131	806.132	204.141	203.454	204.891	194997	247539	285513	185062	239111	234915	332235	182776	53	FAD;	C27H33N9O15P2;
925.605	925.604	925.605	644.133	643.529	644.84	8.54674e+06	7.34251e+06	5.22665e+06	5.7034e+06	4.91019e+06	3.06824e+06	9.88502e+06	8.88488e+06	35	LysoPE(P-18:1(9Z)/0:0);	C23H46NO6P;
961.625	961.625	961.626	679.461	679.04	680.247	2.89735e+07	1.85247e+07	1.42611e+07	1.58698e+07	1.52174e+07	1.06512e+07	2.47032e+07	2.81147e+07	23	LysoPC(15:0/0:0); LysoPE(0:0/18:0); LysoPE(18:0/0:0);	C23H48NO7P;
