# Supplementary material for: Neddylation is required for perinatal cardiac development through stimulation of metabolic maturation
Source: Cell Rep. Author manuscript; Available in PMC 2023 Mar 21. (PMC10029150; doi:10.1016/j.celrep.2023.112018)
Supplement: 4 [file NIHMS1870551-supplement-4.xlsx]

## Sheet: Sheet1
Antibodies
NAE1	Cell Signaling Technology	Cat# 14321
NEDD8	Cell Signaling Technology	Cat#2754
CUL2	Thermo Fisher Scientific	Cat# 51-1800
MYH6	proteintech	Cat# 2281-1-Ap
MYH7	proteintech	Cat# 22280-1-ap
MYL2	proteintech	Cat# 10906-1-AP
MYL7	proteintech	Cat#17283-1-AP
Kir2.1	Thermo Fisher Scientific	Cat# MA5-27681
HCN4	Thermo Fisher Scientific	Cat#MA3-903
ACSL1	Thermo Fisher Scientific	Cat# PA5-17136
PGC1α	Thermo Fisher Scientific	Cat# PA5-72948
PERM1	Atlas Antibodies	Cat# HPA031711
PGC1α	Abcam	Cat# Ab54481
CPT1b	proteintech	Cat# 22170-1-AP
HIF1α	R&D systems	Cat# AF1935
β-Tubulin	DSHB	Cat# E7
Flag	proteintech	Cat# 60002-1-Ig
Phalloidin	Invitrogen	Cat# A12380
GLUT1	Millipore	Cat# 07-1401
