# Supplementary material for: Neddylation is required for perinatal cardiac development through stimulation of metabolic maturation
Source: Cell Rep. Author manuscript; Available in PMC 2023 Mar 21. (PMC10029150; doi:10.1016/j.celrep.2023.112018)
Supplement: 5 [file NIHMS1870551-supplement-5.xlsx]

## Sheet: Sheet1
Oligonucleotides
siRNAs against rat Cul2 (5’ – TTCGAGCGACCAGTAACCTTA - 3’)	Qiagen	Cat# SI01787443
siRNAs against luciferase (5’ -AACGTACGCGGAATACTTCGA - 3’)	Qiagen(Zou et al., 2018)	N/A
qPCR primer: Nae1, Sense, "CAACTCAGATCCCAAGCAGTAT"	Integrated DNA Technologies	N/A
qPCR primer: Nae1, Anti-sense, "CCTTTAAGGCACGAGCTAGAA"	Integrated DNA Technologies	N/A
qPCR primer: Serca2a, Sense, "CCTCCACTTCCTCATCCTCTAT "	Integrated DNA Technologies	N/A
qPCR primer: Serca2a, Anti-sense, "GATGACTGGCAGTGAGATCTTG "	Integrated DNA Technologies	N/A
qPCR primer: Nppa, Sense, "CACAGATCTGATGGATTTCAAGA"	Integrated DNA Technologies	N/A
qPCR primer: Nppa, Anti-sense, "CCTCATCTTCTACCGGCATC"	Integrated DNA Technologies	N/A
qPCR primer: Nppb, Sense, "GTCAGTCGTTTGGGCTGTAAC"	Integrated DNA Technologies	N/A
qPCR primer: Nppb, Anti-sense, "AGACCCAGGCAGAGTCAGAA"	Integrated DNA Technologies	N/A
qPCR primer: Myh6, Sense, "GGGCTGGAGCACTGAGAG"	Integrated DNA Technologies	N/A
qPCR primer: Myh6, Anti-sense, "GAGAGAGGAACAGGCAGGAA"	Integrated DNA Technologies	N/A
qPCR primer: Myh7, Sense, "CGCATCAAGGAGCTCACC"	Integrated DNA Technologies	N/A
qPCR primer: Myh7, Anti-sense, "CTGCAGCCGCAGTAGGTT"	Integrated DNA Technologies	N/A
qPCR primer: Tnni3, Sense, "AGATTGCGAAGCAGGAGATG"	Integrated DNA Technologies	N/A
qPCR primer: Tnni3, Anti-sense, "AGCCCATCCAACTCCAAAG"	Integrated DNA Technologies	N/A
qPCR primer: Tnni1, Sense, "GAGGAAGAATGTGGAGGCTATG "	Integrated DNA Technologies	N/A
qPCR primer: Tnni1, Anti-sense, "CATACAGCAAGCCAACCTCTA "	Integrated DNA Technologies	N/A
qPCR primer: Myl2, Sense, "CAAAGAGGAGATCGACCAGATG "	Integrated DNA Technologies	N/A
qPCR primer: Myl2, Anti-sense, "CTTCTCTTCTCCGTGGGTAATG"	Integrated DNA Technologies	N/A
qPCR primer: Myl7, Sense, "TCAGACCTGAAGGAGACCTATT"	Integrated DNA Technologies	N/A
qPCR primer: Myl7, Anti-sense, "AGGAAGACGGTGAAGTTGATG"	Integrated DNA Technologies	N/A
qPCR primer: Kcnj2, Sense, "ACTCACCTCCTGGCATAGAT "	Integrated DNA Technologies	N/A
qPCR primer: Kcnj2, Anti-sense, "GACGGAATCAGCCAGTCATATC"	Integrated DNA Technologies	N/A
qPCR primer: Hcn4, Sense, "GGTGGAGGACAACACAGAAA"	Integrated DNA Technologies	N/A
qPCR primer: Hcn4, Anti-sense, "CAGGGATGGAGGAGATGAAATC"	Integrated DNA Technologies	N/A
qPCR primer: Pfkm, Sense, "ACCAGAGGACGTTTGTGTTAG"	Integrated DNA Technologies	N/A
qPCR primer: Pfkm, Anti-sense, "GGCGGACACTCAGGAATAAA"	Integrated DNA Technologies	N/A
qPCR primer: Igf1, Sense, "CAGAAGAGGGAGAGAGAGAGAA"	Integrated DNA Technologies	N/A
qPCR primer: Igf1, Anti-sense, "TAGCAAGCAGAAGAGGGATTTAG"	Integrated DNA Technologies	N/A
qPCR primer: Dgat2, Sense, "GAAGGGCTTCTCTTCTCTTCAC"	Integrated DNA Technologies	N/A
qPCR primer: Dgat2, Anti-sense, "CTTTCTCCCAACGCCTCATAA"	Integrated DNA Technologies	N/A
qPCR primer: Hadha, Sense, "AGACATCGGAGCTGTCTTTG"	Integrated DNA Technologies	N/A
qPCR primer: Hadha, Anti-sense, "CACTACCTTCTGAGCACCATAC"	Integrated DNA Technologies	N/A
qPCR primer: Eci1, Sense, "CTGGACTTGCTGGAGATGTATG"	Integrated DNA Technologies	N/A
qPCR primer: Eci1, Anti-sense, "AAGATCATGTTGGACGTGTAGAG"	Integrated DNA Technologies	N/A
qPCR primer: Acadvl, Sense, "CTTTGCAGGGACTCAAGGAA"	Integrated DNA Technologies	N/A
qPCR primer: Acadvl, Anti-sense, "CAAGCGAGCATACTGGGTATTA"	Integrated DNA Technologies	N/A
qPCR primer: Acaa2, Sense, "GACTTCTCTGCCACCGATTTA"	Integrated DNA Technologies	N/A
qPCR primer: Acaa2, Anti-sense, "TTGCCCACGATGACACTATC"	Integrated DNA Technologies	N/A
qPCR primer: Acadm, Sense, "GAGAAGAAGGGTGACGAGTATG"	Integrated DNA Technologies	N/A
qPCR primer: Acadm, Anti-sense, "GGCTTTACTAGCGGGTACTTTA "	Integrated DNA Technologies	N/A
qPCR primer: Mlycd, Sense, "CTGCCATCTTCTACTCCATCAG"	Integrated DNA Technologies	N/A
qPCR primer: Mlycd, Anti-sense, "GCTCCTTGACCACTCTCTTTAT"	Integrated DNA Technologies	N/A
qPCR primer: Pdk4, Sense, "TGAACCAGCACATCCTCATATT"	Integrated DNA Technologies	N/A
qPCR primer: Pdk4, Anti-sense, "CTTCGACTACTGCTACCACATC"	Integrated DNA Technologies	N/A
qPCR primer: Pfkfb2, Sense, "ACATGCTCATGGGCTTCCTAT"	Integrated DNA Technologies	N/A
qPCR primer: Pfkfb2, Anti-sense, "GTTGAGGTAGCGTGTTAGTTTCT"	Integrated DNA Technologies	N/A
qPCR primer: Hif1a, Sense, "TCCATTACCTGCCTCTGAAAC"	Integrated DNA Technologies	N/A
qPCR primer: Hif1a, Anti-sense, "CTCTGGGCTTGACTCTAACTTC "	Integrated DNA Technologies	N/A
qPCR primer: Ech1, Sense, "CGCGATGACAGTTTCCAGTA"	Integrated DNA Technologies	N/A
qPCR primer: Ech1, Anti-sense, "CAGAGATCGAAGGCTGATGTT"	Integrated DNA Technologies	N/A
qPCR primer: Slc25a33, Sense, "CTGAGGATTGAGGAGCAAGTAAA"	Integrated DNA Technologies	N/A
qPCR primer: Slc25a33, Anti-sense, "CCCAGTAAGCACAAAGGAGAA"	Integrated DNA Technologies	N/A
qPCR primer: Coq9, Sense, "GATGGCAGTGAGCTGATTCT"	Integrated DNA Technologies	N/A
qPCR primer: Coq9, Anti-sense, "GAACTGGTCTGTCTTCCTCTTC"	Integrated DNA Technologies	N/A
qPCR primer: Acsl1, Sense, "GCTTGTGGATGTGGAAGAAATG"	Integrated DNA Technologies	N/A
qPCR primer: Acsl1, Anti-sense, "TCTTGCTGGGTCTTTCAAGTAG"	Integrated DNA Technologies	N/A
qPCR primer: Cpt1b, Sense, "GCTGGATGACGAAGCCTATT"	Integrated DNA Technologies	N/A
qPCR primer: Cpt1b, Anti-sense, "TGACTTCAGCACCAGGTATTT"	Integrated DNA Technologies	N/A
qPCR primer: Hk2, Sense, "CGCCGTAGTGGACAAGATAAG"	Integrated DNA Technologies	N/A
qPCR primer: Hk2, Anti-sense, "CCTTGGCAAAGTGAGGATGA"	Integrated DNA Technologies	N/A
qPCR primer: Pkm, Sense, "CATCCTGTGGCTGGACTATAAG"	Integrated DNA Technologies	N/A
qPCR primer: Pkm, Anti-sense, "TCAGCACCTTTCTCCTTCAC"	Integrated DNA Technologies	N/A
qPCR primer: Atgl, Sense, "GAGTTTCGGATGGAGAGAATGT"	Integrated DNA Technologies	N/A
qPCR primer: Atgl, Anti-sense, "GCCACAGTACACAGGGATAAA "	Integrated DNA Technologies	N/A
qPCR primer: Pparg, Sense, "CGGTTGATTTCTCCAGCATTTC"	Integrated DNA Technologies	N/A
qPCR primer: Pparg, Anti-sense, "TCTTGGAGCTTCAGGTCATATTT"	Integrated DNA Technologies	N/A
qPCR primer: Pgc1a, Sense, "GACACGAGGAAAGGAAGACTAAA"	Integrated DNA Technologies	N/A
qPCR primer: Pgc1a, Anti-sense, "GTCTTGGAGCTCCTGTGATATG"	Integrated DNA Technologies	N/A
qPCR primer: Pgc1b, Sense, "CTTCGAGGTGTTTGGTGAGATAG"	Integrated DNA Technologies	N/A
qPCR primer: Pgc1b, Anti-sense, "CCGAACACCGGAAGGTAATAAA"	Integrated DNA Technologies	N/A
